# Supplementary material for: Genetic profiling for diffuse type and genomically stable subtypes in gastric cancer
Source: Comput Struct Biotechnol J. 2020 Oct 29;18:3301–8. doi: 10.1016/j.csbj.2020.10.021 (PMC7666323; doi:10.1016/j.csbj.2020.10.021)
Supplement: Supplementary table 1 — Distribution of gastric cancer samples in each molecular subtype and Lauren classification, both counted according to two or four categories, which is related to Figure 1 C-F. [file mmc4.xlsx]

## Sheet: Lauren class&Molecular subtype
Count of samples in each type (4 categories)									Count of samples in each type (2 categories)
		Molecular subtype									Molecular subtype
		CIN	EBV	GS	MSI	Total					GS	non-GS	Total
Lauren class	Diffuse	18	5	40	6	69			Lauren class	Diffuse	40	29	69
	Intestinal	118	15	15	48	196				non-Diffuse	18	208	226
	Mixed	10	3	3	3	19				Total	58	237	295
	Unknown	1	3	0	7	11
	Total	147	26	58	64	295
Related to Figure 1C - Proportions of Lauren classes in each Molecular subtype									Related to Figure 1D - Proportions of Diffuse or non-Diffuse classes in GS or non-GS subtypes
		Molecular subtype									Molecular subtype
		CIN	EBV	GS	MSI						GS	non-GS
Lauren class	Diffuse	0.122449	0.192308	0.689655	0.09375				Lauren class	Diffuse	0.689655	0.122363
	Intestinal	0.802721	0.576923	0.258621	0.75					non-Diffuse	0.310345	0.877637
	Mixed	0.0680272	0.115385	0.0517241	0.046875					Total	1	1
	Unknown	0.00680272	0.115385	0	0.109375
	Total	1	1	1	1
Related to Figure 1E - Proportions of Molecular subtypes in eahc Lauren class									Related to Figure 1F - Proportions of GS or non-GS subytps in Diffuse or non-Diffuse classes
		Molecular subtype									Molecular subtype
		CIN	EBV	GS	MSI	Total					GS	non-GS	Total
Lauren class	Diffuse	0.26087	0.0724638	0.57971	0.0869565	1			Lauren class	Diffuse	0.57971	0.42029	1
	Intestinal	0.602041	0.0765306	0.0765306	0.244898	1				non-Diffuse	0.079646	0.920354	1
	Mixed	0.526316	0.157895	0.157895	0.157895	1
	Unknown	0.0909091	0.272727	0	0.636364	1
