# Supplementary material for: Genetic profiling for diffuse type and genomically stable subtypes in gastric cancer
Source: Comput Struct Biotechnol J. 2020 Oct 29;18:3301–8. doi: 10.1016/j.csbj.2020.10.021 (PMC7666323; doi:10.1016/j.csbj.2020.10.021)
Supplement: Supplementary table 2 — Statistical tests between diffuse and non-diffuse types and GS and non-GS subtypes. [file mmc5.xlsx]

## Sheet: Diffuse vs non-diffuse
Gene	Diffuse p-value	Diffuse q-value	Diffuse 95%CI	Non-diffuse p-value	Non-diffuse q-value	Non-diffuse 95%CI	Diffuse log P	Non-diffuse log P	P-value difference	Log P difference
RHOA	5.41916e-17	3.47549e-13	(37.3313866598143, Inf)	0.0416444	0.459953	(1.06302017925973, Inf)	-16.2661	-1.38044	-0.0416444	-14.8856
TP53	2.68199e-26	2.63272e-22	(29.6933914388121, Inf)	1.94215e-122	3.73669e-118	(27.1480679755636, Inf)	-25.5715	-121.712	2.68199e-26	96.1402
CDH1	2.73672e-26	2.63272e-22	(20.897299733906, Inf)	0.36964	1	(0.561571399396217, Inf)	-25.5628	-0.432221	-0.36964	-25.1305
KRAS	5.27904e-05	0.0451714	(6.96464679534246, Inf)	4.52717e-16	9.67808e-13	(8.68545156301716, Inf)	-4.27745	-15.3442	5.27904e-05	11.0667
SPX	0.00464702	0.533853	(3.56621926543447, Inf)	0.539368	1	(0.0661714017398559, Inf)	-2.33283	-0.268115	-0.53472	-2.06471
CLDN12	6.69084e-05	0.0495122	(6.54771555861447, Inf)	1	1	(0, Inf)	-4.17452	0	-0.999933	-4.17452
MT1M	0.0514327	1	(0.971418057611044, Inf)	0.336858	1	(0.124871838767147, Inf)	-1.28876	-0.472553	-0.285426	-0.816208
CXCL9	0.0053622	0.566237	(3.31148931790344, Inf)	1	1	(0, Inf)	-2.27066	0	-0.994638	-2.27066
HIST1H2BK	0.00544459	0.566237	(3.28541459886483, Inf)	0.568896	1	(0.0609610551461665, Inf)	-2.26403	-0.244967	-0.563452	-2.01907
KRTAP19-7	0.053047	1	(0.941061243310699, Inf)	0.345587	1	(0.120969593805674, Inf)	-1.27534	-0.461442	-0.29254	-0.813897
COX7C	0.053047	1	(0.941061243310699, Inf)	1	1	(0, Inf)	-1.27534	0	-0.946953	-1.27534
HIST1H2AJ	0.0056111	0.576095	(3.23447793841731, Inf)	0.574571	1	(0.0600159225082414, Inf)	-2.25095	-0.240656	-0.56896	-2.0103
NOP10	0.0538531	1	(0.926583378028995, Inf)	1	1	(0, Inf)	-1.26879	0	-0.946147	-1.26879
HIST1H2AD	0.00577993	0.588391	(3.18509659584606, Inf)	0.011933	0.227393	(1.57424362424724, Inf)	-2.23808	-1.92325	-0.00615306	-0.314826
CPLX1	0.0061245	0.604284	(3.09072336337654, Inf)	0.591151	1	(0.0573485481745418, Inf)	-2.21293	-0.228302	-0.585026	-1.98463
TCEAL5	0.000800733	0.216987	(4.63801342598923, Inf)	0.398265	1	(0.259115789077846, Inf)	-3.09651	-0.399828	-0.397464	-2.69668
GNGT2	0.0578735	1	(0.860398851026924, Inf)	1	1	(0, Inf)	-1.23752	0	-0.942127	-1.23752
SPANXN3	0.00674949	0.6493	(2.93836376095657, Inf)	0.242472	0.979254	(0.377725129148691, Inf)	-2.17073	-0.615338	-0.235723	-1.55539
HIST1H1C	0.000880833	0.225069	(4.48630270644752, Inf)	0.0557558	0.532527	(0.963672498955084, Inf)	-3.05511	-1.25371	-0.054875	-1.8014
CST8	0.00684104	0.654834	(2.91781576262821, Inf)	0.612256	1	(0.0541402377871548, Inf)	-2.16488	-0.213067	-0.605415	-1.95181
MREG	0.000892673	0.225069	(4.46543618223149, Inf)	0.172439	0.865266	(0.574041730093397, Inf)	-3.04931	-0.763364	-0.171547	-2.28594
SPANXN1	0.0602775	1	(0.825039994135407, Inf)	0.085286	0.652966	(0.734752990946768, Inf)	-1.21984	-1.06912	-0.0250085	-0.150723
KRTAP19-5	0.0602775	1	(0.825039994135407, Inf)	0.085286	0.652966	(0.734752990946768, Inf)	-1.21984	-1.06912	-0.0250085	-0.150723
GNG12	0.0602775	1	(0.825039994135407, Inf)	4.83761e-08	2.02338e-05	(8.23071924274078, Inf)	-1.21984	-7.31537	0.0602774	6.09552
COX8C	0.0602775	1	(0.825039994135407, Inf)	0.0131784	0.241479	(1.69067084890521, Inf)	-1.21984	-1.88014	0.0470991	0.660292
HNRNPCL1	0.000134219	0.0867413	(5.45642963217873, Inf)	0.309207	1	(0.41979242166694, Inf)	-3.87219	-0.509751	-0.309073	-3.36243
GNG11	0.0610775	1	(0.813890805025469, Inf)	0.387539	1	(0.104622351399502, Inf)	-1.21412	-0.411685	-0.326461	-0.802434
CXORF56	0.000991044	0.241363	(4.30524116224112, Inf)	0.434594	1	(0.240524521700063, Inf)	-3.00391	-0.361916	-0.433603	-2.64199
PLA2G1B	0.00740215	0.685752	(2.80031982587808, Inf)	0.25952	0.999834	(0.359979653282645, Inf)	-2.13064	-0.585828	-0.252118	-1.54481
ZMAT4	0.00108253	0.253998	(4.1742120833903, Inf)	0.450112	1	(0.233204210170061, Inf)	-2.96556	-0.346679	-0.44903	-2.61888
SPTSSB	0.0634733	1	(0.78218077366084, Inf)	1	1	(0, Inf)	-1.19741	0	-0.936527	-1.19741
PKIG	0.0634733	1	(0.78218077366084, Inf)	0.399592	1	(0.10054615589043, Inf)	-1.19741	-0.398384	-0.336118	-0.799025
OR4P4	0.000170227	0.0867413	(5.1252086640912, Inf)	0.156419	0.840794	(0.658868737304754, Inf)	-3.76897	-0.80571	-0.156249	-2.96326
RNF43	2.65859e-09	7.30733e-06	(8.12422211634795, Inf)	3.27321e-22	1.04961e-18	(5.81303198800212, Inf)	-8.57535	-21.485	2.65859e-09	12.9097
OR5D13	0.000174384	0.0867413	(5.09266765670015, Inf)	0.0199121	0.304539	(1.25204724145257, Inf)	-3.75849	-1.70088	-0.0197378	-2.05761
OR1C1	0.000174384	0.0867413	(5.09266765670015, Inf)	0.875934	1	(0.0245779492176608, Inf)	-3.75849	-0.0575288	-0.875759	-3.70096
AKR1B1	0.000178614	0.0867413	(5.06053726138974, Inf)	0.877567	1	(0.0244228832919973, Inf)	-3.74809	-0.0567198	-0.877388	-3.69137
KRTAP9-3	0.00848287	0.731885	(2.60779783784896, Inf)	0.0916721	0.67588	(0.771368574813003, Inf)	-2.07146	-1.03776	-0.0831893	-1.03369
OR2T12	0.000187294	0.0878913	(4.9974776070422, Inf)	0.00626233	0.155668	(1.54475870924255, Inf)	-3.72748	-2.20326	-0.00607504	-1.52421
LY86	0.00878915	0.746059	(2.55980155862475, Inf)	0.660375	1	(0.0474972638255408, Inf)	-2.05605	-0.180209	-0.651586	-1.87584
KRTAP21-2	0.0690398	1	(0.716999042522437, Inf)	0.107804	0.727771	(0.638535337370406, Inf)	-1.1609	-0.967365	-0.0387641	-0.193535
NDUFA3	0.0698324	1	(0.708563759669232, Inf)	1	1	(0, Inf)	-1.15594	0	-0.930168	-1.15594
SNRPA1	0.00146837	0.310456	(3.75026866867098, Inf)	0.816595	1	(0.0302423984514185, Inf)	-2.83316	-0.0879935	-0.815126	-2.74517
WFDC6	0.0714154	1	(0.69227493760787, Inf)	1	1	(0, Inf)	-1.14621	0	-0.928585	-1.14621
IRF2	0.000259583	0.112285	(4.58340089103013, Inf)	1.73273e-07	5.83592e-05	(3.6499620987307, Inf)	-3.58572	-6.76127	0.00025941	3.17555
CRYZL1	0.000259583	0.112285	(4.58340089103013, Inf)	0.673465	1	(0.153248480968897, Inf)	-3.58572	-0.171685	-0.673206	-3.41404
IMMP2L	0.0101725	0.789193	(2.37072530713542, Inf)	0.113236	0.739745	(0.701244158920912, Inf)	-1.99257	-0.946014	-0.103064	-1.04656
LHX8	0.000279658	0.11697	(4.49353028532366, Inf)	0.421179	1	(0.345711406078657, Inf)	-3.55337	-0.375533	-0.420899	-3.17784
PENK	0.00167197	0.322681	(3.58234619096929, Inf)	0.0346687	0.414302	(1.10957003629316, Inf)	-2.77677	-1.46006	-0.0329967	-1.31671
OR5T2	0.000288593	0.117812	(4.45608419961263, Inf)	0.0940124	0.684114	(0.826013249240467, Inf)	-3.53971	-1.02681	-0.0937238	-2.5129
IAPP	0.0737848	1	(0.669199106354274, Inf)	0.0227494	0.330361	(1.37132191077867, Inf)	-1.13203	-1.64303	0.0510354	0.510996
TMEM47	0.0108414	0.81163	(2.29256952777931, Inf)	0.339468	1	(0.29470861724788, Inf)	-1.96491	-0.469201	-0.328627	-1.49571
TCEAL6	0.0110686	0.820031	(2.2676502937817, Inf)	0.0354464	0.418912	(1.12079301508907, Inf)	-1.95591	-1.45043	-0.0243778	-0.50548
TUSC3	0.000318776	0.124366	(4.33955900413133, Inf)	1.9134e-06	0.000448949	(3.13961760018488, Inf)	-3.49651	-5.71819	0.000316863	2.22168
ACTRT1	0.000343133	0.129449	(4.25514671581047, Inf)	0.241941	0.978544	(0.547018341581931, Inf)	-3.46454	-0.616291	-0.241598	-2.84825
FUNDC2	0.0117626	0.848307	(2.19604028450439, Inf)	0.716004	1	(0.0407476526503323, Inf)	-1.9295	-0.145085	-0.704241	-1.78441
BRINP1	4.40117e-07	0.000769805	(6.13330377802369, Inf)	0.244941	0.981351	(0.650744810586429, Inf)	-6.35643	-0.610938	-0.244941	-5.74549
FAM159A	0.0118801	0.848307	(2.1845426913918, Inf)	0.360881	1	(0.280821823764995, Inf)	-1.92518	-0.442637	-0.349	-1.48254
SUMO4	0.0785056	1	(0.627374162207132, Inf)	0.133902	0.792211	(0.558718420199105, Inf)	-1.1051	-0.873214	-0.0553961	-0.231886
APOA1BP	0.00206901	0.361888	(3.3220372981999, Inf)	0.852612	1	(0.0267891141991804, Inf)	-2.68424	-0.0692486	-0.850543	-2.61499
RIMKLB	0.000378455	0.140028	(4.14519460429082, Inf)	0.0464352	0.482144	(1.01910821978697, Inf)	-3.42199	-1.33315	-0.0460567	-2.08883
PIH1D1	0.0021096	0.365664	(3.29920542673461, Inf)	1	1	(0, Inf)	-2.6758	0	-0.99789	-2.6758
DDIT4L	0.0122357	0.853979	(2.15076110338059, Inf)	0.0101943	0.209999	(1.53280809137406, Inf)	-1.91237	-1.99164	0.00204134	0.0792689
PIK3CA	3.89926e-09	9.37773e-06	(6.77482601684189, Inf)	5.13688e-24	1.97667e-20	(5.25217199930844, Inf)	-8.40902	-23.2893	3.89926e-09	14.8803
TAS2R16	0.00213008	0.365917	(3.28790677801291, Inf)	0.014318	0.253663	(1.35066740088205, Inf)	-2.6716	-1.84412	-0.0121879	-0.827487
LYZL1	0.0123552	0.853979	(2.13973155926069, Inf)	0.370314	1	(0.275061376098021, Inf)	-1.90815	-0.431429	-0.357959	-1.47672
TNNI2	0.0123952	0.853979	(2.13608014021758, Inf)	0.0425141	0.462915	(1.0557640688211, Inf)	-1.90675	-1.37147	-0.0301189	-0.53528
NPY	0.0800738	1	(0.614570607876375, Inf)	0.477576	1	(0.0790005510567668, Inf)	-1.09651	-0.320958	-0.397502	-0.775552
PGPEP1L	0.0125958	0.853979	(2.11800839622251, Inf)	0.728874	1	(0.039299766515549, Inf)	-1.89977	-0.137348	-0.716278	-1.76243
POM121L12	0.00223433	0.377091	(3.2325548120531, Inf)	7.15496e-06	0.00132049	(3.13505074784742, Inf)	-2.65085	-5.14539	0.00222717	2.49454
NDUFB3	0.080857	1	(0.608362823958431, Inf)	1	1	(0, Inf)	-1.09228	0	-0.919143	-1.09228
HIST1H4G	0.080857	1	(0.608362823958431, Inf)	0.481026	1	(0.078202565692557, Inf)	-1.09228	-0.317832	-0.400169	-0.774451
DCAF4L2	0.000412399	0.144832	(4.05098563601148, Inf)	0.48748	1	(0.311664070631516, Inf)	-3.38468	-0.312044	-0.487067	-3.07264
CXCL10	0.080857	1	(0.608362823958431, Inf)	1	1	(0, Inf)	-1.09228	0	-0.919143	-1.09228
DIRAS2	0.0129606	0.853979	(2.08623827027917, Inf)	0.734209	1	(0.0387102700178157, Inf)	-1.88737	-0.13418	-0.721249	-1.75319
CRX	0.00229837	0.379877	(3.20022926393257, Inf)	0.140645	0.808491	(0.687419715921293, Inf)	-2.63858	-0.851874	-0.138347	-1.78671
TCEAL7	0.0824212	1	(0.596316035365195, Inf)	1	1	(0, Inf)	-1.08396	0	-0.917579	-1.08396
ORM1	0.0132063	0.858411	(2.06558244582096, Inf)	0.386686	1	(0.265529546233238, Inf)	-1.87922	-0.412641	-0.37348	-1.46658
HMGN1	0.0824212	1	(0.596316035365195, Inf)	0.487857	1	(0.0766540000352786, Inf)	-1.08396	-0.311708	-0.405436	-0.772253
CBLN4	0.0132063	0.858411	(2.06558244582096, Inf)	0.737708	1	(0.0383270000176393, Inf)	-1.87922	-0.132115	-0.724502	-1.7471
ENY2	0.0832023	1	(0.59046979972436, Inf)	0.491239	1	(0.0759024902310112, Inf)	-1.07986	-0.308707	-0.408036	-0.771157
KNSTRN	0.000465187	0.158136	(3.92222570137053, Inf)	0.288058	1	(0.504219840529066, Inf)	-3.33237	-0.540521	-0.287592	-2.79185
FAM107B	0.00245219	0.397764	(3.12725986703508, Inf)	0.332515	1	(0.402016195342282, Inf)	-2.61045	-0.478188	-0.330063	-2.13226
POU4F2	0.000469437	0.158136	(3.91265929722085, Inf)	0.058059	0.542175	(0.961938734286728, Inf)	-3.32842	-1.23613	-0.0575896	-2.09229
LOH12CR1	0.00248219	0.397764	(3.11373658112358, Inf)	0.334905	1	(0.400277746929991, Inf)	-2.60516	-0.475078	-0.332423	-2.13009
OR4C13	0.00252001	0.397764	(3.09699606187023, Inf)	0.0576434	0.540808	(0.959241192666349, Inf)	-2.5986	-1.23925	-0.0551234	-1.35935
OR4A47	0.00252001	0.397764	(3.09699606187023, Inf)	0.152722	0.834054	(0.665244886375445, Inf)	-2.5986	-0.816098	-0.150202	-1.7825
CTNNA1	1.67607e-07	0.000322477	(5.92288698483601, Inf)	0.279168	1	(0.645604410515842, Inf)	-6.77571	-0.554135	-0.279168	-6.22157
OR5W2	0.00254287	0.397764	(3.08703787517611, Inf)	0.153951	0.836018	(0.663105835293852, Inf)	-2.59468	-0.812618	-0.151408	-1.78206
HIST1H4H	0.0847626	1	(0.579114611268122, Inf)	0.497936	1	(0.0744428269573379, Inf)	-1.0718	-0.302827	-0.413173	-0.768969
CENPW	0.0847626	1	(0.579114611268122, Inf)	1	1	(0, Inf)	-1.0718	0	-0.915237	-1.0718
FGF6	0.0140822	0.891183	(1.99640025864035, Inf)	0.162814	0.848573	(0.590521396986031, Inf)	-1.85133	-0.788307	-0.148732	-1.06302
OR4M2	0.00261223	0.398884	(3.05754388273812, Inf)	0.000315414	0.0221481	(2.25690913136051, Inf)	-2.58299	-3.50112	0.00229682	0.91813
KCTD10	0.00261223	0.398884	(3.05754388273812, Inf)	0.0196422	0.301927	(1.25603465304955, Inf)	-2.58299	-1.70681	-0.01703	-0.876179
WBP5	0.0855417	1	(0.57359923401795, Inf)	1	1	(0, Inf)	-1.06782	0	-0.914458	-1.06782
DYNAP	0.014337	0.892697	(1.97747703343997, Inf)	0.75289	1	(0.0366921990690196, Inf)	-1.84354	-0.123268	-0.738553	-1.72027
OR2AG2	0.00268275	0.400124	(3.02860813621379, Inf)	0.877567	1	(0.0244228832919973, Inf)	-2.57142	-0.0567198	-0.874884	-2.5147
CCDC42	0.00268275	0.400124	(3.02860813621379, Inf)	0.0621498	0.558474	(0.938059210493906, Inf)	-2.57142	-1.20656	-0.059467	-1.36486
FGF20	0.0144651	0.897769	(1.96814931158412, Inf)	0.754522	1	(0.0365191226583167, Inf)	-1.83968	-0.122328	-0.740057	-1.71735
WDR83OS	0.087098	1	(0.562877753008268, Inf)	0.507816	1	(0.0723556448931135, Inf)	-1.05999	-0.294294	-0.420718	-0.765698
OR10J1	0.00277858	0.40544	(2.99086847096502, Inf)	0.00626233	0.155668	(1.54475870924255, Inf)	-2.55618	-2.20326	-0.00348375	-0.352914
NDUFS5	0.087098	1	(0.562877753008268, Inf)	0.158907	0.844149	(0.501280077935646, Inf)	-1.05999	-0.798857	-0.0718089	-0.261135
ATP6V1C2	0.00055075	0.168197	(3.74810820528165, Inf)	0.0258923	0.35107	(1.15856903193191, Inf)	-3.25905	-1.58683	-0.0253416	-1.67222
SNRPE	0.0876161	1	(0.55939244184413, Inf)	0.509985	1	(0.0719076223241159, Inf)	-1.05742	-0.292443	-0.422369	-0.764973
SH3BGRL2	0.0878751	1	(0.557665921961895, Inf)	0.511066	1	(0.0716856852181773, Inf)	-1.05613	-0.291523	-0.423191	-0.764611
HIST1H1A	0.0149825	0.918039	(1.93170210211034, Inf)	0.174059	0.868453	(0.571384129491113, Inf)	-1.82441	-0.759304	-0.159076	-1.06511
CRYBA1	0.0149825	0.918039	(1.93170210211034, Inf)	0.174059	0.868453	(0.571384129491113, Inf)	-1.82441	-0.759304	-0.159076	-1.06511
OR52N5	0.00287649	0.406939	(2.9540577820916, Inf)	0.633876	1	(0.165036825658813, Inf)	-2.54114	-0.197995	-0.631	-2.34314
GHRH	0.0886516	1	(0.552549720842979, Inf)	0.514295	1	(0.0710280183813132, Inf)	-1.05231	-0.288788	-0.425643	-0.763525
NPBWR1	0.00297651	0.414985	(2.91814218595675, Inf)	0.000439848	0.0273873	(2.15401053874529, Inf)	-2.52629	-3.3567	0.00253666	0.830404
C1QTNF2	0.0030273	0.417407	(2.90050990688752, Inf)	0.643709	1	(0.162045221568321, Inf)	-2.51894	-0.19131	-0.640682	-2.32763
UBXN6	0.000620551	0.183683	(3.62938984583834, Inf)	0.00325705	0.104269	(1.60332458653213, Inf)	-3.20722	-2.48717	-0.0026365	-0.720048
SMAD4	0.000130803	0.0867413	(4.18282998416441, Inf)	7.0078e-08	2.75163e-05	(3.17539047849438, Inf)	-3.88338	-7.15442	0.000130733	3.27104
OR10S1	0.0030529	0.417407	(2.89177343126437, Inf)	0.18057	0.879137	(0.621162393904783, Inf)	-2.51529	-0.743355	-0.177517	-1.77193
RP9	0.0157735	0.936857	(1.87949393718844, Inf)	1	1	(0, Inf)	-1.80207	0	-0.984227	-1.80207
LCE1A	0.0902026	1	(0.542593870016979, Inf)	0.168202	0.859777	(0.48321593098301, Inf)	-1.04478	-0.77417	-0.0779992	-0.270612
ISOC2	0.0157735	0.936857	(1.87949393718844, Inf)	0.770258	1	(0.0348741171331673, Inf)	-1.80207	-0.113364	-0.754485	-1.68871
CD1C	0.0031045	0.420637	(2.87445742269392, Inf)	0.0738953	0.608104	(0.890313681816072, Inf)	-2.50801	-1.13138	-0.0707908	-1.37663
PTMA	0.0909771	1	(0.537749281891828, Inf)	1	1	(0, Inf)	-1.04107	0	-0.909023	-1.04107
FAS	0.00315662	0.42176	(2.85734755708265, Inf)	0.892048	1	(0.023041827391557, Inf)	-2.50078	-0.0496119	-0.888891	-2.45117
CD1D	0.00315662	0.42176	(2.85734755708265, Inf)	0.185805	0.887699	(0.613767603501155, Inf)	-2.50078	-0.730943	-0.182648	-1.76983
CYSLTR1	0.00320928	0.425839	(2.84044017508808, Inf)	0.387816	1	(0.365144887485445, Inf)	-2.49359	-0.411374	-0.384607	-2.08222
GUCA2B	0.0917509	1	(0.532990438689245, Inf)	1	1	(0, Inf)	-1.03739	0	-0.908249	-1.03739
TMEM204	0.016446	0.970617	(1.83809539231645, Inf)	0.777744	1	(0.0341059647734059, Inf)	-1.78394	-0.109163	-0.761298	-1.67478
ARPIN	0.016446	0.970617	(1.83809539231645, Inf)	1	1	(0, Inf)	-1.78394	0	-0.983554	-1.78394
PGM5	0.000147966	0.0867413	(4.07236792472345, Inf)	6.68904e-10	4.15152e-07	(3.73928587755788, Inf)	-3.82984	-9.17464	0.000147966	5.3448
OR5T3	0.00328928	0.430516	(2.81545096533657, Inf)	0.00854953	0.186462	(1.45415702541601, Inf)	-2.4829	-2.06806	-0.00526025	-0.414841
TAC4	0.0925241	1	(0.528315083963901, Inf)	0.175232	0.871179	(0.470499722272931, Inf)	-1.03375	-0.756387	-0.0827079	-0.277359
AK3	0.016582	0.971788	(1.83003357042032, Inf)	0.193811	0.899402	(0.541311280570528, Inf)	-1.78036	-0.712622	-0.177229	-1.06774
CYB5D1	0.0167184	0.971788	(1.82204215744905, Inf)	1	1	(0, Inf)	-1.77681	0	-0.983282	-1.77681
XCL1	0.0932966	1	(0.523721039755519, Inf)	1	1	(0, Inf)	-1.03013	0	-0.906703	-1.03013
FGF13	0.000158216	0.0867413	(4.01348464067597, Inf)	0.734051	1	(0.214145121983945, Inf)	-3.80075	-0.134274	-0.733893	-3.66647
MAGEB3	0.00345292	0.44888	(2.76676881608003, Inf)	0.668905	1	(0.154573395789954, Inf)	-2.46181	-0.174636	-0.665452	-2.28718
TRIML2	0.00073668	0.208437	(3.46477389170744, Inf)	0.000351637	0.0236824	(2.01103687280925, Inf)	-3.13272	-3.45391	0.000385044	0.321185
PLAC8	0.0940685	1	(0.519206203205903, Inf)	0.179944	0.87857	(0.462387658095811, Inf)	-1.02656	-0.744862	-0.0858759	-0.281694
KHDRBS2	0.00353657	0.456669	(2.74305365479934, Inf)	0.00271944	0.0913124	(1.71669287062879, Inf)	-2.45142	-2.56552	0.000817133	0.114103
TMEM263	0.0948397	1	(0.514768543349442, Inf)	1	1	(0, Inf)	-1.02301	0	-0.90516	-1.02301
CACFD1	0.0174077	0.993215	(1.78310963271724, Inf)	1	1	(0, Inf)	-1.75926	0	-0.982592	-1.75926
TFPI2	0.0176868	0.993215	(1.76799853413489, Inf)	0.463219	1	(0.227275289572517, Inf)	-1.75235	-0.334214	-0.445532	-1.41814
C19ORF48	0.0956102	1	(0.51040609806682, Inf)	1	1	(0, Inf)	-1.0195	0	-0.90439	-1.0195
NEGR1	0.00367873	0.462062	(2.70441909628104, Inf)	0.211303	0.92671	(0.580918069792642, Inf)	-2.4343	-0.675094	-0.207625	-1.75921
LHFPL3	0.0178271	0.993282	(1.76053862470816, Inf)	0.0055314	0.144162	(1.66411342218379, Inf)	-1.74892	-2.25716	0.0122957	0.508245
TGFBR2	0.000180335	0.0867413	(3.9006829363287, Inf)	0.0470107	0.48633	(1.01322513443521, Inf)	-3.74392	-1.3278	-0.0468303	-2.41612
RAB33A	0.0179678	0.993282	(1.75314140359594, Inf)	0.793365	1	(0.0325296386704334, Inf)	-1.74551	-0.100527	-0.775398	-1.64498
LCE1E	0.0963801	1	(0.506116971192308, Inf)	0.187048	0.887699	(0.45073082637911, Inf)	-1.01601	-0.728047	-0.0906677	-0.287965
LCE1B	0.0963801	1	(0.506116971192308, Inf)	0.187048	0.887699	(0.45073082637911, Inf)	-1.01601	-0.728047	-0.0906677	-0.287965
RASSF3	0.018109	0.993282	(1.74580608391562, Inf)	1	1	(0, Inf)	-1.74211	0	-0.981891	-1.74211
FEV	0.018109	0.993282	(1.74580608391562, Inf)	0.79473	1	(0.0323935313956617, Inf)	-1.74211	-0.0997805	-0.776621	-1.64233
RIT2	0.0181562	0.993282	(1.74337459911908, Inf)	0.47042	1	(0.224109895567329, Inf)	-1.74098	-0.327514	-0.452264	-1.41346
SLITRK5	2.38903e-06	0.00353577	(4.87338631788743, Inf)	2.23156e-10	1.59019e-07	(3.1320295441892, Inf)	-5.62178	-9.65139	2.38881e-06	4.02961
YPEL1	0.0971494	1	(0.501899329765706, Inf)	0.548433	1	(0.0645171166963595, Inf)	-1.01256	-0.260877	-0.451283	-0.751683
LURAP1	0.0182507	0.993282	(1.73853189189931, Inf)	0.796085	1	(0.0322585583481798, Inf)	-1.73872	-0.0990404	-0.777835	-1.63968
GNA11	0.00382432	0.465696	(2.66685771994381, Inf)	0.688297	1	(0.148991578719761, Inf)	-2.41745	-0.162224	-0.684473	-2.25522
B2M	0.0971494	1	(0.501899329765706, Inf)	2.97611e-30	2.86302e-26	(22.9145181493461, Inf)	-1.01256	-29.5264	0.0971494	28.5138
CDKN2A	0.000843464	0.225069	(3.33974388312397, Inf)	0.0163463	0.273006	(1.25088654695366, Inf)	-3.07393	-1.78658	-0.0155028	-1.28735
HAPLN3	0.00385385	0.46634	(2.65947030243704, Inf)	0.689749	1	(0.148578859665136, Inf)	-2.4141	-0.161309	-0.685895	-2.2528
SNRPN	0.0183928	0.993282	(1.73131806662172, Inf)	0.0235017	0.334694	(1.23387871255837, Inf)	-1.73535	-1.6289	-0.00510886	-0.106451
RPRML	0.0979179	1	(0.497751401420535, Inf)	1	1	(0, Inf)	-1.00914	0	-0.902082	-1.00914
MYF6	0.0186785	0.996958	(1.71706853520919, Inf)	0.219215	0.941425	(0.5078970039921, Inf)	-1.72866	-0.659129	-0.200537	-1.06953
RSPO2	0.018822	1	(1.71003136908129, Inf)	0.480403	1	(0.219823640734074, Inf)	-1.72533	-0.318394	-0.461581	-1.40694
ZNF345	0.000900746	0.225069	(3.28055278499089, Inf)	0.109995	0.732249	(0.806533499095211, Inf)	-3.0454	-0.958628	-0.109094	-2.08677
LYRM1	0.0994531	1	(0.48965788269825, Inf)	1	1	(0, Inf)	-1.00238	0	-0.900547	-1.00238
EPHB1	2.90197e-06	0.00372226	(4.74474870949649, Inf)	0.0073367	0.169948	(1.29694084726472, Inf)	-5.53731	-2.1345	-0.0073338	-3.40281
MAGEA10	0.00412593	0.490017	(2.59478048426965, Inf)	0.702569	1	(0.144964779294903, Inf)	-2.38448	-0.153311	-0.698443	-2.23117
GZMH	0.0192555	1	(1.68926175731107, Inf)	0.0839182	0.650256	(0.83492273188821, Inf)	-1.71545	-1.07614	-0.0646627	-0.639302
VPREB3	0.10022	1	(0.485709028805522, Inf)	1	1	(0, Inf)	-0.999047	0	-0.89978	-0.999047
TEX12	0.10022	1	(0.485709028805522, Inf)	1	1	(0, Inf)	-0.999047	0	-0.89978	-0.999047
POMT1	5.39991e-05	0.0451714	(4.10137380171421, Inf)	0.376269	1	(0.527265883766789, Inf)	-4.26761	-0.424501	-0.376215	-3.84311
MITD1	0.0196931	1	(1.66899061622333, Inf)	0.231294	0.963434	(0.493675887880322, Inf)	-1.70569	-0.635835	-0.211601	-1.06985
EIF3M	0.00428199	0.50235	(2.56018341114605, Inf)	0.239113	0.975311	(0.549935772737035, Inf)	-2.36835	-0.621396	-0.234831	-1.74696
CRISPLD1	0.000984504	0.241363	(3.20197667038033, Inf)	0.240931	0.977103	(0.593542454544048, Inf)	-3.00678	-0.618108	-0.239946	-2.38867
MRPL47	0.0198399	1	(1.66234125121846, Inf)	0.23303	0.965854	(0.491709051673627, Inf)	-1.70246	-0.632589	-0.21319	-1.06987
TAF9B	0.0199871	1	(1.65574465895172, Inf)	0.811669	1	(0.030722436522076, Inf)	-1.69925	-0.0906209	-0.791682	-1.60863
PDCD5	0.101751	1	(0.477999361681625, Inf)	1	1	(0, Inf)	-0.992461	0	-0.898249	-0.992461
LYPD2	0.101751	1	(0.477999361681625, Inf)	0.0104786	0.212892	(1.63671360933641, Inf)	-0.992461	-1.9797	0.0912724	0.987234
KRTAP10-10	0.0199871	1	(1.65574465895172, Inf)	0.497244	1	(0.212845112456802, Inf)	-1.69925	-0.303431	-0.477256	-1.39582
C14ORF177	0.101751	1	(0.477999361681625, Inf)	1	1	(0, Inf)	-0.992461	0	-0.898249	-0.992461
CYP7B1	0.00102837	0.244269	(3.16408345534625, Inf)	0.000200448	0.0154265	(2.06133011684581, Inf)	-2.98785	-3.698	0.000827921	0.710147
SNRPD3	0.102516	1	(0.474235587180195, Inf)	0.0535612	0.520463	(0.971802928898271, Inf)	-0.98921	-1.27115	0.0489545	0.28194
PRNP	0.020283	1	(1.64270729943242, Inf)	0.501399	1	(0.211169166689426, Inf)	-1.69287	-0.299817	-0.481116	-1.39305
HIST1H2BI	0.102516	1	(0.474235587180195, Inf)	1	1	(0, Inf)	-0.98921	0	-0.897484	-0.98921
HIST1H2BD	0.102516	1	(0.474235587180195, Inf)	0.206165	0.917772	(0.422338333378851, Inf)	-0.98921	-0.685786	-0.103649	-0.303424
YPEL4	0.10328	1	(0.470530621655349, Inf)	1	1	(0, Inf)	-0.985985	0	-0.89672	-0.985985
NUTF2	0.10328	1	(0.470530621655349, Inf)	0.571743	1	(0.0604847969028371, Inf)	-0.985985	-0.242799	-0.468463	-0.743186
HIST1H2BA	0.10328	1	(0.470530621655349, Inf)	1	1	(0, Inf)	-0.985985	0	-0.89672	-0.985985
FMR1NB	0.0205807	1	(1.6298736486556, Inf)	0.505532	1	(0.209519407574664, Inf)	-1.68654	-0.296252	-0.484951	-1.39029
PCDH10	6.24743e-08	0.000133556	(5.14002059049253, Inf)	4.47945e-15	7.83496e-12	(3.42114086571611, Inf)	-7.2043	-14.3488	6.24742e-08	7.14448
TMEM55A	0.0208803	1	(1.61723896920866, Inf)	0.819009	1	(0.0300079612541207, Inf)	-1.68026	-0.0867115	-0.798128	-1.59355
RPL22	0.104043	1	(0.466883097456471, Inf)	0.574571	1	(0.0600159225082414, Inf)	-0.982787	-0.240656	-0.470528	-0.742131
MRPL51	0.104043	1	(0.466883097456471, Inf)	0.574571	1	(0.0600159225082414, Inf)	-0.982787	-0.240656	-0.470528	-0.742131
HIST1H2AH	0.104043	1	(0.466883097456471, Inf)	0.574571	1	(0.0600159225082414, Inf)	-0.982787	-0.240656	-0.470528	-0.742131
GYPC	0.104043	1	(0.466883097456471, Inf)	0.0113366	0.221664	(1.59865050214254, Inf)	-0.982787	-1.94552	0.0927064	0.962729
SNTG1	0.00111232	0.254774	(3.09689249393928, Inf)	0.133522	0.791829	(0.761380079261696, Inf)	-2.95377	-0.874446	-0.13241	-2.07932
RSG1	0.0210307	1	(1.61099480330438, Inf)	1	1	(0, Inf)	-1.67715	0	-0.978969	-1.67715
PI15	0.0210307	1	(1.61099480330438, Inf)	0.00197501	0.0746798	(1.91454650836625, Inf)	-1.67715	-2.70443	0.0190557	1.02728
SSTR4	0.00473784	0.533853	(2.46804313413823, Inf)	0.00140173	0.060307	(1.82177240937584, Inf)	-2.32442	-2.85334	0.00333611	0.528917
RRP36	0.0211816	1	(1.60479866944551, Inf)	0.821391	1	(0.0297771307829352, Inf)	-1.67404	-0.08545	-0.800209	-1.58859
LRRC3B	0.0211816	1	(1.60479866944551, Inf)	0.0310734	0.390607	(1.14371065279449, Inf)	-1.67404	-1.50761	-0.00989178	-0.16643
FAM46D	0.00477148	0.533853	(2.46171481840967, Inf)	0.0478618	0.491388	(1.01126892578861, Inf)	-2.32135	-1.32001	-0.0430903	-1.00134
FGF12	0.00115739	0.261978	(3.0633806082633, Inf)	0.456757	1	(0.393811422233714, Inf)	-2.93652	-0.340315	-0.455599	-2.59621
SRSF12	0.0214848	1	(1.59254829792303, Inf)	1	1	(0, Inf)	-1.66787	0	-0.978515	-1.66787
IFI27L2	0.105568	1	(0.459755111235761, Inf)	1	1	(0, Inf)	-0.976468	0	-0.894432	-0.976468
HIST1H2AL	0.105568	1	(0.459755111235761, Inf)	1	1	(0, Inf)	-0.976468	0	-0.894432	-0.976468
HIST1H2AG	0.105568	1	(0.459755111235761, Inf)	0.2158	0.933717	(0.409442506405451, Inf)	-0.976468	-0.665949	-0.110232	-0.31052
HIST1H2AE	0.105568	1	(0.459755111235761, Inf)	0.2158	0.933717	(0.409442506405451, Inf)	-0.976468	-0.665949	-0.110232	-0.31052
AQP8	0.0214848	1	(1.59254829792303, Inf)	0.00210491	0.0768473	(1.89262422010252, Inf)	-1.66787	-2.67677	0.0193799	1.0089
CDR1	0.0216371	1	(1.58649298120089, Inf)	0.51982	1	(0.203942845395871, Inf)	-1.6648	-0.284147	-0.498183	-1.38065
LSMEM1	0.106329	1	(0.456272117968823, Inf)	1	1	(0, Inf)	-0.973347	0	-0.893671	-0.973347
ANP32D	0.106329	1	(0.456272117968823, Inf)	1	1	(0, Inf)	-0.973347	0	-0.893671	-0.973347
DDI1	0.00501097	0.551594	(2.41830926745534, Inf)	0.000410648	0.0262487	(2.06266217592735, Inf)	-2.30008	-3.38653	0.00460032	1.08645
DCD	0.106583	1	(0.455122817923562, Inf)	0.219021	0.941425	(0.405317141101618, Inf)	-0.972312	-0.659514	-0.112438	-0.312798
ELL3	0.00504576	0.551594	(2.41223311351701, Inf)	1	1	(0, Inf)	-2.29707	0	-0.994954	-2.29707
CX3CL1	0.00504576	0.551594	(2.41223311351701, Inf)	0.490782	1	(0.310097919522815, Inf)	-2.29707	-0.309111	-0.485737	-1.98796
SH2D1B	0.10709	1	(0.452841500540486, Inf)	1	1	(0, Inf)	-0.970251	0	-0.89291	-0.970251
PQBP1	0.0220965	1	(1.56860020321742, Inf)	0.259314	0.999834	(0.463981097631881, Inf)	-1.65568	-0.586175	-0.237217	-1.0695
GOLT1A	0.10709	1	(0.452841500540486, Inf)	0.220633	0.94249	(0.403285476233941, Inf)	-0.970251	-0.65633	-0.113543	-0.313921
RASD2	0.0222506	1	(1.56272529608926, Inf)	0.26108	1	(0.462243340711912, Inf)	-1.65266	-0.583226	-0.23883	-1.06943
OSR1	0.0222506	1	(1.56272529608926, Inf)	0.829485	1	(0.0289964569421841, Inf)	-1.65266	-0.0811914	-0.807235	-1.57147
TEX101	0.0224051	1	(1.55689423155162, Inf)	0.830611	1	(0.0288882612073252, Inf)	-1.64965	-0.0806023	-0.808206	-1.56905
ARID1A	3.76519e-11	1.44884e-07	(5.56252819295091, Inf)	1.75864e-29	1.12787e-25	(4.16972660533699, Inf)	-10.4242	-28.7548	3.76519e-11	18.3306
FGF5	0.02256	1	(1.55110652065366, Inf)	0.264618	1	(0.45880658724937, Inf)	-1.64666	-0.57738	-0.242058	-1.06928
KIF2B	0.000323196	0.124366	(3.43190650036041, Inf)	1.8524e-05	0.00249232	(2.24740709132331, Inf)	-3.49053	-4.73227	0.000304672	1.24173
SMR3A	0.10861	1	(0.446132737569516, Inf)	1	1	(0, Inf)	-0.964132	0	-0.89139	-0.964132
CTNNA2	5.64501e-06	0.00638883	(4.32738655449449, Inf)	0.10992	0.732249	(0.862138955658041, Inf)	-5.24833	-0.958924	-0.109914	-4.28941
SNX11	0.0228713	1	(1.53965924005843, Inf)	0.535806	1	(0.197922392395255, Inf)	-1.64071	-0.270992	-0.512935	-1.36972
DMTN	0.00536547	0.566237	(2.35889134933604, Inf)	0.505513	1	(0.303240717371205, Inf)	-2.27039	-0.296268	-0.500147	-1.97412
CCER1	0.00536547	0.566237	(2.35889134933604, Inf)	0.750697	1	(0.131786162995366, Inf)	-2.27039	-0.124535	-0.745332	-2.14586
ZSCAN1	0.00543813	0.566237	(2.3473564283124, Inf)	0.288058	1	(0.504219840529066, Inf)	-2.26455	-0.540521	-0.28262	-1.72403
SRSF5	0.0231843	1	(1.5283796851862, Inf)	0.110113	0.732249	(0.75540628123219, Inf)	-1.63481	-0.958162	-0.0869285	-0.676644
MAP2K4	0.00551137	0.570101	(2.33593376929384, Inf)	0.0586004	0.544409	(0.959598250748317, Inf)	-2.25874	-1.2321	-0.053089	-1.02664
HIST2H3D	0.110127	1	(0.439619850889669, Inf)	0.596532	1	(0.0565113430917018, Inf)	-0.958108	-0.224366	-0.486406	-0.733742
HIST1H3F	0.110127	1	(0.439619850889669, Inf)	0.230323	0.962865	(0.391510717803753, Inf)	-0.958108	-0.637662	-0.120197	-0.320446
UBE2J2	0.0236571	1	(1.51176686252114, Inf)	0.113346	0.739745	(0.74719534339271, Inf)	-1.62604	-0.945595	-0.0896885	-0.680444
SRXN1	0.110884	1	(0.436434199796266, Inf)	1	1	(0, Inf)	-0.95513	0	-0.889116	-0.95513
NECAP1	0.0236571	1	(1.51176686252114, Inf)	0.277044	1	(0.447170188297393, Inf)	-1.62604	-0.557452	-0.253387	-1.06859
CACNG7	0.0236571	1	(1.51176686252114, Inf)	0.000621449	0.0363425	(2.17696559681187, Inf)	-1.62604	-3.20659	0.0230356	1.58056
KLK13	0.0239745	1	(1.50089084192746, Inf)	0.280605	1	(0.443953136583023, Inf)	-1.62025	-0.551905	-0.25663	-1.06835
GPC6	0.00143926	0.310456	(2.8852343738499, Inf)	0.00470631	0.132382	(1.47280015079705, Inf)	-2.84186	-2.32732	-0.00326705	-0.514541
FAM136A	0.111641	1	(0.433294385409242, Inf)	0.235179	0.968277	(0.385877470065569, Inf)	-0.952176	-0.628602	-0.123538	-0.323574
CST11	0.111641	1	(0.433294385409242, Inf)	1	1	(0, Inf)	-0.952176	0	-0.888359	-0.952176
KRTAP5-1	0.0241338	1	(1.49551130485962, Inf)	0.282387	1	(0.442361906702797, Inf)	-1.61737	-0.549156	-0.258253	-1.06822
HMSD	0.112397	1	(0.430199425513462, Inf)	1	1	(0, Inf)	-0.949244	0	-0.887603	-0.949244
TASP1	0.00588649	0.596085	(2.28044840660278, Inf)	0.305671	1	(0.489847778566242, Inf)	-2.23014	-0.514745	-0.299785	-1.7154
ZSWIM7	0.113153	1	(0.427148365758048, Inf)	1	1	(0, Inf)	-0.946334	0	-0.886847	-0.946334
FLYWCH2	0.113153	1	(0.427148365758048, Inf)	1	1	(0, Inf)	-0.946334	0	-0.886847	-0.946334
CHURC1	0.113153	1	(0.427148365758048, Inf)	0.607084	1	(0.0549081844224336, Inf)	-0.946334	-0.216751	-0.493931	-0.729583
CCDC126	0.113153	1	(0.427148365758048, Inf)	1	1	(0, Inf)	-0.946334	0	-0.886847	-0.946334
C14ORF1	0.113153	1	(0.427148365758048, Inf)	1	1	(0, Inf)	-0.946334	0	-0.886847	-0.946334
WSCD2	0.00153531	0.320997	(2.8342585015204, Inf)	0.0862791	0.65613	(0.87609107008279, Inf)	-2.8138	-1.06409	-0.0847438	-1.74971
TMIGD2	0.0247756	1	(1.47437333588634, Inf)	0.121049	0.759013	(0.728713479775222, Inf)	-1.60598	-0.917039	-0.0962734	-0.688937
SNRPA	0.0247756	1	(1.47437333588634, Inf)	0.121049	0.759013	(0.728713479775222, Inf)	-1.60598	-0.917039	-0.0962734	-0.688937
TMEM242	0.113908	1	(0.424140278675244, Inf)	0.609679	1	(0.0545215070673461, Inf)	-0.943446	-0.214899	-0.495771	-0.728547
CST4	0.113908	1	(0.424140278675244, Inf)	0.609679	1	(0.0545215070673461, Inf)	-0.943446	-0.214899	-0.495771	-0.728547
CST1	0.113908	1	(0.424140278675244, Inf)	0.242472	0.979254	(0.377725129148691, Inf)	-0.943446	-0.615338	-0.128564	-0.328108
ACCSL	0.00156497	0.320997	(2.81931513508005, Inf)	0.00549898	0.144162	(1.43915093821293, Inf)	-2.80549	-2.25972	-0.00393401	-0.545776
INHBA	0.00611871	0.604284	(2.24840463508143, Inf)	0.00260302	0.0881729	(1.65964746427916, Inf)	-2.21334	-2.58452	0.00351569	0.371182
SPTA1	8.908e-11	2.8565e-07	(5.25452043350652, Inf)	8.90226e-13	1.00753e-09	(2.54044529466603, Inf)	-10.0502	-12.0505	8.81898e-11	2.00028
FBXO34	0.000414021	0.144832	(3.24874295118388, Inf)	0.849412	1	(0.173341252766967, Inf)	-3.38298	-0.0708817	-0.848998	-3.3121
CASP8	0.00158496	0.320997	(2.80944012585034, Inf)	0.000161479	0.0131091	(2.0325953990689, Inf)	-2.79998	-3.79188	0.00142349	0.991904
SLAMF8	0.0252615	1	(1.4589078813141, Inf)	0.294885	1	(0.431534867028253, Inf)	-1.59754	-0.530348	-0.269623	-1.06719
RLN3	0.114662	1	(0.421174262740452, Inf)	1	1	(0, Inf)	-0.94058	0	-0.885338	-0.94058
KCNE5	0.114662	1	(0.421174262740452, Inf)	1	1	(0, Inf)	-0.94058	0	-0.885338	-0.94058
HBQ1	0.114662	1	(0.421174262740452, Inf)	0.612256	1	(0.0541402377871548, Inf)	-0.94058	-0.213067	-0.497594	-0.727513
CYB5A	0.114662	1	(0.421174262740452, Inf)	0.612256	1	(0.0541402377871548, Inf)	-0.94058	-0.213067	-0.497594	-0.727513
LAGE3	0.115416	1	(0.418249441471422, Inf)	0.614817	1	(0.0537642639136329, Inf)	-0.937734	-0.211254	-0.499401	-0.72648
CUEDC2	0.0255875	1	(1.44877657658276, Inf)	1	1	(0, Inf)	-1.59197	0	-0.974412	-1.59197
CNGA4	0.00163572	0.322681	(2.78505262475789, Inf)	0.000175501	0.013953	(2.01495134178532, Inf)	-2.78629	-3.75572	0.00146022	0.969431
PTEN	0.00164945	0.322681	(2.77862063255291, Inf)	6.07709e-13	7.3077e-10	(4.54417365293554, Inf)	-2.78266	-12.2163	0.00164945	9.43364
SLC25A45	0.0257512	1	(1.44376350884371, Inf)	0.0136796	0.247598	(1.36468816974934, Inf)	-1.5892	-1.86393	0.0120716	0.274723
HMOX1	0.0257512	1	(1.44376350884371, Inf)	0.300252	1	(0.427055266332458, Inf)	-1.5892	-0.522514	-0.274501	-1.06669
KCNN2	0.00167714	0.322681	(2.7658453652768, Inf)	0.00624793	0.155668	(1.41185669628131, Inf)	-2.77543	-2.20426	-0.00457079	-0.571168
EIF1AY	0.116169	1	(0.415364962564722, Inf)	1	1	(0, Inf)	-0.93491	0	-0.883831	-0.93491
EIF1AX	0.116169	1	(0.415364962564722, Inf)	1	1	(0, Inf)	-0.93491	0	-0.883831	-0.93491
BUD31	0.116169	1	(0.415364962564722, Inf)	0.61736	1	(0.0533934758866424, Inf)	-0.93491	-0.209461	-0.501191	-0.725449
ERBB4	2.70855e-06	0.00372226	(4.21102634623431, Inf)	1.24724e-08	5.58069e-06	(2.48982998888403, Inf)	-5.56726	-7.90405	2.69607e-06	2.33679
CA8	0.0260799	1	(1.43384073558706, Inf)	0.57414	1	(0.184319478828571, Inf)	-1.58369	-0.240982	-0.548061	-1.34271
KCNIP3	0.0261348	1	(1.43220018554634, Inf)	0.130502	0.783991	(0.707869272687831, Inf)	-1.58278	-0.884381	-0.104368	-0.698399
UCK1	0.0262448	1	(1.42893032210902, Inf)	0.575995	1	(0.183688247736692, Inf)	-1.58096	-0.239581	-0.54975	-1.34138
SGCG	0.0262448	1	(1.42893032210902, Inf)	0.575995	1	(0.183688247736692, Inf)	-1.58096	-0.239581	-0.54975	-1.34138
CST7	0.116921	1	(0.412519997067703, Inf)	1	1	(0, Inf)	-0.932106	0	-0.883079	-0.932106
C1ORF53	0.116921	1	(0.412519997067703, Inf)	1	1	(0, Inf)	-0.932106	0	-0.883079	-0.932106
BCAS1	0.00172992	0.327645	(2.74220566130008, Inf)	0.195774	0.902742	(0.674179283859074, Inf)	-2.76197	-0.708244	-0.194044	-2.05373
TTC1	0.0264102	1	(1.42405342681172, Inf)	0.856466	1	(0.0264233925036285, Inf)	-1.57823	-0.0672897	-0.830056	-1.51094
TMEM207	0.117673	1	(0.40971373858425, Inf)	0.622397	1	(0.0526670340378445, Inf)	-0.929323	-0.205933	-0.504724	-0.72339
TMEM107	0.117673	1	(0.40971373858425, Inf)	1	1	(0, Inf)	-0.929323	0	-0.882327	-0.929323
MORN4	0.117673	1	(0.40971373858425, Inf)	0.622397	1	(0.0526670340378445, Inf)	-0.929323	-0.205933	-0.504724	-0.72339
KRTAP12-2	0.117673	1	(0.40971373858425, Inf)	0.254647	0.996841	(0.364877335640232, Inf)	-0.929323	-0.594062	-0.136974	-0.335261
GLYATL2	0.0267422	1	(1.41439882730791, Inf)	0.134756	0.795552	(0.699070897547078, Inf)	-1.5728	-0.870452	-0.108014	-0.70235
PRKCE	0.00048642	0.158136	(3.13428859247008, Inf)	0.221843	0.945141	(0.671907243451029, Inf)	-3.31299	-0.653955	-0.221356	-2.65903
PLOD3	0.000489382	0.158136	(3.13004733591735, Inf)	0.0615266	0.556023	(0.958957330510419, Inf)	-3.31035	-1.21094	-0.0610372	-2.09941
TSHB	0.118424	1	(0.406945402512735, Inf)	0.257083	0.999834	(0.362411948237257, Inf)	-0.92656	-0.589926	-0.138659	-0.336634
SULT1A2	0.0269089	1	(1.40962045289133, Inf)	0.312792	1	(0.416955986385407, Inf)	-1.5701	-0.504745	-0.285883	-1.06536
SNTN	0.118424	1	(0.406945402512735, Inf)	0.257083	0.999834	(0.362411948237257, Inf)	-0.92656	-0.589926	-0.138659	-0.336634
SFRP2	0.0269089	1	(1.40962045289133, Inf)	0.312792	1	(0.416955986385407, Inf)	-1.5701	-0.504745	-0.285883	-1.06536
RNASE4	0.118424	1	(0.406945402512735, Inf)	0.257083	0.999834	(0.362411948237257, Inf)	-0.92656	-0.589926	-0.138659	-0.336634
PPP1R14B	0.118424	1	(0.406945402512735, Inf)	0.257083	0.999834	(0.362411948237257, Inf)	-0.92656	-0.589926	-0.138659	-0.336634
HBG2	0.118424	1	(0.406945402512735, Inf)	0.62489	1	(0.052311175699751, Inf)	-0.92656	-0.204196	-0.506466	-0.722363
HBG1	0.118424	1	(0.406945402512735, Inf)	1	1	(0, Inf)	-0.92656	0	-0.881576	-0.92656
HBE1	0.118424	1	(0.406945402512735, Inf)	0.62489	1	(0.052311175699751, Inf)	-0.92656	-0.204196	-0.506466	-0.722363
HBD	0.118424	1	(0.406945402512735, Inf)	0.0178189	0.287183	(1.3934183430837, Inf)	-0.92656	-1.74912	0.100605	0.822558
HBB	0.118424	1	(0.406945402512735, Inf)	0.62489	1	(0.052311175699751, Inf)	-0.92656	-0.204196	-0.506466	-0.722363
CST9L	0.118424	1	(0.406945402512735, Inf)	1	1	(0, Inf)	-0.92656	0	-0.881576	-0.92656
PACRGL	0.0269645	1	(1.40803482808493, Inf)	0.313389	1	(0.41648696952783, Inf)	-1.56921	-0.503916	-0.286425	-1.06529
TSKS	0.00181675	0.339361	(2.70521131848322, Inf)	0.0193208	0.29947	(1.19505812351973, Inf)	-2.74071	-1.71398	-0.017504	-1.02673
ZBTB20	0.000498351	0.158136	(3.11739215800933, Inf)	1.84366e-14	2.956e-11	(4.39243592378598, Inf)	-3.30246	-13.7343	0.000498351	10.4319
COLEC12	0.000501368	0.158136	(3.11319647542789, Inf)	0.0631629	0.562097	(0.953794706927591, Inf)	-3.29984	-1.19954	-0.0626615	-2.10031
SAMD7	0.00693196	0.660252	(2.14780487512253, Inf)	0.795022	1	(0.119993217760882, Inf)	-2.15914	-0.0996208	-0.78809	-2.05952
RAMP3	0.119175	1	(0.404214225314662, Inf)	0.25952	0.999834	(0.359979653282645, Inf)	-0.923816	-0.585828	-0.140346	-0.337988
GRP	0.119175	1	(0.404214225314662, Inf)	0.0182121	0.289349	(1.38406654212341, Inf)	-0.923816	-1.73964	0.100962	0.815823
ADM2	0.119175	1	(0.404214225314662, Inf)	1	1	(0, Inf)	-0.923816	0	-0.880825	-0.923816
SLC34A3	0.00189516	0.350604	(2.67365051976758, Inf)	0.758229	1	(0.205698286616801, Inf)	-2.72235	-0.1202	-0.756334	-2.60216
CLEC2B	0.119924	1	(0.401519463812565, Inf)	0.261958	1	(0.357579788927427, Inf)	-0.921092	-0.581769	-0.142033	-0.339323
CALML3	0.119924	1	(0.401519463812565, Inf)	1	1	(0, Inf)	-0.921092	0	-0.880076	-0.921092
CALM2	0.119924	1	(0.401519463812565, Inf)	0.629828	1	(0.0516136933570876, Inf)	-0.921092	-0.200778	-0.509903	-0.720314
ATP1A3	4.22577e-05	0.0387161	(3.66643495903306, Inf)	0.396786	1	(0.571143065323267, Inf)	-4.37409	-0.401443	-0.396744	-3.97265
SLC25A2	0.0279176	1	(1.38161474852925, Inf)	0.14303	0.814287	(0.682867267471483, Inf)	-1.55412	-0.844574	-0.115112	-0.709547
DNAJC15	0.120674	1	(0.398860394515793, Inf)	0.632272	1	(0.051271880818299, Inf)	-0.918388	-0.199096	-0.511598	-0.719292
WNT2B	0.00195645	0.351795	(2.65009412752293, Inf)	0.373215	1	(0.491241359680454, Inf)	-2.70853	-0.42804	-0.371259	-2.28049
GPR39	0.00723098	0.681981	(2.1146889409246, Inf)	0.0847179	0.652966	(0.868711191756736, Inf)	-2.1408	-1.07202	-0.077487	-1.06878
CPXM2	0.00054506	0.168197	(3.05562084708444, Inf)	0.00558217	0.144162	(1.38057380348854, Inf)	-3.26356	-2.2532	-0.00503711	-1.01036
DAPK3	0.00727431	0.682721	(2.11004127292257, Inf)	0.580048	1	(0.271250487846331, Inf)	-2.13821	-0.236536	-0.572773	-1.90167
SPA17	0.121422	1	(0.396236312972926, Inf)	0.0816026	0.64083	(0.811966920855792, Inf)	-0.915702	-1.0883	0.0398196	0.172594
RPS14	0.121422	1	(0.396236312972926, Inf)	1	1	(0, Inf)	-0.915702	0	-0.878578	-0.915702
UBE2A	0.12217	1	(0.393646533149573, Inf)	1	1	(0, Inf)	-0.913035	0	-0.87783	-0.913035
RGS21	0.12217	1	(0.393646533149573, Inf)	0.269269	1	(0.350568420517086, Inf)	-0.913035	-0.569813	-0.147099	-0.343222
LCN8	0.12217	1	(0.393646533149573, Inf)	0.637113	1	(0.0506016601540075, Inf)	-0.913035	-0.195784	-0.514942	-0.717251
IL1F10	0.12217	1	(0.393646533149573, Inf)	1	1	(0, Inf)	-0.913035	0	-0.87783	-0.913035
GPR141	0.0285984	1	(1.36355442501906, Inf)	0.0175719	0.284581	(1.28887216031882, Inf)	-1.54366	-1.75518	0.0110266	0.211525
EIF2B1	0.0285984	1	(1.36355442501906, Inf)	0.868311	1	(0.0253008300770037, Inf)	-1.54366	-0.0613246	-0.839713	-1.48233
CHRNB3	0.00744918	0.685752	(2.09165311368142, Inf)	0.0356209	0.419172	(1.0803214502546, Inf)	-2.12789	-1.44829	-0.0281718	-0.679597
ALAS2	0.00203497	0.361312	(2.62122599977213, Inf)	0.223476	0.948318	(0.644436080159409, Inf)	-2.69144	-0.65077	-0.221441	-2.04067
GALNT13	0.00204693	0.361312	(2.61694993778229, Inf)	0.578408	1	(0.33642074188644, Inf)	-2.6889	-0.237766	-0.576361	-2.45113
CLCA4	0.000165151	0.0867413	(3.33459522139372, Inf)	0.727482	1	(0.323222575789748, Inf)	-3.78212	-0.138177	-0.727317	-3.64394
LYSMD3	0.0287697	1	(1.3591128796607, Inf)	0.00495704	0.137228	(1.61520373181387, Inf)	-1.54106	-2.30478	0.0238126	0.763712
UBE2NL	0.122917	1	(0.39109038683042, Inf)	0.00065905	0.0374045	(2.56100572115298, Inf)	-0.910387	-3.18108	0.122258	2.27069
OR5M3	0.0289413	1	(1.35470017550595, Inf)	3.74236e-08	1.63643e-05	(4.14768420310307, Inf)	-1.53848	-7.42685	0.0289413	5.88837
MALL	0.122917	1	(0.39109038683042, Inf)	0.639509	1	(0.0502730779452152, Inf)	-0.910387	-0.194153	-0.516591	-0.716233
TNFSF13	0.0289987	1	(1.35323563477568, Inf)	0.334905	1	(0.400277746929991, Inf)	-1.53762	-0.475078	-0.305907	-1.06254
HHLA3	0.123166	1	(0.390245699169879, Inf)	1	1	(0, Inf)	-0.909508	0	-0.876834	-0.909508
OR6F1	0.0291134	1	(1.35031603254315, Inf)	0.0570155	0.538791	(0.96234553309569, Inf)	-1.53591	-1.24401	-0.0279021	-0.2919
OR2T6	0.0291134	1	(1.35031603254315, Inf)	0.00126907	0.0578601	(1.94447412530769, Inf)	-1.53591	-2.89651	0.0278443	1.36061
OR2D2	0.0291134	1	(1.35031603254315, Inf)	0.151497	0.833191	(0.667397782447858, Inf)	-1.53591	-0.819596	-0.122384	-0.716311
ZNHIT1	0.123664	1	(0.388567223044417, Inf)	0.274143	1	(0.346044957026543, Inf)	-0.907757	-0.562023	-0.150479	-0.345734
PFDN5	0.123664	1	(0.388567223044417, Inf)	0.274143	1	(0.346044957026543, Inf)	-0.907757	-0.562023	-0.150479	-0.345734
OR4C46	0.0292859	1	(1.34596017437366, Inf)	0.0576434	0.540808	(0.959241192666349, Inf)	-1.53334	-1.23925	-0.0283575	-0.294091
OR2G3	0.0292859	1	(1.34596017437366, Inf)	0.0576434	0.540808	(0.959241192666349, Inf)	-1.53334	-1.23925	-0.0283575	-0.294091
OCIAD2	0.123664	1	(0.388567223044417, Inf)	0.08532	0.652966	(0.796251432065035, Inf)	-0.907757	-1.06895	0.038344	0.161192
KIAA1143	0.123664	1	(0.388567223044417, Inf)	0.08532	0.652966	(0.796251432065035, Inf)	-0.907757	-1.06895	0.038344	0.161192
FAM90A1	0.0077161	0.698575	(2.06466404124682, Inf)	0.594653	1	(0.265417144021678, Inf)	-2.1126	-0.225736	-0.586937	-1.88687
TRPC6	0.00017697	0.0867413	(3.29166051897235, Inf)	0.985065	1	(0.0575503952136417, Inf)	-3.7521	-0.0065352	-0.984888	-3.74556
TACR3	0.00776113	0.698575	(2.06023343171624, Inf)	0.000370872	0.0245209	(1.99809028349932, Inf)	-2.11007	-3.43078	0.00739026	1.3207
ZFP42	0.0294588	1	(1.34163232815381, Inf)	0.0188474	0.294816	(1.26815074295035, Inf)	-1.53079	-1.72475	0.0106114	0.193964
ZCCHC16	0.0294588	1	(1.34163232815381, Inf)	0.153951	0.836018	(0.663105835293852, Inf)	-1.53079	-0.812618	-0.124492	-0.718167
OR8I2	0.0294588	1	(1.34163232815381, Inf)	0.153951	0.836018	(0.663105835293852, Inf)	-1.53079	-0.812618	-0.124492	-0.718167
JAM3	0.0294588	1	(1.34163232815381, Inf)	0.0582754	0.542175	(0.956156815841055, Inf)	-1.53079	-1.23452	-0.0288166	-0.29627
CHRM2	0.00780632	0.698575	(2.05582179695882, Inf)	2.21474e-05	0.00285304	(2.48525047723414, Inf)	-2.10755	-4.65468	0.00778417	2.54712
OR5L2	0.0296321	1	(1.33733222453793, Inf)	0.0191098	0.29723	(1.26408615723576, Inf)	-1.52824	-1.71874	0.0105223	0.190505
OR2A5	0.0296321	1	(1.33733222453793, Inf)	0.341476	1	(0.395573628109232, Inf)	-1.52824	-0.46664	-0.311844	-1.0616
OR10G9	0.0296321	1	(1.33733222453793, Inf)	0.873443	1	(0.024814275652446, Inf)	-1.52824	-0.0587654	-0.843811	-1.46947
CTNNB1	0.00063011	0.183687	(2.95793475862266, Inf)	0.000103244	0.00978527	(1.93702350326332, Inf)	-3.20058	-3.98614	0.000526867	0.785553
OR7D4	0.0298058	1	(1.33305959762247, Inf)	0.156419	0.840794	(0.658868737304754, Inf)	-1.5257	-0.80571	-0.126613	-0.719989
OR6N1	0.0298058	1	(1.33305959762247, Inf)	0.0193748	0.29947	(1.26004754331488, Inf)	-1.5257	-1.71276	0.010431	0.187064
OR6C1	0.0298058	1	(1.33305959762247, Inf)	0.343267	1	(0.394309814600896, Inf)	-1.5257	-0.464368	-0.313461	-1.06133
OR51B5	0.0298058	1	(1.33305959762247, Inf)	0.00137472	0.0602383	(1.9196246157191, Inf)	-1.5257	-2.86179	0.0284311	1.33609
OR51A7	0.0298058	1	(1.33305959762247, Inf)	0.343267	1	(0.394309814600896, Inf)	-1.5257	-0.464368	-0.313461	-1.06133
OR2M5	0.0298058	1	(1.33305959762247, Inf)	6.25427e-05	0.00664819	(2.61622007617623, Inf)	-1.5257	-4.20382	0.0297432	2.67812
OR2M3	0.0298058	1	(1.33305959762247, Inf)	0.059551	0.548474	(0.950047187624818, Inf)	-1.5257	-1.22511	-0.0297453	-0.300589
OR2L8	0.0298058	1	(1.33305959762247, Inf)	0.00137472	0.0602383	(1.9196246157191, Inf)	-1.5257	-2.86179	0.0284311	1.33609
OR2L3	0.0298058	1	(1.33305959762247, Inf)	0.343267	1	(0.394309814600896, Inf)	-1.5257	-0.464368	-0.313461	-1.06133
OR2L2	0.0298058	1	(1.33305959762247, Inf)	0.00137472	0.0602383	(1.9196246157191, Inf)	-1.5257	-2.86179	0.0284311	1.33609
OR10K2	0.0298058	1	(1.33305959762247, Inf)	0.00548861	0.144162	(1.58424135995802, Inf)	-1.5257	-2.26054	0.0243172	0.734838
MRGPRE	0.0298058	1	(1.33305959762247, Inf)	0.613575	1	(0.171364116099406, Inf)	-1.5257	-0.212132	-0.58377	-1.31357
GIPC3	0.0298058	1	(1.33305959762247, Inf)	0.156419	0.840794	(0.658868737304754, Inf)	-1.5257	-0.80571	-0.126613	-0.719989
FGL1	0.0298058	1	(1.33305959762247, Inf)	1	1	(0, Inf)	-1.5257	0	-0.970194	-1.5257
SDR9C7	0.0299799	1	(1.32881418489119, Inf)	0.6153	1	(0.170818370506733, Inf)	-1.52317	-0.210913	-0.58532	-1.31226
OR10K1	0.0299799	1	(1.32881418489119, Inf)	0.0601948	0.550363	(0.947021559638752, Inf)	-1.52317	-1.22044	-0.0302149	-0.302729
DEFB125	0.125155	1	(0.383617322113915, Inf)	0.279015	1	(0.341636741013466, Inf)	-0.90255	-0.554373	-0.153859	-0.348177
DEFB110	0.125404	1	(0.382804573550115, Inf)	0.279826	1	(0.340912934358776, Inf)	-0.90169	-0.553111	-0.154423	-0.348578
OR51G2	0.0301544	1	(1.32459572716138, Inf)	0.346848	1	(0.391806260222477, Inf)	-1.52065	-0.459861	-0.316693	-1.06079
OR2Z1	0.0301544	1	(1.32459572716138, Inf)	0.346848	1	(0.391806260222477, Inf)	-1.52065	-0.459861	-0.316693	-1.06079
OR10T2	0.0301544	1	(1.32459572716138, Inf)	0.346848	1	(0.391806260222477, Inf)	-1.52065	-0.459861	-0.316693	-1.06079
YPEL3	0.1259	1	(0.381189364379017, Inf)	0.648937	1	(0.0490003417947034, Inf)	-0.899974	-0.187798	-0.523036	-0.712176
RBM3	0.1259	1	(0.381189364379017, Inf)	0.648937	1	(0.0490003417947034, Inf)	-0.899974	-0.187798	-0.523036	-0.712176
KRT16	0.00812697	0.719285	(2.02546155945099, Inf)	0.384186	1	(0.435075769570439, Inf)	-2.09007	-0.415458	-0.376059	-1.67461
KCTD8	0.00812697	0.719285	(2.02546155945099, Inf)	0.00508143	0.139269	(1.4950832642346, Inf)	-2.09007	-2.29401	0.00304554	0.203942
CACNG3	0.0303293	1	(1.32040396853112, Inf)	0.61873	1	(0.169737241579475, Inf)	-1.51814	-0.208499	-0.588401	-1.30964
GBP6	0.0023095	0.379877	(2.53026863069487, Inf)	0.410256	1	(0.469029605246953, Inf)	-2.63648	-0.386945	-0.407946	-2.24954
RPS11	0.126644	1	(0.378791946992986, Inf)	1	1	(0, Inf)	-0.897414	0	-0.873356	-0.897414
OR52E8	0.0306804	1	(1.31209954105608, Inf)	0.00151647	0.0631535	(1.88944183874238, Inf)	-1.51314	-2.81917	0.0291639	1.30603
OR2F2	0.0306804	1	(1.31209954105608, Inf)	0.00596324	0.151562	(1.55933190461276, Inf)	-1.51314	-2.22452	0.0247172	0.711379
MZT2A	0.126644	1	(0.378791946992986, Inf)	0.283884	1	(0.337339423516441, Inf)	-0.897414	-0.546859	-0.15724	-0.350556
MRPL50	0.126644	1	(0.378791946992986, Inf)	1	1	(0, Inf)	-0.897414	0	-0.873356	-0.897414
FCGR2A	0.0306804	1	(1.31209954105608, Inf)	0.622138	1	(0.16866971175822, Inf)	-1.51314	-0.206114	-0.591457	-1.30703
BET1L	0.126644	1	(0.378791946992986, Inf)	1	1	(0, Inf)	-0.897414	0	-0.873356	-0.897414
AP1S1	0.126644	1	(0.378791946992986, Inf)	0.0903864	0.675091	(0.776219949497361, Inf)	-0.897414	-1.0439	0.0362579	0.146483
OR2A2	0.0308565	1	(1.30798637635058, Inf)	0.00606173	0.153055	(1.55444371682401, Inf)	-1.51065	-2.2174	0.0247948	0.706751
OR10H1	0.0308565	1	(1.30798637635058, Inf)	0.354003	1	(0.386893329059813, Inf)	-1.51065	-0.450993	-0.323146	-1.05966
GDPD3	0.0308565	1	(1.30798637635058, Inf)	0.879178	1	(0.0242697617666556, Inf)	-1.51065	-0.055923	-0.848322	-1.45473
C20ORF195	0.0308565	1	(1.30798637635058, Inf)	0.163912	0.85165	(0.646476221869555, Inf)	-1.51065	-0.78539	-0.133055	-0.725263
TRPA1	6.23169e-05	0.0479591	(3.44382997937748, Inf)	1.10118e-05	0.00181083	(2.00708453586212, Inf)	-4.20539	-4.95814	5.13051e-05	0.752747
OR56B4	0.0310331	1	(1.30389891892448, Inf)	0.35579	1	(0.385684287406501, Inf)	-1.50818	-0.448806	-0.324757	-1.05937
OR13F1	0.0310331	1	(1.30389891892448, Inf)	0.625521	1	(0.167615526059732, Inf)	-1.50818	-0.203758	-0.594488	-1.30442
KRTAP9-8	0.127388	1	(0.376424497324279, Inf)	0.653558	1	(0.0483878375222696, Inf)	-0.894872	-0.184716	-0.52617	-0.710156
C8ORF44	0.127388	1	(0.376424497324279, Inf)	0.0916721	0.67588	(0.771368574813003, Inf)	-0.894872	-1.03776	0.0357156	0.14289
C6ORF1	0.127388	1	(0.376424497324279, Inf)	0.286318	1	(0.335231052119463, Inf)	-0.894872	-0.543152	-0.15893	-0.35172
C1QTNF3	0.0310331	1	(1.30389891892448, Inf)	0.879976	1	(0.0241939187611348, Inf)	-1.50818	-0.0555291	-0.848943	-1.45265
EDIL3	0.00845527	0.731885	(1.99598498789973, Inf)	0.394531	1	(0.428744105564216, Inf)	-2.07287	-0.403919	-0.386076	-1.66895
OR13C8	0.03121	1	(1.29983692852285, Inf)	1	1	(0, Inf)	-1.50571	0	-0.96879	-1.50571
NDN	0.0313874	1	(1.29580016787526, Inf)	0.00636446	0.156066	(1.53996132194677, Inf)	-1.50325	-2.19624	0.0250229	0.692993
BEX2	0.128131	1	(0.374086456968228, Inf)	0.28875	1	(0.333148871671516, Inf)	-0.892347	-0.539478	-0.16062	-0.35287
CLCNKB	0.000726054	0.208437	(2.86511764811262, Inf)	0.290394	1	(0.61420422667241, Inf)	-3.13903	-0.537013	-0.289668	-2.60202
MRGPRX1	0.0315651	1	(1.29178840264964, Inf)	0.0661661	0.576892	(0.920633962001759, Inf)	-1.50079	-1.17936	-0.034601	-0.321428
UCN3	0.128873	1	(0.37177728130793, Inf)	1	1	(0, Inf)	-0.889839	0	-0.871127	-0.889839
TNNC1	0.128873	1	(0.37177728130793, Inf)	0.0942664	0.684699	(0.761845505988151, Inf)	-0.889839	-1.02564	0.0346064	0.135804
MORN5	0.128873	1	(0.37177728130793, Inf)	1	1	(0, Inf)	-0.889839	0	-0.871127	-0.889839
TMEM218	0.12912	1	(0.37101387826623, Inf)	0.291992	1	(0.330412535969902, Inf)	-0.889006	-0.534629	-0.162872	-0.354377
TSC22D3	0.0319218	1	(1.28383893555641, Inf)	0.883887	1	(0.0238217046263481, Inf)	-1.49591	-0.0536033	-0.851965	-1.44231
TRIP10	0.00252446	0.397764	(2.46798509517007, Inf)	0.264411	1	(0.606761355473167, Inf)	-2.59783	-0.577721	-0.261886	-2.02011
SIAH2	0.0319218	1	(1.28383893555641, Inf)	0.0066783	0.160814	(1.52574629435957, Inf)	-1.49591	-2.17533	0.0252435	0.679421
MC5R	0.0321007	1	(1.27990077931237, Inf)	0.366499	1	(0.378585803589204, Inf)	-1.49349	-0.435927	-0.334399	-1.05756
CD93	0.00256624	0.398181	(2.45664672566699, Inf)	0.072978	0.605268	(0.920126347197667, Inf)	-2.5907	-1.13681	-0.0704118	-1.45389
CSMD3	7.67779e-13	3.69302e-09	(4.91101375045396, Inf)	4.42622e-11	4.48213e-08	(2.06601824965705, Inf)	-12.1148	-10.354	-4.34944e-11	-1.7608
TMEM255B	0.0322801	1	(1.27598670965087, Inf)	1.72333e-05	0.00242021	(2.84743141318252, Inf)	-1.49107	-4.76363	0.0322628	3.27257
FOSL2	0.0322801	1	(1.27598670965087, Inf)	0.0233496	0.334546	(1.20610055369284, Inf)	-1.49107	-1.63172	0.00893048	0.140655
IWS1	0.000777923	0.213818	(2.82085973322307, Inf)	0.100029	0.702903	(0.864231057618536, Inf)	-3.10906	-0.999876	-0.0992506	-2.10919
CGB2	0.130355	1	(0.367243412023687, Inf)	1	1	(0, Inf)	-0.884871	0	-0.869645	-0.884871
CD207	0.0326399	1	(1.26822995153749, Inf)	0.640455	1	(0.163030298903082, Inf)	-1.48625	-0.193511	-0.607815	-1.29274
SDSL	0.0328205	1	(1.26438683047222, Inf)	0.88767	1	(0.0234607697077671, Inf)	-1.48386	-0.0517484	-0.85485	-1.43211
SCAMP2	0.0328205	1	(1.26438683047222, Inf)	0.177971	0.875521	(0.624927014473903, Inf)	-1.48386	-0.749651	-0.145151	-0.734205
RARRES3	0.131096	1	(0.365017694375059, Inf)	0.0982136	0.696766	(0.747993769515639, Inf)	-0.882412	-1.00783	0.032882	0.125416
NUDT11	0.131096	1	(0.365017694375059, Inf)	0.29847	1	(0.32507253538857, Inf)	-0.882412	-0.5251	-0.167374	-0.357312
IQCF2	0.131096	1	(0.365017694375059, Inf)	0.29847	1	(0.32507253538857, Inf)	-0.882412	-0.5251	-0.167374	-0.357312
CD247	0.131096	1	(0.365017694375059, Inf)	0.29847	1	(0.32507253538857, Inf)	-0.882412	-0.5251	-0.167374	-0.357312
ENTPD2	0.0091847	0.76832	(1.93562253866889, Inf)	0.9626	1	(0.0156089798458934, Inf)	-2.03694	-0.0165543	-0.953415	-2.02038
PDLIM4	0.0330014	1	(1.26056693068228, Inf)	0.179269	0.878089	(0.623039017451323, Inf)	-1.48147	-0.746495	-0.146267	-0.734973
PAQR5	0.0330014	1	(1.26056693068228, Inf)	1	1	(0, Inf)	-1.48147	0	-0.966999	-1.48147
UBE2G2	0.131835	1	(0.362818792601715, Inf)	0.667059	1	(0.046638879539537, Inf)	-0.879968	-0.175836	-0.535224	-0.704133
CGB7	0.131835	1	(0.362818792601715, Inf)	0.667059	1	(0.046638879539537, Inf)	-0.879968	-0.175836	-0.535224	-0.704133
SLC17A3	0.00933485	0.776148	(1.92398552941838, Inf)	0.238509	0.9745	(0.595921382217571, Inf)	-2.02989	-0.622495	-0.229175	-1.4074
CGRRF1	0.0333644	1	(1.25299595812563, Inf)	0.378953	1	(0.370627543453695, Inf)	-1.47672	-0.421415	-0.345588	-1.0553
SPG20	0.00276749	0.40544	(2.40508292632766, Inf)	1.63608e-05	0.00231457	(2.27099307279147, Inf)	-2.55791	-4.7862	0.00275113	2.22828
ZNF396	0.0335465	1	(1.24924447322106, Inf)	0.890608	1	(0.0231798024058777, Inf)	-1.47435	-0.0503135	-0.857061	-1.42404
ZCCHC13	0.132574	1	(0.360646224981346, Inf)	0.303321	1	(0.32117945113242, Inf)	-0.87754	-0.518097	-0.170747	-0.359444
REG1B	0.132574	1	(0.360646224981346, Inf)	0.303321	1	(0.32117945113242, Inf)	-0.87754	-0.518097	-0.170747	-0.359444
MYL2	0.132574	1	(0.360646224981346, Inf)	2.097e-05	0.00276344	(3.59785930970106, Inf)	-0.87754	-4.6784	0.132553	3.80086
FERD3L	0.132574	1	(0.360646224981346, Inf)	0.00556721	0.144162	(1.78062736363214, Inf)	-0.87754	-2.25436	0.127007	1.37682
FAM9C	0.132574	1	(0.360646224981346, Inf)	1	1	(0, Inf)	-0.87754	0	-0.867426	-0.87754
TRPS1	2.59183e-05	0.0249334	(3.49121823619575, Inf)	1.07899e-10	8.30387e-08	(2.81980090457621, Inf)	-4.58639	-9.96698	2.59182e-05	5.38059
NEIL2	0.0336681	1	(1.24675593841385, Inf)	0.649614	1	(0.160269825714484, Inf)	-1.47278	-0.187345	-0.615946	-1.28544
MBD6	0.000262621	0.112285	(3.05560518295042, Inf)	5.82737e-07	0.000162491	(2.36311289062839, Inf)	-3.58067	-6.23453	0.000262038	2.65386
GYG2	0.00948643	0.776676	(1.91248760792783, Inf)	0.964057	1	(0.0154224183337911, Inf)	-2.0229	-0.0158972	-0.954571	-2.007
GDF5	0.00948643	0.776676	(1.91248760792783, Inf)	0.0205987	0.310109	(1.19689741976111, Inf)	-2.0229	-1.68616	-0.0111123	-0.336738
TRAF7	0.00282691	0.406939	(2.39074562125268, Inf)	0.287802	1	(0.587771804854781, Inf)	-2.54869	-0.540906	-0.284975	-2.00778
TGFBR1	0.00958828	0.781688	(1.90489837138843, Inf)	0.96453	1	(0.015361218261038, Inf)	-2.01826	-0.0156841	-0.954942	-2.00258
PSG2	0.0339118	1	(1.24180849421379, Inf)	0.0753512	0.615086	(0.885014195614786, Inf)	-1.46965	-1.12291	-0.0414394	-0.346739
OR10R2	0.0339118	1	(1.24180849421379, Inf)	0.384274	1	(0.367318368958573, Inf)	-1.46965	-0.415359	-0.350362	-1.05429
HOXA1	0.0339118	1	(1.24180849421379, Inf)	0.0753512	0.615086	(0.885014195614786, Inf)	-1.46965	-1.12291	-0.0414394	-0.346739
BZRAP1	9.25333e-07	0.00148362	(3.89789505489988, Inf)	3.53711e-05	0.004036	(1.68525348632644, Inf)	-6.0337	-4.45135	-3.44458e-05	-1.58235
C9ORF9	0.134051	1	(0.356378222318844, Inf)	0.308167	1	(0.317378510882332, Inf)	-0.872731	-0.511214	-0.174117	-0.361518
SLITRK2	0.000892988	0.225069	(2.73416664449518, Inf)	0.0125688	0.234369	(1.23533613385441, Inf)	-3.04915	-1.90071	-0.0116758	-1.14845
MKRN3	0.00979388	0.787289	(1.88989917161372, Inf)	1.21723e-05	0.00188893	(2.51473766644832, Inf)	-2.00905	-4.91463	0.00978171	2.90558
SLC35G5	0.0344628	1	(1.23081903851278, Inf)	0.656492	1	(0.158221145543109, Inf)	-1.46265	-0.18277	-0.622029	-1.27988
POU4F3	0.0344628	1	(1.23081903851278, Inf)	0.00829674	0.182851	(1.46273612291109, Inf)	-1.46265	-2.08109	0.026166	0.618443
GPR101	0.00984568	0.787289	(1.88618620664002, Inf)	0.435569	1	(0.405158968126499, Inf)	-2.00675	-0.360943	-0.425724	-1.64581
UXT	0.134788	1	(0.354281879834616, Inf)	1	1	(0, Inf)	-0.87035	0	-0.865212	-0.87035
SOX9	0.00989765	0.787289	(1.88248780231327, Inf)	0.251906	0.992968	(0.583068175934447, Inf)	-2.00447	-0.598761	-0.242009	-1.40571
PLA2G3	0.00989765	0.787289	(1.88248780231327, Inf)	0.437022	1	(0.404364538777231, Inf)	-2.00447	-0.359497	-0.427124	-1.64497
KRTAP9-9	0.134788	1	(0.354281879834616, Inf)	0.675766	1	(0.0455414941386067, Inf)	-0.87035	-0.170203	-0.540979	-0.700146
EREG	0.134788	1	(0.354281879834616, Inf)	0.675766	1	(0.0455414941386067, Inf)	-0.87035	-0.170203	-0.540979	-0.700146
COX4I1	0.134788	1	(0.354281879834616, Inf)	0.00598847	0.152003	(1.74920452780334, Inf)	-0.87035	-2.22268	0.128799	1.35233
C7ORF49	0.135033	1	(0.353588568915174, Inf)	0.00110192	0.0530023	(2.31542983008351, Inf)	-0.869559	-2.95785	0.133931	2.08829
HOXD10	0.034832	1	(1.22360015852151, Inf)	0.192417	0.897479	(0.604768078523132, Inf)	-1.45802	-0.715757	-0.157585	-0.742265
ZMAT5	0.135524	1	(0.352210055975934, Inf)	1	1	(0, Inf)	-0.867983	0	-0.864476	-0.867983
TSPO2	0.135524	1	(0.352210055975934, Inf)	1	1	(0, Inf)	-0.867983	0	-0.864476	-0.867983
KIR2DL3	0.0350172	1	(1.22002238028022, Inf)	0.896255	1	(0.0226375848057402, Inf)	-1.45572	-0.0475685	-0.861238	-1.40815
BMP6	0.0101071	0.787289	(1.86783809178944, Inf)	0.0582441	0.542175	(0.964722851491944, Inf)	-1.99537	-1.23475	-0.048137	-0.760626
ATP6V1B1	0.0101071	0.787289	(1.86783809178944, Inf)	4.24578e-09	2.20781e-06	(3.65348024678566, Inf)	-1.99537	-8.37204	0.0101071	6.37667
ACVR2A	0.0101071	0.787289	(1.86783809178944, Inf)	0.442821	1	(0.401217733027992, Inf)	-1.99537	-0.353772	-0.432713	-1.6416
TIMM17A	0.13626	1	(0.350162323092353, Inf)	0.315422	1	(0.311842839180896, Inf)	-0.865631	-0.501107	-0.179162	-0.364524
OR4K17	0.0353887	1	(1.21292922690649, Inf)	0.664293	1	(0.155921419590448, Inf)	-1.45113	-0.17764	-0.628905	-1.27349
BDH1	0.0353887	1	(1.21292922690649, Inf)	0.39841	1	(0.358776081308373, Inf)	-1.45113	-0.39967	-0.363021	-1.05147
OR4A15	0.0355751	1	(1.20941349001691, Inf)	0.009072	0.194805	(1.43729723381698, Inf)	-1.44885	-2.0423	0.0265031	0.593443
DEFB119	0.13675	1	(0.348810345010915, Inf)	0.681444	1	(0.0448381505997865, Inf)	-0.864071	-0.16657	-0.544694	-0.697502
TXNDC12	0.136995	1	(0.348138263421299, Inf)	1	1	(0, Inf)	-0.863294	0	-0.863005	-0.863294
KRTAP13-3	0.136995	1	(0.348138263421299, Inf)	1	1	(0, Inf)	-0.863294	0	-0.863005	-0.863294
KLF3	0.0357618	1	(1.20591807530588, Inf)	5.48515e-11	4.99743e-08	(5.07511830811385, Inf)	-1.44658	-10.2608	0.0357618	8.81423
DPYS	0.010426	0.802389	(1.84628611380725, Inf)	0.668883	1	(0.237344176865539, Inf)	-1.98188	-0.17465	-0.658457	-1.80723
MOS	0.0359489	1	(1.20244280707733, Inf)	0.00258232	0.0879276	(1.73153459573509, Inf)	-1.44431	-2.58799	0.0333666	1.14367
MAGEB4	0.0359489	1	(1.20244280707733, Inf)	0.899635	1	(0.0223113948229485, Inf)	-1.44431	-0.0459336	-0.863686	-1.39838
ITGB1BP2	0.0361364	1	(1.19898751165469, Inf)	0.201794	0.912251	(0.592603203380425, Inf)	-1.44206	-0.695091	-0.165658	-0.746964
LRRTM1	0.0105877	0.808362	(1.83569556248522, Inf)	0.062629	0.560979	(0.948121502231088, Inf)	-1.9752	-1.20322	-0.0520413	-0.771974
SULF1	0.00102025	0.244269	(2.65264332711344, Inf)	3.54513e-05	0.004036	(2.01375107179747, Inf)	-2.99129	-4.45037	0.000984802	1.45908
OR4K15	0.0363243	1	(1.19555201735196, Inf)	0.407199	1	(0.353636022836907, Inf)	-1.4398	-0.390193	-0.370875	-1.04961
WNT7B	0.0365125	1	(1.19213615444524, Inf)	0.0859723	0.654314	(0.849613627790195, Inf)	-1.43756	-1.06564	-0.0494598	-0.371917
CYP4F11	0.0106963	0.81163	(1.8287024365329, Inf)	0.67511	1	(0.235083756133487, Inf)	-1.97077	-0.170625	-0.664414	-1.80014
CRYGD	0.138464	1	(0.34415954041077, Inf)	0.32266	1	(0.306496961937795, Inf)	-0.858663	-0.491255	-0.184196	-0.367408
CRYGC	0.138464	1	(0.34415954041077, Inf)	0.00673955	0.161682	(1.69922725558039, Inf)	-0.858663	-2.17137	0.131725	1.31271
CRYGA	0.138464	1	(0.34415954041077, Inf)	3.69741e-06	0.00077324	(4.04953981284114, Inf)	-0.858663	-5.4321	0.13846	4.57344
ST3GAL2	0.0367011	1	(1.18873975514482, Inf)	0.410704	1	(0.351621002763762, Inf)	-1.43532	-0.386471	-0.374003	-1.04885
MTNR1A	0.0367011	1	(1.18873975514482, Inf)	0.410704	1	(0.351621002763762, Inf)	-1.43532	-0.386471	-0.374003	-1.04885
FOXA3	0.0367011	1	(1.18873975514482, Inf)	0.0867595	0.658024	(0.847193076144069, Inf)	-1.43532	-1.06168	-0.0500583	-0.373637
GTF3C5	0.0108055	0.81163	(1.82176238933543, Inf)	0.0264163	0.35542	(1.14011860478193, Inf)	-1.96636	-1.57813	-0.0156109	-0.388228
ROM1	0.0368901	1	(1.18536265356771, Inf)	0.412454	1	(0.350622079460456, Inf)	-1.43309	-0.384624	-0.375564	-1.04847
NECAB1	0.0368901	1	(1.18536265356771, Inf)	0.412454	1	(0.350622079460456, Inf)	-1.43309	-0.384624	-0.375564	-1.04847
H2BFWT	0.139198	1	(0.342204088476618, Inf)	0.325069	1	(0.304755501926785, Inf)	-0.856368	-0.488025	-0.185871	-0.368343
CRYGB	0.139198	1	(0.342204088476618, Inf)	0.113236	0.739745	(0.701244158920912, Inf)	-0.856368	-0.946014	0.0259612	0.0896457
B9D2	0.139198	1	(0.342204088476618, Inf)	0.325069	1	(0.304755501926785, Inf)	-0.856368	-0.488025	-0.185871	-0.368343
MKX	0.0370795	1	(1.18200468571058, Inf)	0.903546	1	(0.0219321643160429, Inf)	-1.43087	-0.0440495	-0.866467	-1.38682
TPPP3	0.13993	1	(0.340270732044546, Inf)	0.0314483	0.39341	(1.16511816257846, Inf)	-0.854088	-1.5024	0.108482	0.648315
TMEM97	0.13993	1	(0.340270732044546, Inf)	0.69046	1	(0.0437404180992268, Inf)	-0.854088	-0.160862	-0.550529	-0.693226
MPV17	0.13993	1	(0.340270732044546, Inf)	0.327475	1	(0.303033719430023, Inf)	-0.854088	-0.484822	-0.187544	-0.369266
MCEE	0.13993	1	(0.340270732044546, Inf)	0.327475	1	(0.303033719430023, Inf)	-0.854088	-0.484822	-0.187544	-0.369266
KRT8	0.0110258	0.820031	(1.80803913216529, Inf)	0.865999	1	(0.101011239810008, Inf)	-1.95759	-0.0624824	-0.854973	-1.89511
GPR139	0.0372693	1	(1.17866568942326, Inf)	0.209937	0.92656	(0.582559081289232, Inf)	-1.42865	-0.677911	-0.172668	-0.750738
PTGES3	0.140174	1	(0.339631125405365, Inf)	0.328276	1	(0.302464107175455, Inf)	-0.853331	-0.483761	-0.188102	-0.36957
FIGF	0.0374594	1	(1.17534550438263, Inf)	0.680952	1	(0.151090051659476, Inf)	-1.42644	-0.166884	-0.643492	-1.25956
BBS9	0.00110497	0.254774	(2.60484795185013, Inf)	0.240114	0.976702	(0.676624442252339, Inf)	-2.95665	-0.619582	-0.239009	-2.33707
TMEM190	0.140663	1	(0.338359098718453, Inf)	0.0320023	0.39673	(1.15857255492353, Inf)	-0.851822	-1.49482	0.10866	0.642997
ST8SIA1	0.0378408	1	(1.16876093573063, Inf)	0.214043	0.93061	(0.577663626824616, Inf)	-1.42204	-0.669499	-0.176202	-0.752541
HOXB2	0.0378408	1	(1.16876093573063, Inf)	0.683907	1	(0.150243608793037, Inf)	-1.42204	-0.165003	-0.646066	-1.25704
RPL11	0.141394	1	(0.336468824423937, Inf)	1	1	(0, Inf)	-0.849569	0	-0.858606	-0.849569
RBM43	0.038032	1	(1.16549624037942, Inf)	0.034006	0.409242	(1.10166167893173, Inf)	-1.41985	-1.46844	0.00402601	0.0485937
C17ORF59	0.038032	1	(1.16549624037942, Inf)	0.906689	1	(0.0216258491719641, Inf)	-1.41985	-0.0425416	-0.868657	-1.37731
BTC	0.141394	1	(0.336468824423937, Inf)	0.694534	1	(0.0432516983439282, Inf)	-0.849569	-0.158306	-0.55314	-0.691263
MPG	0.0380958	1	(1.16441205783023, Inf)	0.685864	1	(0.14968456280683, Inf)	-1.41912	-0.163762	-0.647768	-1.25536
SNTG2	0.0115311	0.84357	(1.7779051466292, Inf)	0.289296	1	(0.550675499493645, Inf)	-1.93813	-0.538658	-0.277764	-1.39947
PDHB	0.0384156	1	(1.1590212612662, Inf)	0.688297	1	(0.148991578719761, Inf)	-1.41549	-0.162224	-0.649881	-1.25327
OR8S1	0.0384156	1	(1.1590212612662, Inf)	0.907917	1	(0.0215057055654532, Inf)	-1.41549	-0.0419537	-0.869502	-1.37354
LRFN5	0.00362702	0.46157	(2.22804209980631, Inf)	0.00998723	0.207734	(1.29320843348706, Inf)	-2.44045	-2.00056	-0.00636021	-0.439895
LGALS8	0.0384156	1	(1.1590212612662, Inf)	0.907917	1	(0.0215057055654532, Inf)	-1.41549	-0.0419537	-0.869502	-1.37354
ELAVL2	0.0384156	1	(1.1590212612662, Inf)	0.0347851	0.414879	(1.095541336271, Inf)	-1.41549	-1.45861	0.00363049	0.0431142
UTS2	0.142368	1	(0.333981069714703, Inf)	0.11938	0.757278	(0.684393559908025, Inf)	-0.846586	-0.92307	0.0229888	0.0764834
NIPA2	0.038608	1	(1.15581067605494, Inf)	0.0948368	0.685963	(0.823725123896311, Inf)	-1.41332	-1.02302	-0.0562289	-0.3903
MRPS22	0.038608	1	(1.15581067605494, Inf)	0.908525	1	(0.0214461329738591, Inf)	-1.41332	-0.0416629	-0.869917	-1.37166
FAM131B	0.038608	1	(1.15581067605494, Inf)	0.219552	0.941425	(0.571262921818249, Inf)	-1.41332	-0.658463	-0.180944	-0.75486
TMEM30A	0.0388007	1	(1.15261782888352, Inf)	1	1	(0, Inf)	-1.41116	0	-0.961199	-1.41116
GCG	0.142855	1	(0.332750936861241, Inf)	0.120336	0.758106	(0.681872773315361, Inf)	-0.845104	-0.919606	0.0225197	0.0745022
DLL1	0.00369842	0.462062	(2.21573247494551, Inf)	0.0103706	0.212167	(1.28606363551199, Inf)	-2.43198	-1.9842	-0.00667214	-0.447786
CCDC115	0.142855	1	(0.332750936861241, Inf)	1	1	(0, Inf)	-0.845104	0	-0.857145	-0.845104
ARF4	0.142855	1	(0.332750936861241, Inf)	1	1	(0, Inf)	-0.845104	0	-0.857145	-0.845104
HECA	0.0117599	0.848307	(1.76483231466869, Inf)	0.0117528	0.226805	(1.30270122655735, Inf)	-1.9296	-1.92986	7.08061e-06	0.000261566
CDYL	0.0118175	0.848307	(1.76159409023811, Inf)	0.0312527	0.392098	(1.10246331141299, Inf)	-1.92747	-1.50511	-0.0194352	-0.422361
RBBP7	0.0119139	0.848307	(1.75622337654836, Inf)	0.973264	1	(0.014162293908957, Inf)	-1.92395	-0.0117693	-0.96135	-1.91218
HAO2	0.0393811	1	(1.14314425768722, Inf)	0.435045	1	(0.338134169781042, Inf)	-1.40471	-0.361466	-0.395664	-1.04325
HTR1E	0.0395753	1	(1.14002091272086, Inf)	0.0035493	0.11059	(1.64164618775977, Inf)	-1.40258	-2.44986	0.036026	1.04728
KCNJ3	0.0121275	0.853979	(1.74452231225882, Inf)	0.00140396	0.060307	(1.69190200868083, Inf)	-1.91623	-2.85264	0.0107235	0.936414
HTR1F	0.0397699	1	(1.13691458870799, Inf)	0.0376021	0.433472	(1.07464545247291, Inf)	-1.40045	-1.42479	0.00216773	0.0243416
FCRL3	0.00389965	0.468933	(2.18257185287149, Inf)	0.0044605	0.127918	(1.42189710100793, Inf)	-2.40897	-2.35062	-0.000560849	-0.0583578
MAGT1	0.0399648	1	(1.13382514689085, Inf)	0.699759	1	(0.145752631356288, Inf)	-1.39832	-0.155052	-0.659794	-1.24327
FTH1	0.145042	1	(0.3273256498472, Inf)	0.124672	0.768547	(0.670755282446089, Inf)	-0.838505	-0.904232	0.0203706	0.0657267
FATE1	0.145042	1	(0.3273256498472, Inf)	0.704487	1	(0.0420763804541475, Inf)	-0.838505	-0.152127	-0.559445	-0.686378
DEFB129	0.145042	1	(0.3273256498472, Inf)	0.124672	0.768547	(0.670755282446089, Inf)	-0.838505	-0.904232	0.0203706	0.0657267
CXORF65	0.145042	1	(0.3273256498472, Inf)	0.344247	1	(0.291505262712577, Inf)	-0.838505	-0.46313	-0.199205	-0.375375
CMTM6	0.145042	1	(0.3273256498472, Inf)	0.704487	1	(0.0420763804541475, Inf)	-0.838505	-0.152127	-0.559445	-0.686378
C11ORF58	0.145042	1	(0.3273256498472, Inf)	1	1	(0, Inf)	-0.838505	0	-0.854958	-0.838505
HAS2	0.0122842	0.853979	(1.73610990810085, Inf)	0.3058	1	(0.537730144171009, Inf)	-1.91065	-0.514562	-0.293516	-1.39609
SNAPC1	0.0401601	1	(1.13075245001581, Inf)	0.230679	0.963188	(0.55887781782219, Inf)	-1.39621	-0.636992	-0.190519	-0.759213
UPK2	0.14577	1	(0.325556322010188, Inf)	0.12613	0.773092	(0.667129578216651, Inf)	-0.836331	-0.899183	0.0196406	0.0628516
TNFRSF13C	0.14577	1	(0.325556322010188, Inf)	0.12613	0.773092	(0.667129578216651, Inf)	-0.836331	-0.899183	0.0196406	0.0628516
RAP1B	0.14577	1	(0.325556322010188, Inf)	0.00843476	0.184415	(1.60737713365713, Inf)	-0.836331	-2.07393	0.137335	1.2376
GKN2	0.14577	1	(0.325556322010188, Inf)	0.12613	0.773092	(0.667129578216651, Inf)	-0.836331	-0.899183	0.0196406	0.0628516
FAM89A	0.14577	1	(0.325556322010188, Inf)	1	1	(0, Inf)	-0.836331	0	-0.85423	-0.836331
WARS2	0.0404864	1	(1.12566813144559, Inf)	0.039134	0.44346	(1.0640149668819, Inf)	-1.39269	-1.40745	0.00135232	0.0147541
TM6SF1	0.0405517	1	(1.12465674947664, Inf)	0.233482	0.966272	(0.555864999397272, Inf)	-1.39199	-0.631746	-0.19293	-0.760244
PRLHR	0.0405517	1	(1.12465674947664, Inf)	0.233482	0.966272	(0.555864999397272, Inf)	-1.39199	-0.631746	-0.19293	-0.760244
HMGCLL1	0.0405517	1	(1.12465674947664, Inf)	0.0130531	0.239791	(1.3365702039538, Inf)	-1.39199	-1.88428	0.0274986	0.492294
GJD4	0.0405517	1	(1.12465674947664, Inf)	0.233482	0.966272	(0.555864999397272, Inf)	-1.39199	-0.631746	-0.19293	-0.760244
KAT8	0.0125214	0.853979	(1.72364233245919, Inf)	0.310907	1	(0.533868527336747, Inf)	-1.90235	-0.50737	-0.298385	-1.39498
IFT22	0.146497	1	(0.323806019203681, Inf)	0.349015	1	(0.288370797522119, Inf)	-0.83417	-0.457156	-0.202517	-0.377014
ELF3	0.0407481	1	(1.12163347864471, Inf)	0.0132277	0.241921	(1.33297727329801, Inf)	-1.38989	-1.87852	0.0275204	0.488623
CSN1S1	0.146497	1	(0.323806019203681, Inf)	0.708377	1	(0.0416239462557158, Inf)	-0.83417	-0.149735	-0.56188	-0.684435
CBX1	0.146497	1	(0.323806019203681, Inf)	0.127594	0.777113	(0.663542860054196, Inf)	-0.83417	-0.894171	0.0189038	0.060001
ADM	0.146497	1	(0.323806019203681, Inf)	0.708377	1	(0.0416239462557158, Inf)	-0.83417	-0.149735	-0.56188	-0.684435
CNTNAP5	0.000160102	0.0867413	(2.95110143603885, Inf)	0.000669305	0.0377637	(1.53064193574212, Inf)	-3.7956	-3.17438	-0.000509203	-0.621228
IL21R	0.0127613	0.853979	(1.71135254755752, Inf)	0.172321	0.865266	(0.703021178355719, Inf)	-1.89411	-0.763662	-0.159559	-1.13044
HABP2	0.0127613	0.853979	(1.71135254755752, Inf)	0.509341	1	(0.367604126161119, Inf)	-1.89411	-0.292991	-0.49658	-1.60111
ARL8A	0.147224	1	(0.322074436213287, Inf)	0.351394	1	(0.286828707695797, Inf)	-0.832021	-0.454206	-0.20417	-0.377816
RRAGB	0.0413394	1	(1.11266041081556, Inf)	0.709499	1	(0.143031915570971, Inf)	-1.38364	-0.149048	-0.668159	-1.23459
CCDC89	0.0413394	1	(1.11266041081556, Inf)	0.709499	1	(0.143031915570971, Inf)	-1.38364	-0.149048	-0.668159	-1.23459
PCDHGA5	0.00140993	0.310456	(2.46337058705316, Inf)	0.0999953	0.702903	(0.872073358725409, Inf)	-2.8508	-1.00002	-0.0985854	-1.85078
ZNF257	0.0129429	0.853979	(1.70224960847477, Inf)	0.00518264	0.141038	(1.45190936851624, Inf)	-1.88797	-2.28545	0.00776024	0.39748
ZKSCAN1	0.0129429	0.853979	(1.70224960847477, Inf)	0.720713	1	(0.218827964485958, Inf)	-1.88797	-0.142238	-0.70777	-1.74573
P4HTM	0.0129429	0.853979	(1.70224960847477, Inf)	0.175187	0.871179	(0.699281704002763, Inf)	-1.88797	-0.756499	-0.162244	-1.13147
IFNB1	0.14795	1	(0.320361274318536, Inf)	0.35377	1	(0.285303023080394, Inf)	-0.829885	-0.451278	-0.20582	-0.378607
ACTB	0.0415372	1	(1.1097012075953, Inf)	0.041432	0.45816	(1.04892255600414, Inf)	-1.38156	-1.38266	0.00010521	0.00110143
CDH4	0.00142303	0.310456	(2.45813494287239, Inf)	0.00201198	0.0755718	(1.48307524680584, Inf)	-2.84678	-2.69638	-0.00058895	-0.150409
SSX1	0.148675	1	(0.318666241121083, Inf)	0.356144	1	(0.283793483275736, Inf)	-0.827761	-0.448375	-0.207468	-0.379386
SPP1	0.041934	1	(1.10382977263448, Inf)	0.713591	1	(0.141896741637868, Inf)	-1.37743	-0.146551	-0.671657	-1.23088
RWDD4	0.148675	1	(0.318666241121083, Inf)	0.714116	1	(0.0409632486961013, Inf)	-0.827761	-0.146231	-0.565441	-0.68153
PAQR9	0.041934	1	(1.10382977263448, Inf)	0.0143104	0.253663	(1.31181890388058, Inf)	-1.37743	-1.84435	0.0276236	0.466914
GNA13	0.041934	1	(1.10382977263448, Inf)	0.457302	1	(0.326505216852065, Inf)	-1.37743	-0.339797	-0.415368	-1.03764
ACTRT2	0.041934	1	(1.10382977263448, Inf)	0.0423152	0.461814	(1.04337270121047, Inf)	-1.37743	-1.3735	-0.000381256	-0.00393069
SALL1	0.00017388	0.0867413	(2.91101100143606, Inf)	0.00185367	0.0714721	(1.41727460139459, Inf)	-3.75975	-2.73197	-0.00167979	-1.02778
GRM7	0.00146063	0.310456	(2.44342075483407, Inf)	0.00528623	0.142647	(1.34945781819269, Inf)	-2.83546	-2.27685	-0.0038256	-0.558605
TTC36	0.1494	1	(0.316989050378341, Inf)	0.716004	1	(0.0407476526503323, Inf)	-0.825649	-0.145085	-0.566604	-0.680565
THEG	0.0423321	1	(1.09802014225219, Inf)	0.716292	1	(0.141149916681879, Inf)	-1.37333	-0.14491	-0.67396	-1.22842
PLA2G12A	0.1494	1	(0.316989050378341, Inf)	0.716004	1	(0.0407476526503323, Inf)	-0.825649	-0.145085	-0.566604	-0.680565
NRAS	0.1494	1	(0.316989050378341, Inf)	0.716004	1	(0.0407476526503323, Inf)	-0.825649	-0.145085	-0.566604	-0.680565
KLRG1	0.1494	1	(0.316989050378341, Inf)	0.133509	0.791829	(0.649573536684634, Inf)	-0.825649	-0.874488	0.0158906	0.0488388
KCNJ10	0.0423321	1	(1.09802014225219, Inf)	0.0044252	0.127456	(1.58116448610547, Inf)	-1.37333	-2.35407	0.0379069	0.980737
IFNA17	0.1494	1	(0.316989050378341, Inf)	0.133509	0.791829	(0.649573536684634, Inf)	-0.825649	-0.874488	0.0158906	0.0488388
IFNA16	0.1494	1	(0.316989050378341, Inf)	0.358514	1	(0.282299833363758, Inf)	-0.825649	-0.445494	-0.209114	-0.380155
ARSI	0.0133105	0.862272	(1.68433119154346, Inf)	0.727266	1	(0.216524512228211, Inf)	-1.8758	-0.138307	-0.713955	-1.7375
APOD	0.1494	1	(0.316989050378341, Inf)	0.358514	1	(0.282299833363758, Inf)	-0.825649	-0.445494	-0.209114	-0.380155
TM7SF3	0.0133724	0.863371	(1.68138139961431, Inf)	0.891164	1	(0.0939351459529143, Inf)	-1.87379	-0.0500424	-0.877792	-1.82375
DAOA	0.149641	1	(0.31643390317978, Inf)	0.134007	0.792587	(0.648435929790265, Inf)	-0.824948	-0.872874	0.0156348	0.0479256
OPRK1	0.0425317	1	(1.09513819962161, Inf)	1.38433e-05	0.00204882	(2.74302984052711, Inf)	-1.37129	-4.85876	0.0425178	3.48747
IL13RA2	0.0425317	1	(1.09513819962161, Inf)	0.247618	0.985758	(0.54127536686716, Inf)	-1.37129	-0.606218	-0.205086	-0.765069
ISM2	0.0134344	0.864474	(1.67844192164295, Inf)	0.182923	0.882508	(0.689501540310417, Inf)	-1.87178	-0.737731	-0.169489	-1.13405
RBM18	0.150124	1	(0.315329421842328, Inf)	0.0397248	0.446962	(1.07971683128999, Inf)	-0.82355	-1.40094	0.110399	0.577389
LZIC	0.150124	1	(0.315329421842328, Inf)	0.360881	1	(0.280821823764995, Inf)	-0.82355	-0.442637	-0.210756	-0.380913
C9ORF139	0.150124	1	(0.315329421842328, Inf)	0.0397248	0.446962	(1.07971683128999, Inf)	-0.82355	-1.40094	0.110399	0.577389
ADAP2	0.0427316	1	(1.0922713456959, Inf)	0.249042	0.988562	(0.539858415644995, Inf)	-1.36925	-0.603728	-0.20631	-0.765522
PABPC5	0.042932	1	(1.08941946228677, Inf)	0.250467	0.991386	(0.538448863645922, Inf)	-1.36722	-0.601249	-0.207535	-0.76597
DMBX1	0.042932	1	(1.08941946228677, Inf)	0.720304	1	(0.140044303757478, Inf)	-1.36722	-0.142484	-0.677372	-1.22474
PTTG2	0.150848	1	(0.313687081103566, Inf)	0.363244	1	(0.279359210099553, Inf)	-0.821462	-0.439801	-0.212397	-0.38166
DPRX	0.150848	1	(0.313687081103566, Inf)	0.719742	1	(0.0403231979352247, Inf)	-0.821462	-0.142823	-0.568895	-0.678639
C6ORF120	0.150848	1	(0.313687081103566, Inf)	1	1	(0, Inf)	-0.821462	0	-0.849152	-0.821462
GRPR	0.0433336	1	(1.08376014040476, Inf)	0.722952	1	(0.139316800880816, Inf)	-1.36317	-0.140891	-0.679618	-1.22228
AAR2	0.0433336	1	(1.08376014040476, Inf)	0.722952	1	(0.139316800880816, Inf)	-1.36317	-0.140891	-0.679618	-1.22228
C14ORF180	0.15133	1	(0.312601658677602, Inf)	1	1	(0, Inf)	-0.820076	0	-0.84867	-0.820076
RNF185	0.15157	1	(0.312061759439817, Inf)	0.721593	1	(0.0401142694485137, Inf)	-0.819386	-0.141708	-0.570022	-0.677678
RFTN1	0.0138731	0.885177	(1.65814987768527, Inf)	0.339168	1	(0.513583367403399, Inf)	-1.85783	-0.469585	-0.325295	-1.38824
PMVK	0.15157	1	(0.312061759439817, Inf)	1	1	(0, Inf)	-0.819386	0	-0.84843	-0.819386
NKIRAS1	0.15157	1	(0.312061759439817, Inf)	0.365604	1	(0.277911753052405, Inf)	-0.819386	-0.436989	-0.214034	-0.382397
IL21	0.15157	1	(0.312061759439817, Inf)	0.365604	1	(0.277911753052405, Inf)	-0.819386	-0.436989	-0.214034	-0.382397
DDIT3	0.15157	1	(0.312061759439817, Inf)	0.138007	0.803165	(0.63947653870508, Inf)	-0.819386	-0.860097	0.013563	0.0407119
SGCA	0.0439388	1	(1.07538055169029, Inf)	0.25762	0.999834	(0.531510089629866, Inf)	-1.35715	-0.58902	-0.213681	-0.768132
PERP	0.152293	1	(0.310453193669509, Inf)	0.367961	1	(0.276479218242856, Inf)	-0.817321	-0.434198	-0.215668	-0.383123
FZD10	0.0140636	0.891183	(1.6496027133673, Inf)	0.000193695	0.0150878	(1.99417864754011, Inf)	-1.8519	-3.71288	0.0138699	1.86098
CFAP20	0.152293	1	(0.310453193669509, Inf)	0.367961	1	(0.276479218242856, Inf)	-0.817321	-0.434198	-0.215668	-0.383123
C2ORF80	0.152293	1	(0.310453193669509, Inf)	1	1	(0, Inf)	-0.817321	0	-0.847707	-0.817321
BBOX1	0.0439388	1	(1.07538055169029, Inf)	0.726883	1	(0.138239609121428, Inf)	-1.35715	-0.138535	-0.682945	-1.21862
PCDHB16	0.004736	0.533853	(2.06459499595952, Inf)	0.259743	1	(0.638182169455417, Inf)	-2.32459	-0.585457	-0.255007	-1.73913
GNL3L	0.0141274	0.891183	(1.64677320614026, Inf)	0.741049	1	(0.211696349862917, Inf)	-1.84994	-0.130153	-0.726922	-1.71979
ZFYVE1	0.00475726	0.533853	(2.06194127488502, Inf)	0.994226	1	(0.00995122622565957, Inf)	-2.32264	-0.00251507	-0.989468	-2.32013
SOX7	0.0441412	1	(1.07261607726435, Inf)	8.03763e-05	0.00809062	(2.39359915709687, Inf)	-1.35516	-4.09487	0.0440608	2.73972
CD1E	0.0441412	1	(1.07261607726435, Inf)	0.11938	0.757278	(0.764433855338222, Inf)	-1.35516	-0.923069	-0.0752388	-0.432087
SLMO2	0.153014	1	(0.308861126009665, Inf)	1	1	(0, Inf)	-0.815268	0	-0.846986	-0.815268
DESI2	0.153014	1	(0.308861126009665, Inf)	0.725257	1	(0.0397028410439135, Inf)	-0.815268	-0.139508	-0.572243	-0.67576
CD300LD	0.153014	1	(0.308861126009665, Inf)	0.725257	1	(0.0397028410439135, Inf)	-0.815268	-0.139508	-0.572243	-0.67576
CBX8	0.044344	1	(1.06986577963034, Inf)	0.477509	1	(0.316458902487386, Inf)	-1.35317	-0.321018	-0.433165	-1.03215
FAM151A	0.0143198	0.892697	(1.63834262658664, Inf)	0.348205	1	(0.507448412502676, Inf)	-1.84406	-0.458165	-0.333885	-1.3859
ANO9	0.00486452	0.541002	(2.04877434464948, Inf)	0.890278	1	(0.157623208135479, Inf)	-2.31296	-0.0504746	-0.885413	-2.26249
TRDMT1	0.0447505	1	(1.06440728075468, Inf)	0.480843	1	(0.314844316250205, Inf)	-1.3492	-0.317997	-0.436092	-1.03121
RMND5A	0.0447505	1	(1.06440728075468, Inf)	0.925509	1	(0.0197501377641917, Inf)	-1.3492	-0.0336195	-0.880758	-1.31558
PLA2G12B	0.153735	1	(0.307285303938187, Inf)	0.727072	1	(0.0395002755283834, Inf)	-0.813226	-0.138423	-0.573336	-0.674803
MARCKSL1	0.153735	1	(0.307285303938187, Inf)	0.142556	0.814287	(0.62968863250041, Inf)	-0.813226	-0.846014	0.0111791	0.0327874
GHSR	0.0447505	1	(1.06440728075468, Inf)	0.122171	0.76136	(0.758583596241245, Inf)	-1.3492	-0.913031	-0.0774208	-0.436171
FAM168B	0.153735	1	(0.307285303938187, Inf)	0.727072	1	(0.0395002755283834, Inf)	-0.813226	-0.138423	-0.573336	-0.674803
EXOSC1	0.153735	1	(0.307285303938187, Inf)	1	1	(0, Inf)	-0.813226	0	-0.846265	-0.813226
PRSS55	0.0449543	1	(1.06169886528202, Inf)	0.264813	1	(0.524747874749079, Inf)	-1.34723	-0.577061	-0.219859	-0.770168
ZBTB46	0.0145788	0.901914	(1.62723521894876, Inf)	0.0458987	0.479678	(1.0183771266442, Inf)	-1.83628	-1.3382	-0.03132	-0.49808
SPRYD7	0.154456	1	(0.305725480060328, Inf)	0.728874	1	(0.039299766515549, Inf)	-0.811196	-0.137348	-0.574418	-0.673848
SIT1	0.154456	1	(0.305725480060328, Inf)	0.375011	1	(0.272268874817838, Inf)	-0.811196	-0.425957	-0.220555	-0.385239
RPL19	0.154456	1	(0.305725480060328, Inf)	0.728874	1	(0.039299766515549, Inf)	-0.811196	-0.137348	-0.574418	-0.673848
PGLYRP1	0.154456	1	(0.305725480060328, Inf)	0.144084	0.816304	(0.626492243502946, Inf)	-0.811196	-0.841386	0.0103722	0.0301897
IFNL3	0.154456	1	(0.305725480060328, Inf)	0.144084	0.816304	(0.626492243502946, Inf)	-0.811196	-0.841386	0.0103722	0.0301897
PCDHA11	0.001737	0.327645	(2.34753550193801, Inf)	1.141e-07	4.22168e-05	(2.53494583113284, Inf)	-2.7602	-6.94272	0.00173688	4.18251
GFRAL	0.045363	1	(1.0563231748249, Inf)	0.485824	1	(0.31245309359514, Inf)	-1.3433	-0.313521	-0.440461	-1.02978
GLI3	8.18777e-05	0.0583455	(2.95608948694121, Inf)	5.62056e-10	3.60465e-07	(2.55188154037277, Inf)	-4.08683	-9.25022	8.18772e-05	5.16339
ZNF200	0.0455678	1	(1.05365569206019, Inf)	0.737137	1	(0.135446889745238, Inf)	-1.34134	-0.132452	-0.691569	-1.20889
UBE2T	0.155176	1	(0.304181411979216, Inf)	1	1	(0, Inf)	-0.809177	0	-0.844824	-0.809177
TM4SF5	0.155176	1	(0.304181411979216, Inf)	0.730664	1	(0.0391012828462785, Inf)	-0.809177	-0.136282	-0.575489	-0.672895
IL17C	0.155176	1	(0.304181411979216, Inf)	1	1	(0, Inf)	-0.809177	0	-0.844824	-0.809177
EPS8L3	0.0149061	0.918039	(1.61356097341138, Inf)	0.359842	1	(0.499772722229526, Inf)	-1.82664	-0.443888	-0.344936	-1.38275
CBFB	0.155415	1	(0.303670182715385, Inf)	0.0445081	0.472853	(1.03979452828431, Inf)	-0.808506	-1.35156	0.110907	0.543054
ZDHHC16	0.0458414	1	(1.05011993470428, Inf)	0.928095	1	(0.019485035243867, Inf)	-1.33874	-0.0324077	-0.882253	-1.30633
ATAD2	0.000232826	0.106656	(2.77288970302141, Inf)	0.572409	1	(0.509467625627031, Inf)	-3.63297	-0.242294	-0.572176	-3.39068
TMEM9B	0.155895	1	(0.302652862170275, Inf)	1	1	(0, Inf)	-0.807169	0	-0.844105	-0.807169
SDC4	0.155895	1	(0.302652862170275, Inf)	0.379692	1	(0.269532504216654, Inf)	-0.807169	-0.420568	-0.223797	-0.3866
SATB1	0.00515097	0.559913	(2.01531446213636, Inf)	0.0193784	0.29947	(1.16973627149583, Inf)	-2.28811	-1.71268	-0.0142274	-0.575428
DUSP14	0.155895	1	(0.302652862170275, Inf)	0.379692	1	(0.269532504216654, Inf)	-0.807169	-0.420568	-0.223797	-0.3866
DNAJC5	0.155895	1	(0.302652862170275, Inf)	0.0023904	0.0830169	(1.98188382440984, Inf)	-0.807169	-2.62153	0.153504	1.81436
TRHR	0.0461844	1	(1.04573346881161, Inf)	0.49243	1	(0.309320731754588, Inf)	-1.33551	-0.307656	-0.446246	-1.02785
WBSCR17	0.015171	0.924831	(1.6027859418694, Inf)	1.68117e-09	9.80175e-07	(3.54576690893636, Inf)	-1.81899	-8.77439	0.015171	6.9554
ZMAT2	0.156613	1	(0.301139597859424, Inf)	0.734209	1	(0.0387102700178157, Inf)	-0.805171	-0.13418	-0.577596	-0.670991
NUPL1	0.0152376	0.924831	(1.60011463196628, Inf)	0.906581	1	(0.0893949472318568, Inf)	-1.81708	-0.0425936	-0.891343	-1.77449
NELFCD	0.0152376	0.924831	(1.60011463196628, Inf)	0.0206361	0.310429	(1.18111577874533, Inf)	-1.81708	-1.68537	-0.00539851	-0.131711
IL11	0.156613	1	(0.301139597859424, Inf)	0.382027	1	(0.26818484169557, Inf)	-0.805171	-0.417906	-0.225414	-0.387266
DNAJC5B	0.156613	1	(0.301139597859424, Inf)	0.148697	0.826623	(0.617094859850402, Inf)	-0.805171	-0.827696	0.00791584	0.0225251
CHMP1B	0.156613	1	(0.301139597859424, Inf)	1	1	(0, Inf)	-0.805171	0	-0.843387	-0.805171
CDH8	0.00524132	0.565815	(2.00523788982568, Inf)	1.17095e-05	0.00185217	(2.19498866825924, Inf)	-2.28056	-4.93146	0.00522961	2.6509
PCDHB10	0.00526408	0.565815	(2.00273447173601, Inf)	0.167328	0.859344	(0.750115486541919, Inf)	-2.27868	-0.776432	-0.162064	-1.50225
KLHL24	0.0153044	0.925964	(1.59745221161359, Inf)	0.212035	0.928436	(0.656231083290446, Inf)	-1.81518	-0.673593	-0.19673	-1.14159
GUCA1B	0.157331	1	(0.299641390904899, Inf)	0.735965	1	(0.0385176816097669, Inf)	-0.803185	-0.133143	-0.578633	-0.670042
BCHE	0.0154385	0.928239	(1.59215386265302, Inf)	0.00090605	0.0472315	(1.73315815794499, Inf)	-1.8114	-3.04285	0.0145324	1.23145
B3GNT7	0.046804	1	(1.03792948770108, Inf)	0.497356	1	(0.307012368084777, Inf)	-1.32972	-0.303332	-0.450552	-1.02638
STAC	0.0470112	1	(1.03535398028743, Inf)	0.132662	0.788755	(0.737877840512576, Inf)	-1.3278	-0.877255	-0.0856504	-0.450544
OPN3	0.0470112	1	(1.03535398028743, Inf)	0.745838	1	(0.133094214240978, Inf)	-1.3278	-0.127356	-0.698826	-1.20044
NKAPL	0.0470112	1	(1.03535398028743, Inf)	0.132662	0.788755	(0.737877840512576, Inf)	-1.3278	-0.877255	-0.0856504	-0.450544
KLF12	0.0470112	1	(1.03535398028743, Inf)	0.930744	1	(0.0192110521180227, Inf)	-1.3278	-0.0311697	-0.883733	-1.29663
TRMT10C	0.0472188	1	(1.03279122291048, Inf)	0.74706	1	(0.132764773116619, Inf)	-1.32589	-0.126644	-0.699841	-1.19924
SDC2	0.158049	1	(0.298158017682598, Inf)	0.737708	1	(0.0383270000176393, Inf)	-0.801209	-0.132115	-0.579659	-0.669094
PCBP4	0.0472188	1	(1.03279122291048, Inf)	0.74706	1	(0.132764773116619, Inf)	-1.32589	-0.126644	-0.699841	-1.19924
GRID1	0.00193219	0.351795	(2.29020295172566, Inf)	7.35136e-05	0.00752342	(1.85929588796815, Inf)	-2.71395	-4.13363	0.00185867	1.41968
CD300LB	0.158049	1	(0.298158017682598, Inf)	0.0470153	0.48633	(1.02092037018014, Inf)	-0.801209	-1.32776	0.111033	0.526552
MAN2B1	0.00194869	0.351795	(2.28567685893569, Inf)	0.0789027	0.630517	(0.920069241216091, Inf)	-2.71026	-1.10291	-0.076954	-1.60735
MMP16	0.0157766	0.936857	(1.57906049207199, Inf)	0.000971135	0.0495614	(1.71890521256715, Inf)	-1.80199	-3.01272	0.0148055	1.21073
LIF	0.158765	1	(0.296689258974801, Inf)	0.73944	1	(0.0381381970618874, Inf)	-0.799244	-0.131097	-0.580675	-0.668147
KRTAP5-10	0.158765	1	(0.296689258974801, Inf)	0.0477124	0.490377	(1.01589120579501, Inf)	-0.799244	-1.32137	0.111053	0.522125
UST	0.0478435	1	(1.02517851119369, Inf)	0.0204447	0.308738	(1.21834777805125, Inf)	-1.32018	-1.68942	0.0273988	0.369242
SERPINA5	0.0478435	1	(1.02517851119369, Inf)	0.136573	0.799657	(0.730625969844148, Inf)	-1.32018	-0.864634	-0.0887299	-0.455543
REN	0.0478435	1	(1.02517851119369, Inf)	0.932555	1	(0.0190222457090003, Inf)	-1.32018	-0.0303254	-0.884712	-1.28985
EMC4	0.159243	1	(0.295718099370956, Inf)	1	1	(0, Inf)	-0.79794	0	-0.840757	-0.79794
TMEM184B	0.0480524	1	(1.0226658187643, Inf)	0.933001	1	(0.0189756225577528, Inf)	-1.31829	-0.030118	-0.884948	-1.28817
TMA16	0.159481	1	(0.29523489986218, Inf)	1	1	(0, Inf)	-0.79729	0	-0.840519	-0.79729
DPCD	0.159481	1	(0.29523489986218, Inf)	0.741161	1	(0.0379512451155056, Inf)	-0.79729	-0.130088	-0.581679	-0.667202
GUCY1A3	0.00562921	0.576095	(1.96431466758434, Inf)	0.0492798	0.497191	(1.00270638837938, Inf)	-2.24955	-1.30733	-0.0436506	-0.942222
RPS5	0.160197	1	(0.29379472961895, Inf)	0.393645	1	(0.261643747995678, Inf)	-0.795346	-0.404895	-0.233448	-0.390451
NABP1	0.160197	1	(0.29379472961895, Inf)	1	1	(0, Inf)	-0.795346	0	-0.839803	-0.795346
HDDC2	0.160197	1	(0.29379472961895, Inf)	0.156491	0.840794	(0.602043765707709, Inf)	-0.795346	-0.805511	0.00370611	0.0101653
DUXA	0.160197	1	(0.29379472961895, Inf)	0.393645	1	(0.261643747995678, Inf)	-0.795346	-0.404895	-0.233448	-0.390451
C3ORF84	0.160197	1	(0.29379472961895, Inf)	1	1	(0, Inf)	-0.795346	0	-0.839803	-0.795346
ENDOU	0.0486811	1	(1.01520110475872, Inf)	0.511988	1	(0.300289469513578, Inf)	-1.31264	-0.29074	-0.463307	-1.0219
SDHC	0.160674	1	(0.292842396621806, Inf)	1	1	(0, Inf)	-0.794055	0	-0.839326	-0.794055
NAGA	0.0488913	1	(1.01273702440736, Inf)	0.5136	1	(0.299560611577865, Inf)	-1.31077	-0.289375	-0.464708	-1.02139
MRPL21	0.160912	1	(0.292368541611091, Inf)	0.395957	1	(0.260373632714146, Inf)	-0.793412	-0.402352	-0.235045	-0.39106
HEBP2	0.160912	1	(0.292368541611091, Inf)	0.395957	1	(0.260373632714146, Inf)	-0.793412	-0.402352	-0.235045	-0.39106
DRAP1	0.160912	1	(0.292368541611091, Inf)	0.158065	0.843362	(0.59912122315573, Inf)	-0.793412	-0.801166	0.00284734	0.00775365
CBX6	0.0491019	1	(1.01028487664851, Inf)	0.142535	0.814287	(0.720011548974741, Inf)	-1.3089	-0.846077	-0.0934334	-0.462824
UBE2F	0.161388	1	(0.291425417283313, Inf)	0.397496	1	(0.259533717769907, Inf)	-0.792128	-0.400667	-0.236108	-0.391461
DTX4	0.016605	0.971788	(1.54849803093511, Inf)	0.777246	1	(0.199062858016259, Inf)	-1.77976	-0.109441	-0.760641	-1.67032
SGMS1	0.0493128	1	(1.00784457501409, Inf)	0.935612	1	(0.0187006135351767, Inf)	-1.30704	-0.0289043	-0.886299	-1.27814
RALB	0.161626	1	(0.290956133197511, Inf)	0.159643	0.846039	(0.596226917729857, Inf)	-0.791488	-0.79685	0.0019831	0.00536161
PRSS35	0.0493128	1	(1.00784457501409, Inf)	0.0602425	0.550363	(0.952644640235648, Inf)	-1.30704	-1.2201	-0.0109297	-0.0869433
MSC	0.161626	1	(0.290956133197511, Inf)	0.0131562	0.241302	(1.43654478128777, Inf)	-0.791488	-1.88087	0.14847	1.08938
LMX1B	0.0493128	1	(1.00784457501409, Inf)	0.516815	1	(0.298113458864929, Inf)	-1.30704	-0.286665	-0.467502	-1.02038
DTX1	0.0166751	0.971788	(1.54600447532974, Inf)	0.0249674	0.344083	(1.14117466545443, Inf)	-1.77793	-1.60263	-0.00829233	-0.175305
SGIP1	0.00592824	0.59717	(1.93509084663516, Inf)	0.312767	1	(0.598151442300192, Inf)	-2.22707	-0.504779	-0.306839	-1.72229
OSGEPL1	0.049524	1	(1.00541603386948, Inf)	0.760176	1	(0.129245706841239, Inf)	-1.30518	-0.119086	-0.710652	-1.1861
BMPR2	0.00218162	0.371454	(2.2262800589441, Inf)	0.0482753	0.492129	(1.0058656104339, Inf)	-2.66122	-1.31628	-0.0460937	-1.34495
NKAP	0.0497356	1	(1.00299916840345, Inf)	0.761339	1	(0.128935020045947, Inf)	-1.30333	-0.118422	-0.711603	-1.18491
FGF18	0.16234	1	(0.289557305634061, Inf)	0.74793	1	(0.037221413478669, Inf)	-0.789575	-0.126139	-0.58559	-0.663436
CLDN11	0.16234	1	(0.289557305634061, Inf)	1	1	(0, Inf)	-0.789575	0	-0.83766	-0.789575
ACTL7B	0.0497356	1	(1.00299916840345, Inf)	0.520018	1	(0.296680221081924, Inf)	-1.30333	-0.283982	-0.470282	-1.01935
LRRIQ3	0.0169572	0.979751	(1.53611004668763, Inf)	0.0258602	0.350882	(1.13387114759552, Inf)	-1.77064	-1.58737	-0.00890301	-0.183278
TMEM222	0.163053	1	(0.28817186398031, Inf)	0.749594	1	(0.0370433205912112, Inf)	-0.787671	-0.125174	-0.586541	-0.662498
TDRD10	0.0501597	1	(0.998200129320176, Inf)	0.147588	0.824108	(0.711398970637723, Inf)	-1.29965	-0.830949	-0.0974284	-0.468697
NKAIN4	0.163053	1	(0.28817186398031, Inf)	1	1	(0, Inf)	-0.787671	0	-0.836947	-0.787671
MRAS	0.163053	1	(0.28817186398031, Inf)	0.749594	1	(0.0370433205912112, Inf)	-0.787671	-0.125174	-0.586541	-0.662498
FGF10	0.163053	1	(0.28817186398031, Inf)	0.0520146	0.512062	(0.986726864958794, Inf)	-0.787671	-1.28387	0.111038	0.496203
BAAT	0.0503722	1	(0.995817790109388, Inf)	0.764798	1	(0.128011857611251, Inf)	-1.29781	-0.116453	-0.714425	-1.18136
VAT1L	0.0505851	1	(0.993446795371032, Inf)	1	1	(0, Inf)	-1.29598	0	-0.949415	-1.29598
TRIM61	0.163765	1	(0.286799617008975, Inf)	0.405162	1	(0.255414134948162, Inf)	-0.785778	-0.392371	-0.241397	-0.393407
NFATC2IP	0.0505851	1	(0.993446795371032, Inf)	0.304199	1	(0.491014082800924, Inf)	-1.29598	-0.516842	-0.253614	-0.779135
FGF21	0.163765	1	(0.286799617008975, Inf)	1	1	(0, Inf)	-0.785778	0	-0.836235	-0.785778
CLDN4	0.163765	1	(0.286799617008975, Inf)	0.0527515	0.515983	(0.982028165601847, Inf)	-0.785778	-1.27777	0.111014	0.491987
VEGFC	0.0507983	1	(0.991087064265638, Inf)	0.0641794	0.567208	(0.936804943129592, Inf)	-1.29415	-1.1926	-0.0133811	-0.101546
HNRNPDL	0.0507983	1	(0.991087064265638, Inf)	0.150656	0.83055	(0.706329619303012, Inf)	-1.29415	-0.822014	-0.0998576	-0.472137
RIMBP2	0.00231006	0.379877	(2.19668089386792, Inf)	0.0968645	0.693073	(0.884245082726196, Inf)	-2.63638	-1.01384	-0.0945544	-1.62254
PPP2R2D	0.0508694	1	(0.990302976398339, Inf)	0.306162	1	(0.489460240766744, Inf)	-1.29354	-0.514048	-0.255293	-0.779495
TMPRSS11A	0.0510118	1	(0.988738516719985, Inf)	0.151684	0.833191	(0.704655852432626, Inf)	-1.29233	-0.819059	-0.100673	-0.47327
STXBP6	0.164477	1	(0.285440377117937, Inf)	1	1	(0, Inf)	-0.783894	0	-0.835523	-0.783894
SATL1	0.0175295	0.993215	(1.51669633361733, Inf)	0.921627	1	(0.0847345471392008, Inf)	-1.75623	-0.0354448	-0.904097	-1.72079
RGS17	0.164477	1	(0.285440377117937, Inf)	0.407453	1	(0.254203641417602, Inf)	-0.783894	-0.389922	-0.242976	-0.393972
KRTAP26-1	0.164477	1	(0.285440377117937, Inf)	0.407453	1	(0.254203641417602, Inf)	-0.783894	-0.389922	-0.242976	-0.393972
KCNMB4	0.164477	1	(0.285440377117937, Inf)	1	1	(0, Inf)	-0.783894	0	-0.835523	-0.783894
FMR1	0.0175295	0.993215	(1.51669633361733, Inf)	0.98491	1	(0.0122307330230065, Inf)	-1.75623	-0.00660359	-0.96738	-1.74963
AXIN2	0.00630594	0.619012	(1.90069942163572, Inf)	0.113598	0.74103	(0.839655766880569, Inf)	-2.20025	-0.944629	-0.107292	-1.25562
KRT23	0.0512257	1	(0.986401073418046, Inf)	0.00244752	0.0845428	(1.67534153013522, Inf)	-1.29051	-2.61127	0.0487781	1.32076
HTR1A	0.0512257	1	(0.986401073418046, Inf)	0.0245145	0.342276	(1.17226370134009, Inf)	-1.29051	-1.61058	0.0267112	0.320065
AGK	0.0512257	1	(0.986401073418046, Inf)	0.308619	1	(0.487531713419357, Inf)	-1.29051	-0.510578	-0.257393	-0.779934
TIMP3	0.165189	1	(0.284093960244739, Inf)	0.00325218	0.104269	(1.86035321253565, Inf)	-0.78202	-2.48783	0.161936	1.70581
RGS2	0.165189	1	(0.284093960244739, Inf)	0.409739	1	(0.253004567637331, Inf)	-0.78202	-0.387492	-0.244551	-0.394528
PIGM	0.0514398	1	(0.98407465579206, Inf)	0.770465	1	(0.126502283818665, Inf)	-1.2887	-0.113247	-0.719025	-1.17545
NR2F1	0.0514398	1	(0.98407465579206, Inf)	0.15375	0.836018	(0.701332004072095, Inf)	-1.2887	-0.813184	-0.10231	-0.475516
GHRHR	0.0514398	1	(0.98407465579206, Inf)	0.770465	1	(0.126502283818665, Inf)	-1.2887	-0.113247	-0.719025	-1.17545
EFCAB1	0.165189	1	(0.284093960244739, Inf)	0.00325218	0.104269	(1.86035321253565, Inf)	-0.78202	-2.48783	0.161936	1.70581
TBCEL	0.0516543	1	(0.981759186013726, Inf)	0.311568	1	(0.485237446532678, Inf)	-1.28689	-0.506447	-0.259914	-0.780447
SERPINE3	0.0516543	1	(0.981759186013726, Inf)	0.534288	1	(0.290397581106072, Inf)	-1.28689	-0.272225	-0.482634	-1.01467
ZMAT1	0.0179656	0.993282	(1.50245505348947, Inf)	0.416691	1	(0.465359577036883, Inf)	-1.74556	-0.380186	-0.398725	-1.36537
RAB2A	0.165899	1	(0.282760185783496, Inf)	0.756143	1	(0.0363476713782307, Inf)	-0.780156	-0.121396	-0.590244	-0.65876
HCRTR1	0.0518691	1	(0.979454586985525, Inf)	0.940532	1	(0.0181738356891154, Inf)	-1.28509	-0.0266262	-0.888663	-1.25846
EDN1	0.165899	1	(0.282760185783496, Inf)	0.412022	1	(0.251816752765794, Inf)	-0.780156	-0.38508	-0.246122	-0.395076
CEACAM16	0.0518691	1	(0.979454586985525, Inf)	0.772699	1	(0.125908376382897, Inf)	-1.28509	-0.11199	-0.720829	-1.1731
BOK	0.165899	1	(0.282760185783496, Inf)	1	1	(0, Inf)	-0.780156	0	-0.834101	-0.780156
EGLN1	0.0520843	1	(0.977160782332163, Inf)	0.940925	1	(0.0181312740130284, Inf)	-1.28329	-0.0264449	-0.888841	-1.25685
RAB39B	0.166609	1	(0.281438876504134, Inf)	0.414299	1	(0.250640038967823, Inf)	-0.778301	-0.382686	-0.24769	-0.395615
KCNN4	0.0522997	1	(0.974877696392135, Inf)	0.941315	1	(0.0180889112232784, Inf)	-1.2815	-0.0262649	-0.889015	-1.25524
DHPS	0.0526595	1	(0.971096169253298, Inf)	1	1	(0, Inf)	-1.27852	0	-0.94734	-1.27852
TESC	0.167319	1	(0.280129858473882, Inf)	1	1	(0, Inf)	-0.776455	0	-0.832681	-0.776455
RPL10L	0.167319	1	(0.280129858473882, Inf)	0.00348017	0.109409	(1.83439479561655, Inf)	-0.776455	-2.4584	0.163839	1.68194
PIH1D3	0.167319	1	(0.280129858473882, Inf)	1	1	(0, Inf)	-0.776455	0	-0.832681	-0.776455
P2RY6	0.0527316	1	(0.970343381525194, Inf)	0.160017	0.846039	(0.691545976108298, Inf)	-1.27793	-0.795834	-0.107285	-0.482095
NPM2	0.167319	1	(0.280129858473882, Inf)	0.172439	0.865266	(0.574041730093397, Inf)	-0.776455	-0.763364	-0.00512051	-0.0130916
N6AMT1	0.167319	1	(0.280129858473882, Inf)	1	1	(0, Inf)	-0.776455	0	-0.832681	-0.776455
SLC46A3	0.0184325	0.993282	(1.48770988509262, Inf)	0.259279	0.999834	(0.611149092547869, Inf)	-1.73441	-0.586233	-0.240846	-1.14818
ZNF681	0.0184821	0.993282	(1.48617458077364, Inf)	0.800107	1	(0.191051040201363, Inf)	-1.73325	-0.0968517	-0.781625	-1.6364
FAM47B	0.0184821	0.993282	(1.48617458077364, Inf)	0.0695775	0.590444	(0.930096756532627, Inf)	-1.73325	-1.15753	-0.0510954	-0.575718
SPACA3	0.168028	1	(0.278832960980948, Inf)	0.418841	1	(0.248319297866269, Inf)	-0.774619	-0.377951	-0.250814	-0.396669
SCN3B	0.168028	1	(0.278832960980948, Inf)	0.418841	1	(0.248319297866269, Inf)	-0.774619	-0.377951	-0.250814	-0.396669
SCN2B	0.168028	1	(0.278832960980948, Inf)	0.418841	1	(0.248319297866269, Inf)	-0.774619	-0.377951	-0.250814	-0.396669
RAB14	0.168028	1	(0.278832960980948, Inf)	0.00355874	0.110614	(1.82590222711833, Inf)	-0.774619	-2.4487	0.164469	1.67408
LIM2	0.168028	1	(0.278832960980948, Inf)	0.418841	1	(0.248319297866269, Inf)	-0.774619	-0.377951	-0.250814	-0.396669
HOXB3	0.0531647	1	(0.96585105105517, Inf)	0.545218	1	(0.285692064745557, Inf)	-1.27438	-0.263429	-0.492054	-1.01095
EIF5	0.0531647	1	(0.96585105105517, Inf)	0.321912	1	(0.47737480272312, Inf)	-1.27438	-0.492263	-0.268747	-0.782113
CSTF1	0.0531647	1	(0.96585105105517, Inf)	0.162129	0.847651	(0.688344374367056, Inf)	-1.27438	-0.79014	-0.108964	-0.484236
C5ORF28	0.168028	1	(0.278832960980948, Inf)	0.760942	1	(0.0358428426090886, Inf)	-0.774619	-0.118648	-0.592915	-0.655971
C19ORF18	0.168028	1	(0.278832960980948, Inf)	0.760942	1	(0.0358428426090886, Inf)	-0.774619	-0.118648	-0.592915	-0.655971
KIAA0020	0.0187059	0.996958	(1.47930474449888, Inf)	0.144192	0.81644	(0.764048606574513, Inf)	-1.72802	-0.841058	-0.125487	-0.886964
APOBEC3H	0.168264	1	(0.278403326218265, Inf)	1	1	(0, Inf)	-0.77401	0	-0.831736	-0.77401
PAG1	0.0533818	1	(0.963620448165897, Inf)	0.163189	0.849499	(0.686754664495538, Inf)	-1.27261	-0.78731	-0.109807	-0.485297
GSTZ1	0.168736	1	(0.277548016460298, Inf)	0.421105	1	(0.247174969304673, Inf)	-0.772793	-0.375609	-0.25237	-0.397184
FGF17	0.168736	1	(0.277548016460298, Inf)	0.175683	0.871843	(0.568751022903596, Inf)	-0.772793	-0.755271	-0.00694694	-0.0175219
APLP1	0.0189312	1	(1.47249812757633, Inf)	0.433363	1	(0.456080935163448, Inf)	-1.72282	-0.363149	-0.414431	-1.35967
KHDC3L	0.169443	1	(0.276274860421489, Inf)	1	1	(0, Inf)	-0.770975	0	-0.830557	-0.770975
HAND2	0.169443	1	(0.276274860421489, Inf)	0.423365	1	(0.246041139170248, Inf)	-0.770975	-0.373285	-0.253922	-0.39769
GRB2	0.169443	1	(0.276274860421489, Inf)	0.177311	0.874285	(0.56614207325725, Inf)	-0.770975	-0.751265	-0.00786741	-0.0197105
COQ7	0.169443	1	(0.276274860421489, Inf)	0.423365	1	(0.246041139170248, Inf)	-0.770975	-0.373285	-0.253922	-0.39769
GRM2	0.0070807	0.671097	(1.83756049468562, Inf)	0.000983622	0.0499338	(1.59859542639667, Inf)	-2.14992	-3.00717	0.00609708	0.857248
CNBD1	0.0542531	1	(0.95480012369756, Inf)	0.00021727	0.0163292	(2.13068666386884, Inf)	-1.26558	-3.663	0.0540359	2.39742
UBQLN3	0.019234	1	(1.46351948045697, Inf)	0.0335551	0.407783	(1.08028882202317, Inf)	-1.71593	-1.47424	-0.0143211	-0.241689
DAZAP1	0.0543989	1	(0.953345744225058, Inf)	1	1	(0, Inf)	-1.26441	0	-0.945601	-1.26441
TAF10	0.17015	1	(0.275013331378469, Inf)	1	1	(0, Inf)	-0.769167	0	-0.82985	-0.769167
MTHFR	0.0193102	1	(1.46129190133907, Inf)	0.272156	1	(0.600296622614244, Inf)	-1.71421	-0.565183	-0.252845	-1.14903
METTL21A	0.17015	1	(0.275013331378469, Inf)	0.178943	0.878089	(0.56355694963507, Inf)	-0.769167	-0.747285	-0.00879263	-0.0218818
ZNF630	0.0193864	1	(1.45907109297837, Inf)	0.809976	1	(0.18756682670225, Inf)	-1.7125	-0.0915278	-0.79059	-1.62097
TMPRSS11F	0.0546907	1	(0.950450237029234, Inf)	0.074979	0.613951	(0.898393806509244, Inf)	-1.26209	-1.12506	-0.0202883	-0.137026
TMEM132D	0.0027816	0.40544	(2.10282271022084, Inf)	8.39004e-06	0.00145427	(2.04357698196871, Inf)	-2.5557	-5.07624	0.00277321	2.52053
TMEM125	0.170857	1	(0.273763270781294, Inf)	0.427871	1	(0.243804401541428, Inf)	-0.767367	-0.368687	-0.257014	-0.39868
TMED10	0.170857	1	(0.273763270781294, Inf)	0.427871	1	(0.243804401541428, Inf)	-0.767367	-0.368687	-0.257014	-0.39868
SPOCK1	0.05491	1	(0.948290122854167, Inf)	0.0294123	0.38056	(1.12697169469741, Inf)	-1.26035	-1.53147	0.0254977	0.271123
RAB3D	0.170857	1	(0.273763270781294, Inf)	1	1	(0, Inf)	-0.767367	0	-0.829143	-0.767367
RAB3B	0.170857	1	(0.273763270781294, Inf)	0.427871	1	(0.243804401541428, Inf)	-0.767367	-0.368687	-0.257014	-0.39868
LHFPL5	0.170857	1	(0.273763270781294, Inf)	0.0604312	0.551302	(0.937390521710854, Inf)	-0.767367	-1.21874	0.110426	0.451371
HIST1H1E	0.170857	1	(0.273763270781294, Inf)	0.00388624	0.116466	(1.79270400480708, Inf)	-0.767367	-2.41047	0.166971	1.6431
CLDN20	0.170857	1	(0.273763270781294, Inf)	0.427871	1	(0.243804401541428, Inf)	-0.767367	-0.368687	-0.257014	-0.39868
CITED1	0.170857	1	(0.273763270781294, Inf)	0.767194	1	(0.0351911545616506, Inf)	-0.767367	-0.115095	-0.596337	-0.652273
CD53	0.170857	1	(0.273763270781294, Inf)	1	1	(0, Inf)	-0.767367	0	-0.829143	-0.767367
FLRT2	0.0196163	1	(1.45244898514337, Inf)	4.37462e-08	1.87039e-05	(3.0265491830786, Inf)	-1.70738	-7.35906	0.0196162	5.65168
CXXC1	0.0196163	1	(1.45244898514337, Inf)	0.0349293	0.415359	(1.07211719704569, Inf)	-1.70738	-1.45681	-0.0153131	-0.250574
LCAT	0.0551295	1	(0.946139805115269, Inf)	0.78885	1	(0.121625778546744, Inf)	-1.25862	-0.103005	-0.733721	-1.15561
CXCR5	0.0551295	1	(0.946139805115269, Inf)	0.335243	1	(0.467632459810404, Inf)	-1.25862	-0.47464	-0.280114	-0.783976
ZNF81	0.0196932	1	(1.45025495344376, Inf)	0.638089	1	(0.311519508725662, Inf)	-1.70568	-0.195118	-0.618396	-1.51056
CHSY3	0.00736175	0.685752	(1.81675007005724, Inf)	0.137687	0.803165	(0.802570178082899, Inf)	-2.13302	-0.861108	-0.130325	-1.27191
TIMP2	0.171563	1	(0.272524522949705, Inf)	0.768731	1	(0.035031918568159, Inf)	-0.765577	-0.114225	-0.597169	-0.651352
STARD6	0.171563	1	(0.272524522949705, Inf)	0.18222	0.881995	(0.558456886742445, Inf)	-0.765577	-0.739404	-0.0106571	-0.0261727
PDDC1	0.171563	1	(0.272524522949705, Inf)	0.18222	0.881995	(0.558456886742445, Inf)	-0.765577	-0.739404	-0.0106571	-0.0261727
DUPD1	0.171563	1	(0.272524522949705, Inf)	0.768731	1	(0.035031918568159, Inf)	-0.765577	-0.114225	-0.597169	-0.651352
CLDN6	0.171563	1	(0.272524522949705, Inf)	0.06123	0.554645	(0.933148935639765, Inf)	-0.765577	-1.21304	0.110333	0.447458
CLDN22	0.171563	1	(0.272524522949705, Inf)	0.430116	1	(0.242701214204136, Inf)	-0.765577	-0.366414	-0.258554	-0.399163
CABP2	0.171563	1	(0.272524522949705, Inf)	0.18222	0.881995	(0.558456886742445, Inf)	-0.765577	-0.739404	-0.0106571	-0.0261727
JAKMIP2	0.00741882	0.685752	(1.81264442018141, Inf)	0.371765	1	(0.560302311487976, Inf)	-2.12967	-0.429732	-0.364346	-1.69993
GLI1	0.00285735	0.406939	(2.08952572831339, Inf)	0.0369054	0.428521	(1.0484299664574, Inf)	-2.54404	-1.43291	-0.034048	-1.11113
MIPOL1	0.0555696	1	(0.94186829357976, Inf)	0.0775107	0.624673	(0.890281898549793, Inf)	-1.25516	-1.11064	-0.0219411	-0.144525
WIBG	0.172033	1	(0.271704900324292, Inf)	1	1	(0, Inf)	-0.764388	0	-0.827967	-0.764388
POU3F2	0.0557901	1	(0.93974696859422, Inf)	0.339693	1	(0.464472781027901, Inf)	-1.25344	-0.468914	-0.283903	-0.784529
NDFIP1	0.172268	1	(0.27129693500849, Inf)	1	1	(0, Inf)	-0.763795	0	-0.827732	-0.763795
KCNE4	0.172268	1	(0.27129693500849, Inf)	1	1	(0, Inf)	-0.763795	0	-0.827732	-0.763795
IZUMO2	0.172268	1	(0.27129693500849, Inf)	0.770258	1	(0.0348741171331673, Inf)	-0.763795	-0.113364	-0.597991	-0.650432
BCKDK	0.0557901	1	(0.93974696859422, Inf)	0.339693	1	(0.464472781027901, Inf)	-1.25344	-0.468914	-0.283903	-0.784529
XK	0.0560109	1	(0.937635177653559, Inf)	0.792983	1	(0.120532513121605, Inf)	-1.25173	-0.100736	-0.736972	-1.15099
NUDT14	0.172973	1	(0.270080356824595, Inf)	1	1	(0, Inf)	-0.762023	0	-0.827027	-0.762023
MTRF1	0.056232	1	(0.93553285662743, Inf)	0.566621	1	(0.276724152399283, Inf)	-1.25002	-0.246707	-0.510389	-1.00331
LXN	0.172973	1	(0.270080356824595, Inf)	1	1	(0, Inf)	-0.762023	0	-0.827027	-0.762023
GSTA3	0.172973	1	(0.270080356824595, Inf)	1	1	(0, Inf)	-0.762023	0	-0.827027	-0.762023
GSTA2	0.172973	1	(0.270080356824595, Inf)	0.771776	1	(0.0347177309576823, Inf)	-0.762023	-0.112509	-0.598803	-0.649514
CRIPAK	0.0564534	1	(0.933439941959359, Inf)	0.0110954	0.218724	(1.34416667722612, Inf)	-1.24831	-1.95486	0.045358	0.706548
TCF7	0.0203933	1	(1.43080294959727, Inf)	0.287802	1	(0.587771804854781, Inf)	-1.69051	-0.540906	-0.267409	-1.14961
PRAM1	0.0203933	1	(1.43080294959727, Inf)	0.457532	1	(0.44316657187268, Inf)	-1.69051	-0.339579	-0.437139	-1.35093
PRDM9	0.00770857	0.698575	(1.79239140990005, Inf)	0.0185563	0.291856	(1.16770320585567, Inf)	-2.11303	-1.73151	-0.0108477	-0.381517
SRP72	0.0204719	1	(1.42867377854132, Inf)	0.458796	1	(0.442507097807393, Inf)	-1.68884	-0.33838	-0.438324	-1.35046
NTMT1	0.173677	1	(0.268874640945914, Inf)	0.187165	0.887699	(0.550977553437859, Inf)	-0.760259	-0.727776	-0.0134881	-0.0324826
ELSPBP1	0.173677	1	(0.268874640945914, Inf)	0.436825	1	(0.239450751513902, Inf)	-0.760259	-0.359692	-0.263149	-0.400566
DNAJB9	0.173677	1	(0.268874640945914, Inf)	0.773283	1	(0.0345627410873355, Inf)	-0.760259	-0.111662	-0.599606	-0.648597
CTLA4	0.173677	1	(0.268874640945914, Inf)	0.436825	1	(0.239450751513902, Inf)	-0.760259	-0.359692	-0.263149	-0.400566
C8ORF86	0.173677	1	(0.268874640945914, Inf)	1	1	(0, Inf)	-0.760259	0	-0.826323	-0.760259
ZBTB33	0.0205507	1	(1.42655093488822, Inf)	0.821729	1	(0.183386288217059, Inf)	-1.68717	-0.0852714	-0.801178	-1.6019
LANCL3	0.0568231	1	(0.929972483036776, Inf)	1	1	(0, Inf)	-1.24547	0	-0.943177	-1.24547
XPNPEP2	0.0207088	1	(1.42232411730336, Inf)	0.823248	1	(0.182842921437156, Inf)	-1.68385	-0.0844692	-0.802539	-1.59938
TEK	0.00305896	0.417407	(2.05609331666037, Inf)	0.75342	1	(0.350573227606719, Inf)	-2.51443	-0.122963	-0.750361	-2.39146
SYNGR2	0.17438	1	(0.26767964254171, Inf)	0.0644809	0.568567	(0.916559621228391, Inf)	-0.758503	-1.19057	0.109899	0.432066
PCOLCE	0.0571195	1	(0.927217009012964, Inf)	0.572621	1	(0.274264382155734, Inf)	-1.24322	-0.242133	-0.515502	-1.00108
KBTBD6	0.0207088	1	(1.42232411730336, Inf)	0.084309	0.651972	(0.890137044029743, Inf)	-1.68385	-1.07413	-0.0636003	-0.609719
HNRNPH1	0.0571195	1	(0.927217009012964, Inf)	0.348596	1	(0.458279810614195, Inf)	-1.24322	-0.457677	-0.291477	-0.785538
FKBP3	0.17438	1	(0.26767964254171, Inf)	0.0644809	0.568567	(0.916559621228391, Inf)	-0.758503	-1.19057	0.109899	0.432066
FAM3D	0.17438	1	(0.26767964254171, Inf)	0.188821	0.892168	(0.548528764311468, Inf)	-0.758503	-0.72395	-0.0144406	-0.0345527
CHMP4B	0.17438	1	(0.26767964254171, Inf)	0.77478	1	(0.0344091289047251, Inf)	-0.758503	-0.110822	-0.6004	-0.647681
CBLN2	0.17438	1	(0.26767964254171, Inf)	0.00432635	0.125549	(1.75286613803359, Inf)	-0.758503	-2.36388	0.170054	1.60537
APOBEC2	0.17438	1	(0.26767964254171, Inf)	0.77478	1	(0.0344091289047251, Inf)	-0.758503	-0.110822	-0.6004	-0.647681
HSPA12A	0.0207881	1	(1.42022008754404, Inf)	6.99959e-05	0.00724044	(2.06445829474008, Inf)	-1.68219	-4.15493	0.0207181	2.47274
TUBA3E	0.0573421	1	(0.92516109546748, Inf)	0.0827168	0.645365	(0.87448975844248, Inf)	-1.24153	-1.08241	-0.0253747	-0.15912
CSK	0.0573421	1	(0.92516109546748, Inf)	0.35008	1	(0.457263669127246, Inf)	-1.24153	-0.455832	-0.292738	-0.785694
BFAR	0.0573421	1	(0.92516109546748, Inf)	0.949609	1	(0.0171664168593418, Inf)	-1.24153	-0.022455	-0.892267	-1.21907
GSTM3	0.175083	1	(0.266495219344623, Inf)	0.776267	1	(0.0342568761219608, Inf)	-0.756756	-0.109989	-0.601184	-0.646767
GGTLC1	0.175083	1	(0.266495219344623, Inf)	0.0653075	0.572445	(0.912504047683133, Inf)	-0.756756	-1.18504	0.109775	0.428281
BCAS2	0.175083	1	(0.266495219344623, Inf)	0.441274	1	(0.237331718314664, Inf)	-0.756756	-0.355292	-0.266191	-0.401464
FBXO47	0.0577883	1	(0.9210764990195, Inf)	0.801034	1	(0.118403903618353, Inf)	-1.23816	-0.0963492	-0.743245	-1.14181
PSMD10	0.175785	1	(0.265321231594206, Inf)	1	1	(0, Inf)	-0.755018	0	-0.824215	-0.755018
GABRA6	0.0580119	1	(0.919047696158224, Inf)	0.186065	0.887699	(0.654988479573939, Inf)	-1.23648	-0.730334	-0.128053	-0.506148
CD79A	0.175785	1	(0.265321231594206, Inf)	0.018763	0.293735	(1.30997695914788, Inf)	-0.755018	-1.7267	0.157022	0.97168
ALDH3A1	0.0580119	1	(0.919047696158224, Inf)	0.0120772	0.229382	(1.32344164035259, Inf)	-1.23648	-1.91804	0.0459347	0.681552
ZFP64	0.00127133	0.284424	(2.2507906116524, Inf)	0.00549955	0.144162	(1.28832790506779, Inf)	-2.89574	-2.25967	-0.00422822	-0.636068
ZNF33A	0.00818746	0.719285	(1.76091142904561, Inf)	0.560021	1	(0.432925226188319, Inf)	-2.08685	-0.251796	-0.551834	-1.83506
TNFRSF1A	0.0584599	1	(0.915016785210161, Inf)	0.357502	1	(0.452249813106114, Inf)	-1.23314	-0.446722	-0.299042	-0.78642
GDF6	0.0584599	1	(0.915016785210161, Inf)	7.62218e-05	0.0077593	(2.2918736167562, Inf)	-1.23314	-4.11792	0.0583837	2.88478
EPHX1	0.0584599	1	(0.915016785210161, Inf)	0.0345877	0.41359	(1.0874288282168, Inf)	-1.23314	-1.46108	0.0238723	0.227937
C22ORF24	0.176487	1	(0.26415754198195, Inf)	1	1	(0, Inf)	-0.753288	0	-0.823513	-0.753288
BSG	0.0586844	1	(0.913014560297229, Inf)	0.951573	1	(0.0169410372069215, Inf)	-1.23148	-0.0215578	-0.892889	-1.20992
MAGEC1	0.00327063	0.430516	(2.02371389435076, Inf)	0.0111119	0.218826	(1.22097445953131, Inf)	-2.48537	-1.95421	-0.0078413	-0.531158
LURAP1L	0.177188	1	(0.26300401559775, Inf)	0.44791	1	(0.234222569166437, Inf)	-0.751566	-0.348809	-0.270722	-0.402757
LCMT2	0.0216713	1	(1.39748002791815, Inf)	0.0909003	0.67552	(0.87458879871918, Inf)	-1.66411	-1.04143	-0.0692289	-0.62268
INO80C	0.177188	1	(0.26300401559775, Inf)	0.78067	1	(0.0338080960854286, Inf)	-0.751566	-0.107533	-0.603482	-0.644034
GDNF	0.177188	1	(0.26300401559775, Inf)	0.78067	1	(0.0338080960854286, Inf)	-0.751566	-0.107533	-0.603482	-0.644034
CMPK1	0.177188	1	(0.26300401559775, Inf)	1	1	(0, Inf)	-0.751566	0	-0.822812	-0.751566
RAD23B	0.0589841	1	(0.910358517940001, Inf)	0.951999	1	(0.0168917541895923, Inf)	-1.22926	-0.0213635	-0.893015	-1.2079
FICD	0.0591342	1	(0.909036283346043, Inf)	0.58593	1	(0.268886649172288, Inf)	-1.22816	-0.232154	-0.526796	-0.996007
FAM155A	0.0591342	1	(0.909036283346043, Inf)	0.00414749	0.121824	(1.54394219443834, Inf)	-1.22816	-2.38221	0.0549867	1.15405
TMEM182	0.177888	1	(0.26186051987776, Inf)	0.450112	1	(0.233204210170061, Inf)	-0.749853	-0.346679	-0.272224	-0.403173
RORB	0.0593595	1	(0.907060117512682, Inf)	0.192806	0.898421	(0.646445151579496, Inf)	-1.22651	-0.71488	-0.133446	-0.511629
NAA11	0.177888	1	(0.26186051987776, Inf)	0.197156	0.904453	(0.536604225956871, Inf)	-0.749853	-0.705191	-0.0192675	-0.0446621
IL7R	0.0593595	1	(0.907060117512682, Inf)	0.0359698	0.421793	(1.07797292536274, Inf)	-1.22651	-1.44406	0.0233897	0.217552
EBI3	0.177888	1	(0.26186051987776, Inf)	0.197156	0.904453	(0.536604225956871, Inf)	-0.749853	-0.705191	-0.0192675	-0.0446621
CLEC1B	0.177888	1	(0.26186051987776, Inf)	0.0686687	0.587784	(0.896634412071252, Inf)	-0.749853	-1.16324	0.10922	0.413388
CIB2	0.178122	1	(0.261481561093566, Inf)	1	1	(0, Inf)	-0.749283	0	-0.821878	-0.749283
ADGRL4	0.0219975	1	(1.3893904184946, Inf)	0.000298266	0.0211758	(1.84875070123841, Inf)	-1.65763	-3.5254	0.0216993	1.86777
UCHL3	0.178588	1	(0.260726924553613, Inf)	0.783557	1	(0.0335153852968101, Inf)	-0.748148	-0.10593	-0.604969	-0.642218
LRAT	0.178588	1	(0.260726924553613, Inf)	0.0200463	0.305377	(1.28729337543969, Inf)	-0.748148	-1.69797	0.158542	0.949818
MANEA	0.0600374	1	(0.90118283813355, Inf)	0.0908801	0.67552	(0.851824797100558, Inf)	-1.22158	-1.04153	-0.0308427	-0.180047
GABRA5	0.0600374	1	(0.90118283813355, Inf)	0.367888	1	(0.445412342929564, Inf)	-1.22158	-0.434284	-0.307851	-0.787294
EEF1A1	0.0600374	1	(0.90118283813355, Inf)	0.810705	1	(0.115846583885776, Inf)	-1.22158	-0.0911372	-0.750668	-1.13044
ZNF486	0.0602639	1	(0.899240633741021, Inf)	0.197346	0.904895	(0.640872348548638, Inf)	-1.21994	-0.704771	-0.137082	-0.515171
PRRG3	0.179287	1	(0.259603101602951, Inf)	0.00106446	0.0521124	(2.13736011063301, Inf)	-0.74645	-2.97287	0.178223	2.22642
DCAF12L2	0.0602639	1	(0.899240633741021, Inf)	1.71304e-07	5.83592e-05	(3.26455254213774, Inf)	-1.21994	-6.76623	0.0602638	5.54629
DCAF12L1	0.0602639	1	(0.899240633741021, Inf)	4.4753e-06	0.000896924	(2.75320416930117, Inf)	-1.21994	-5.34918	0.0602595	4.12924
SLC25A46	0.0603395	1	(0.898595091290381, Inf)	0.59369	1	(0.265798216733842, Inf)	-1.2194	-0.22644	-0.53335	-0.992958
TAF3	0.00878094	0.746059	(1.72493581920489, Inf)	0.579896	1	(0.424080517266192, Inf)	-2.05646	-0.23665	-0.571115	-1.81981
PAPPA	0.000588969	0.177059	(2.36921964183217, Inf)	0.0147932	0.258277	(1.15349437767066, Inf)	-3.22991	-1.82994	-0.0142042	-1.39997
FGF11	0.179753	1	(0.25885925317429, Inf)	1	1	(0, Inf)	-0.745323	0	-0.820247	-0.745323
AGBL5	0.00880225	0.746059	(1.72370019182723, Inf)	0.420329	1	(0.532808967407084, Inf)	-2.05541	-0.376411	-0.411526	-1.67899
SLC16A3	0.0607179	1	(0.895381231879471, Inf)	0.813523	1	(0.115100790427283, Inf)	-1.21668	-0.08963	-0.752805	-1.12705
RND1	0.179986	1	(0.258488925201222, Inf)	0.786406	1	(0.0332276995861079, Inf)	-0.744761	-0.104353	-0.60642	-0.640408
C2ORF49	0.179986	1	(0.258488925201222, Inf)	0.786406	1	(0.0332276995861079, Inf)	-0.744761	-0.104353	-0.60642	-0.640408
LHCGR	0.0227412	1	(1.37152682739967, Inf)	0.186991	0.887699	(0.708382208095513, Inf)	-1.64319	-0.72818	-0.164249	-0.915006
ALOX5AP	0.180219	1	(0.258119655308077, Inf)	0.457416	1	(0.229872721453346, Inf)	-0.7442	-0.339689	-0.277197	-0.404512
VIM	0.0609453	1	(0.893463927314419, Inf)	0.0384753	0.440372	(1.06181487294831, Inf)	-1.21506	-1.41482	0.02247	0.199759
TPO	0.00890935	0.751824	(1.71754851376932, Inf)	2.65676e-05	0.00329781	(2.01058763045806, Inf)	-2.05015	-4.57565	0.00888278	2.52549
TMEM150B	0.180684	1	(0.257384271674721, Inf)	1	1	(0, Inf)	-0.74308	0	-0.819316	-0.74308
SMAD9	0.0611731	1	(0.891554816358619, Inf)	0.201923	0.912251	(0.635394807108052, Inf)	-1.21344	-0.694814	-0.14075	-0.518626
SMAD2	0.0611731	1	(0.891554816358619, Inf)	0.0388423	0.442846	(1.0595460377497, Inf)	-1.21344	-1.4107	0.0223308	0.197255
MED7	0.180684	1	(0.257384271674721, Inf)	1	1	(0, Inf)	-0.74308	0	-0.819316	-0.74308
IGSF21	0.0611731	1	(0.891554816358619, Inf)	0.815381	1	(0.114608906707509, Inf)	-1.21344	-0.0886392	-0.754208	-1.1248
FAIM	0.180684	1	(0.257384271674721, Inf)	0.787816	1	(0.033085700869928, Inf)	-0.74308	-0.103575	-0.607132	-0.639505
ERAS	0.180684	1	(0.257384271674721, Inf)	1	1	(0, Inf)	-0.74308	0	-0.819316	-0.74308
TRIML1	0.0614011	1	(0.889653846600925, Inf)	0.376783	1	(0.439714104000827, Inf)	-1.21182	-0.423909	-0.315382	-0.787915
C16ORF58	0.0614011	1	(0.889653846600925, Inf)	1	1	(0, Inf)	-1.21182	0	-0.938599	-1.21182
LAMB3	0.0036465	0.46157	(1.97195650574844, Inf)	0.162104	0.847651	(0.793785227715843, Inf)	-2.43812	-0.790206	-0.158458	-1.64792
VPS29	0.181149	1	(0.256653066357463, Inf)	0.788751	1	(0.0329917074015475, Inf)	-0.741964	-0.10306	-0.607602	-0.638904
ATG7	0.0230761	1	(1.3637340613349, Inf)	0.990572	1	(0.0109972358005158, Inf)	-1.63684	-0.00411395	-0.967496	-1.63272
TK1	0.181382	1	(0.256289019454829, Inf)	1	1	(0, Inf)	-0.741407	0	-0.818618	-0.741407
RXFP3	0.0616294	1	(0.887760966076242, Inf)	1.57541e-10	1.1658e-07	(4.25648725535096, Inf)	-1.21021	-9.80261	0.0616294	8.5924
NKX3-1	0.181382	1	(0.256289019454829, Inf)	0.461047	1	(0.228242418464315, Inf)	-0.741407	-0.336255	-0.279665	-0.405152
FNDC4	0.181382	1	(0.256289019454829, Inf)	0.789217	1	(0.0329449106534602, Inf)	-0.741407	-0.102803	-0.607836	-0.638604
PGAP2	0.0617056	1	(0.887131794590716, Inf)	0.00483941	0.134552	(1.50673876806634, Inf)	-1.20968	-2.31521	0.0568661	1.10553
GALNT5	0.00913701	0.767669	(1.70477185107391, Inf)	0.288875	1	(0.638514882805608, Inf)	-2.0392	-0.539289	-0.279738	-1.49991
ATP6AP1	0.061858	1	(0.885876123260793, Inf)	0.379745	1	(0.43784695281611, Inf)	-1.2086	-0.420508	-0.317887	-0.788097
TMEM215	0.182078	1	(0.25520304903341, Inf)	0.790609	1	(0.0328053135744201, Inf)	-0.739742	-0.102038	-0.608531	-0.637703
SUGCT	0.0620869	1	(0.883999267067444, Inf)	0.206535	0.918572	(0.630010105352899, Inf)	-1.207	-0.685006	-0.144448	-0.521995
SCAMP5	0.182078	1	(0.25520304903341, Inf)	0.790609	1	(0.0328053135744201, Inf)	-0.739742	-0.102038	-0.608531	-0.637703
RNASE9	0.182078	1	(0.25520304903341, Inf)	0.0217294	0.321101	(1.2600202107058, Inf)	-0.739742	-1.66295	0.160349	0.92321
MYCT1	0.182078	1	(0.25520304903341, Inf)	0.207272	0.920145	(0.522961745635934, Inf)	-0.739742	-0.68346	-0.0251933	-0.0562815
KCNMB2	0.182078	1	(0.25520304903341, Inf)	0.00542257	0.144162	(1.67116475024389, Inf)	-0.739742	-2.26579	0.176656	1.52605
CD8A	0.182078	1	(0.25520304903341, Inf)	0.463219	1	(0.227275289572517, Inf)	-0.739742	-0.334214	-0.28114	-0.405528
SAMD8	0.0623161	1	(0.882130346841086, Inf)	0.606096	1	(0.260928059133362, Inf)	-1.2054	-0.217458	-0.54378	-0.987942
IFIT2	0.0623161	1	(0.882130346841086, Inf)	0.207694	0.921381	(0.628678160098453, Inf)	-1.2054	-0.682576	-0.145378	-0.522824
CORO6	0.0623161	1	(0.882130346841086, Inf)	0.382706	1	(0.435995591493421, Inf)	-1.2054	-0.417135	-0.32039	-0.788265
CNR1	0.0623161	1	(0.882130346841086, Inf)	0.0150623	0.260916	(1.27028013682892, Inf)	-1.2054	-1.82211	0.0472538	0.616709
WNT16	0.0623925	1	(0.881509128286972, Inf)	0.000107498	0.00992942	(2.20794585050879, Inf)	-1.20487	-3.9686	0.062285	2.76373
SSRP1	0.0235835	1	(1.35220954814052, Inf)	0.848089	1	(0.173829537986029, Inf)	-1.62739	-0.0715587	-0.824505	-1.55583
GSG1	0.062469	1	(0.880888784072837, Inf)	0.60704	1	(0.260560813448446, Inf)	-1.20434	-0.216783	-0.544571	-0.987553
TREX2	0.182775	1	(0.254126242919345, Inf)	0.791992	1	(0.0326668945298023, Inf)	-0.738084	-0.101279	-0.609217	-0.636805
PTX4	0.0625455	1	(0.880269312354079, Inf)	0.384186	1	(0.435075769570439, Inf)	-1.2038	-0.415458	-0.32164	-0.788345
IGF2	0.182775	1	(0.254126242919345, Inf)	0.208969	0.923842	(0.520755155991901, Inf)	-0.738084	-0.679918	-0.0261943	-0.0581658
CAMK4	0.0625455	1	(0.880269312354079, Inf)	0.208854	0.923842	(0.627351834866178, Inf)	-1.2038	-0.680156	-0.146309	-0.523647
C17ORF64	0.182775	1	(0.254126242919345, Inf)	1	1	(0, Inf)	-0.738084	0	-0.817225	-0.738084
APOBEC1	0.182775	1	(0.254126242919345, Inf)	0.465385	1	(0.226316322105967, Inf)	-0.738084	-0.332188	-0.28261	-0.405896
GLRX2	0.183239	1	(0.253413406333316, Inf)	0.792909	1	(0.0325752622870819, Inf)	-0.736983	-0.100777	-0.60967	-0.636206
TSPAN8	0.18347	1	(0.253058485596154, Inf)	0.467546	1	(0.225365413189555, Inf)	-0.736434	-0.330175	-0.284076	-0.406259
KRTAP5-5	0.18347	1	(0.253058485596154, Inf)	0.0756526	0.6165	(0.866495440236924, Inf)	-0.736434	-1.12118	0.107818	0.384742
CLEC4A	0.18347	1	(0.253058485596154, Inf)	0.210669	0.92671	(0.518567109117985, Inf)	-0.736434	-0.676399	-0.027199	-0.0600354
ATXN10	0.0630053	1	(0.87657070179797, Inf)	0.610331	1	(0.259283554558992, Inf)	-1.20062	-0.214434	-0.547326	-0.986188
ASZ1	0.0630053	1	(0.87657070179797, Inf)	0.957301	1	(0.0162648193352167, Inf)	-1.20062	-0.0189515	-0.894296	-1.18167
TAF6	0.0240109	1	(1.34275353731436, Inf)	0.200474	0.910917	(0.693521042890712, Inf)	-1.61959	-0.697941	-0.176463	-0.921651
RNMT	0.0632357	1	(0.87473302737072, Inf)	0.0422483	0.461814	(1.03955460307518, Inf)	-1.19904	-1.37419	0.0209873	0.175152
TNS4	0.0240968	1	(1.34087818321197, Inf)	0.201386	0.912117	(0.692552438082206, Inf)	-1.61804	-0.69597	-0.177289	-0.92207
ZNF622	0.0634663	1	(0.872903041957811, Inf)	0.390101	1	(0.431434968151439, Inf)	-1.19746	-0.408823	-0.326634	-0.788634
TMEM127	0.184165	1	(0.251999663480689, Inf)	0.469702	1	(0.224422461669933, Inf)	-0.734792	-0.328177	-0.285537	-0.406615
SHISA3	0.184165	1	(0.251999663480689, Inf)	0.79473	1	(0.0323935313956617, Inf)	-0.734792	-0.0997805	-0.610564	-0.635011
RNFT2	0.0634663	1	(0.872903041957811, Inf)	0.957863	1	(0.0161967656978308, Inf)	-1.19746	-0.0186966	-0.894397	-1.17876
PDPN	0.184165	1	(0.251999663480689, Inf)	0.0765498	0.622042	(0.862869936302879, Inf)	-0.734792	-1.11606	0.107616	0.381264
KRTAP5-3	0.184165	1	(0.251999663480689, Inf)	1	1	(0, Inf)	-0.734792	0	-0.815835	-0.734792
DOLPP1	0.184165	1	(0.251999663480689, Inf)	0.469702	1	(0.224422461669933, Inf)	-0.734792	-0.328177	-0.285537	-0.406615
CD63	0.184165	1	(0.251999663480689, Inf)	0.79473	1	(0.0323935313956617, Inf)	-0.734792	-0.0997805	-0.610564	-0.635011
C1QL4	0.184165	1	(0.251999663480689, Inf)	0.79473	1	(0.0323935313956617, Inf)	-0.734792	-0.0997805	-0.610564	-0.635011
CHD4	0.000293917	0.117812	(2.44306193353583, Inf)	0.0108665	0.217534	(1.17508347107453, Inf)	-3.53177	-1.96391	-0.0105726	-1.56787
HFM1	0.00165044	0.322681	(2.1363701975503, Inf)	0.102737	0.708477	(0.889614717657203, Inf)	-2.7824	-0.988275	-0.101086	-1.79412
MGAT4C	0.0636972	1	(0.871080697402575, Inf)	0.0161072	0.269714	(1.25436848584567, Inf)	-1.19588	-1.79298	0.04759	0.597101
WDYHV1	0.184628	1	(0.251298690842356, Inf)	1	1	(0, Inf)	-0.733701	0	-0.815372	-0.733701
FAM196A	0.0639284	1	(0.869265945949653, Inf)	0.000472724	0.0290582	(1.93981265023059, Inf)	-1.19431	-3.32539	0.0634557	2.13109
WSB2	0.0640827	1	(0.868060306634883, Inf)	0.216645	0.936053	(0.618650699847229, Inf)	-1.19326	-0.664252	-0.152562	-0.529007
GYLTL1B	0.0246162	1	(1.32973515121852, Inf)	0.520722	1	(0.411862561948155, Inf)	-1.60878	-0.283394	-0.496105	-1.32538
HTR7	0.0643143	1	(0.866258105306229, Inf)	0.0440881	0.470991	(1.02948279377203, Inf)	-1.19169	-1.35568	0.0202263	0.163987
TNFSF14	0.185554	1	(0.249908379966327, Inf)	0.473998	1	(0.222560034602133, Inf)	-0.73153	-0.324223	-0.288445	-0.407307
TMEM65	0.185554	1	(0.249908379966327, Inf)	1	1	(0, Inf)	-0.73153	0	-0.814446	-0.73153
MGARP	0.185554	1	(0.249908379966327, Inf)	0.797432	1	(0.0321247054089757, Inf)	-0.73153	-0.0983065	-0.611878	-0.633224
METTL12	0.185554	1	(0.249908379966327, Inf)	0.215788	0.933717	(0.5121119168883, Inf)	-0.73153	-0.665972	-0.0302345	-0.0655581
KRTCAP3	0.185554	1	(0.249908379966327, Inf)	1	1	(0, Inf)	-0.73153	0	-0.814446	-0.73153
IGFBP6	0.185554	1	(0.249908379966327, Inf)	1	1	(0, Inf)	-0.73153	0	-0.814446	-0.73153
CD7	0.185554	1	(0.249908379966327, Inf)	0.215788	0.933717	(0.5121119168883, Inf)	-0.73153	-0.665972	-0.0302345	-0.0655581
AGFG2	0.0643916	1	(0.865659033310858, Inf)	0.61871	1	(0.25605595844415, Inf)	-1.19117	-0.208513	-0.554318	-0.982658
FAM149A	0.0646237	1	(0.863866778583506, Inf)	0.219392	0.941425	(0.61566204912333, Inf)	-1.18961	-0.658779	-0.154769	-0.53083
ZKSCAN2	0.0100505	0.787289	(1.65722139655015, Inf)	0.882032	1	(0.213043300388831, Inf)	-1.99781	-0.0545155	-0.871982	-1.9433
ZCCHC24	0.186247	1	(0.248875700710267, Inf)	0.798769	1	(0.0319919586924097, Inf)	-0.72991	-0.0975786	-0.612522	-0.632332
TSPAN1	0.186247	1	(0.248875700710267, Inf)	1	1	(0, Inf)	-0.72991	0	-0.813753	-0.72991
SLC36A2	0.064856	1	(0.862081929867425, Inf)	0.220573	0.94249	(0.614390020096215, Inf)	-1.18805	-0.656447	-0.155717	-0.531603
PSMB1	0.186247	1	(0.248875700710267, Inf)	0.798769	1	(0.0319919586924097, Inf)	-0.72991	-0.0975786	-0.612522	-0.632332
PRAMEF12	0.064856	1	(0.862081929867425, Inf)	0.10617	0.721616	(0.814865456730492, Inf)	-1.18805	-0.973999	-0.0413139	-0.214051
PHOSPHO2	0.186247	1	(0.248875700710267, Inf)	0.0792734	0.630517	(0.852173201555322, Inf)	-0.72991	-1.10087	0.106974	0.370962
PEX11G	0.186247	1	(0.248875700710267, Inf)	0.798769	1	(0.0319919586924097, Inf)	-0.72991	-0.0975786	-0.612522	-0.632332
PDCL2	0.186247	1	(0.248875700710267, Inf)	1	1	(0, Inf)	-0.72991	0	-0.813753	-0.72991
IRX5	0.064856	1	(0.862081929867425, Inf)	0.398957	1	(0.426086600777661, Inf)	-1.18805	-0.399074	-0.334101	-0.788976
FAM71C	0.186247	1	(0.248875700710267, Inf)	0.0792734	0.630517	(0.852173201555322, Inf)	-0.72991	-1.10087	0.106974	0.370962
DNAJC4	0.186247	1	(0.248875700710267, Inf)	1	1	(0, Inf)	-0.72991	0	-0.813753	-0.72991
DDX49	0.064856	1	(0.862081929867425, Inf)	0.621475	1	(0.254997875971241, Inf)	-1.18805	-0.206576	-0.556619	-0.981474
CTNND1	0.0100854	0.787289	(1.65551115775082, Inf)	0.0313175	0.392284	(1.07852876082645, Inf)	-1.99631	-1.50421	-0.0212321	-0.492093
CCNT1	0.0250536	1	(1.32058979254439, Inf)	0.526751	1	(0.409029944603257, Inf)	-1.60113	-0.278394	-0.501698	-1.32273
ADSL	0.0650886	1	(0.860304441352234, Inf)	0.622853	1	(0.254472107154805, Inf)	-1.18649	-0.205615	-0.557764	-0.98088
CTCF	0.0251416	1	(1.31877579557661, Inf)	0.00148283	0.0622917	(1.59424721547849, Inf)	-1.59961	-2.82891	0.0236588	1.2293
CRELD1	0.0652438	1	(0.859123515557653, Inf)	0.401413	1	(0.424624395558795, Inf)	-1.18546	-0.396409	-0.336169	-0.789052
TPSD1	0.18694	1	(0.247851520871954, Inf)	0.800098	1	(0.0318603045414121, Inf)	-0.728298	-0.0968567	-0.613158	-0.631441
TMEM44	0.0653215	1	(0.858534267604596, Inf)	0.83137	1	(0.110364132385008, Inf)	-1.18494	-0.0802057	-0.766048	-1.10474
RASL11A	0.18694	1	(0.247851520871954, Inf)	0.478273	1	(0.220728264770017, Inf)	-0.728298	-0.320324	-0.291334	-0.407974
KYNU	0.0653215	1	(0.858534267604596, Inf)	0.222941	0.946883	(0.61186166610405, Inf)	-1.18494	-0.65181	-0.157619	-0.533133
GEMIN8	0.18694	1	(0.247851520871954, Inf)	0.478273	1	(0.220728264770017, Inf)	-0.728298	-0.320324	-0.291334	-0.407974
EIF4E1B	0.18694	1	(0.247851520871954, Inf)	0.0801918	0.635458	(0.848666315952214, Inf)	-0.728298	-1.09587	0.106748	0.367572
APIP	0.18694	1	(0.247851520871954, Inf)	0.800098	1	(0.0318603045414121, Inf)	-0.728298	-0.0968567	-0.613158	-0.631441
GPR158	0.00423784	0.500221	(1.90222449115372, Inf)	4.1866e-06	0.000856917	(2.05408439606049, Inf)	-2.37286	-5.37814	0.00423365	3.00528
TRIM58	0.0655547	1	(0.85677136356434, Inf)	0.403377	1	(0.423461837323179, Inf)	-1.1834	-0.394289	-0.337822	-0.789107
MAEA	0.0655547	1	(0.85677136356434, Inf)	0.224127	0.950036	(0.610605276645931, Inf)	-1.1834	-0.649505	-0.158573	-0.533891
CHST7	0.0655547	1	(0.85677136356434, Inf)	0.403377	1	(0.423461837323179, Inf)	-1.1834	-0.394289	-0.337822	-0.789107
RBMS3	0.0656325	1	(0.856185336639877, Inf)	0.0463903	0.482144	(1.01751206361189, Inf)	-1.18288	-1.33357	0.0192421	0.150691
TMEM174	0.187632	1	(0.246835735950347, Inf)	1	1	(0, Inf)	-0.726693	0	-0.812368	-0.726693
TMEM109	0.187632	1	(0.246835735950347, Inf)	0.00633837	0.156066	(1.61637246335065, Inf)	-0.726693	-2.19802	0.181294	1.47133
NAB1	0.0657881	1	(0.855015684540643, Inf)	0.626965	1	(0.252907729446886, Inf)	-1.18185	-0.202757	-0.561176	-0.979095
JAZF1	0.187632	1	(0.246835735950347, Inf)	0.480403	1	(0.219823640734074, Inf)	-0.726693	-0.318394	-0.292771	-0.408299
IL27	0.187632	1	(0.246835735950347, Inf)	0.801418	1	(0.0317297295227998, Inf)	-0.726693	-0.0961408	-0.613786	-0.630552
C1QTNF5	0.187632	1	(0.246835735950347, Inf)	0.0811156	0.639354	(0.845188175313066, Inf)	-0.726693	-1.0909	0.106516	0.364203
EMG1	0.187863	1	(0.246498988698027, Inf)	0.221506	0.944574	(0.505125396876182, Inf)	-0.72616	-0.654614	-0.0336437	-0.0715458
HGF	0.00432546	0.504375	(1.89288460003512, Inf)	0.560363	1	(0.49168781073656, Inf)	-2.36397	-0.25153	-0.556038	-2.11244
CHRDL2	0.0257027	1	(1.30740187813859, Inf)	0.992288	1	(0.0105429695917791, Inf)	-1.59002	-0.00336209	-0.966586	-1.58666
ZNF71	0.0662559	1	(0.851525824603742, Inf)	0.000147373	0.0123819	(2.13284565151189, Inf)	-1.17878	-3.83158	0.0661085	2.65281
YIPF4	0.188324	1	(0.24582824315055, Inf)	0.482527	1	(0.218926401384139, Inf)	-0.725095	-0.316478	-0.294204	-0.408617
ULBP3	0.188324	1	(0.24582824315055, Inf)	1	1	(0, Inf)	-0.725095	0	-0.811676	-0.725095
RAB12	0.188324	1	(0.24582824315055, Inf)	0.802729	1	(0.0316002204227067, Inf)	-0.725095	-0.0954308	-0.614406	-0.629665
MS4A2	0.188324	1	(0.24582824315055, Inf)	0.802729	1	(0.0316002204227067, Inf)	-0.725095	-0.0954308	-0.614406	-0.629665
YWHAZ	0.189015	1	(0.244828941349125, Inf)	0.484646	1	(0.218036456663065, Inf)	-0.723505	-0.314576	-0.295631	-0.408929
TMEM200A	0.0667247	1	(0.848064337511857, Inf)	0.0483429	0.492129	(1.00786086517654, Inf)	-1.17571	-1.31567	0.0183819	0.139955
SYT9	0.0667247	1	(0.848064337511857, Inf)	0.632399	1	(0.250851569044879, Inf)	-1.17571	-0.199009	-0.565674	-0.976704
MAPK1IP1L	0.189015	1	(0.244828941349125, Inf)	1	1	(0, Inf)	-0.723505	0	-0.810985	-0.723505
FBXL7	0.0667247	1	(0.848064337511857, Inf)	0.000152914	0.0125729	(2.12417554723745, Inf)	-1.17571	-3.81555	0.0665718	2.63984
C1QA	0.189015	1	(0.244828941349125, Inf)	0.0829787	0.646622	(0.838316726733284, Inf)	-0.723505	-1.08103	0.106036	0.357528
RPL31	0.189245	1	(0.244497643728896, Inf)	1	1	(0, Inf)	-0.722976	0	-0.810755	-0.722976
SVOPL	0.0669596	1	(0.846344125873902, Inf)	0.0487679	0.494881	(1.00581652265083, Inf)	-1.17419	-1.31187	0.0181916	0.137678
GABRA3	0.0669596	1	(0.846344125873902, Inf)	0.0187469	0.293735	(1.21874747407724, Inf)	-1.17419	-1.72707	0.0482127	0.552884
DPP7	0.0669596	1	(0.846344125873902, Inf)	0.633749	1	(0.25034274233282, Inf)	-1.17419	-0.198083	-0.566789	-0.976104
ATG14	0.0669596	1	(0.846344125873902, Inf)	0.837242	1	(0.108797096022544, Inf)	-1.17419	-0.0771488	-0.770283	-1.09704
MYOCD	0.0107275	0.81163	(1.6253194649043, Inf)	0.332979	1	(0.608756337102408, Inf)	-1.9695	-0.477583	-0.322252	-1.49192
MDFI	0.189705	1	(0.243837731060262, Inf)	1	1	(0, Inf)	-0.721921	0	-0.810295	-0.721921
FTSJ2	0.189705	1	(0.243837731060262, Inf)	0.226102	0.953575	(0.499671951295872, Inf)	-0.721921	-0.645695	-0.0363974	-0.0762264
EFEMP1	0.0671947	1	(0.844630878655534, Inf)	0.635095	1	(0.249835975647936, Inf)	-1.17266	-0.197161	-0.5679	-0.975504
ACAP1	0.0263006	1	(1.29563937811035, Inf)	0.867494	1	(0.166557317098624, Inf)	-1.58003	-0.0617336	-0.841193	-1.5183
PCDHGA8	0.0107761	0.81163	(1.62312679108993, Inf)	0.0169048	0.278944	(1.17431228283475, Inf)	-1.96754	-1.77199	-0.00612872	-0.195549
SNPH	0.0674301	1	(0.842924553648149, Inf)	0.00665323	0.160505	(1.43165548938828, Inf)	-1.17115	-2.17697	0.0607769	1.00582
GPR135	0.0674301	1	(0.842924553648149, Inf)	0.114676	0.741886	(0.796757335469815, Inf)	-1.17115	-0.940527	-0.0472461	-0.230619
CHRNA6	0.0674301	1	(0.842924553648149, Inf)	0.114676	0.741886	(0.796757335469815, Inf)	-1.17115	-0.940527	-0.0472461	-0.230619
PCDH9	0.00456542	0.529149	(1.86842082491351, Inf)	0.71067	1	(0.400539212978077, Inf)	-2.34052	-0.148332	-0.706104	-2.19219
SCARA5	0.0676658	1	(0.841225108983535, Inf)	0.115466	0.745993	(0.795150969874109, Inf)	-1.16963	-0.937546	-0.0478003	-0.232085
NSMCE2	0.190395	1	(0.242854514402761, Inf)	0.806612	1	(0.0312179596917869, Inf)	-0.720345	-0.0933355	-0.616217	-0.62701
CEMP1	0.190395	1	(0.242854514402761, Inf)	1	1	(0, Inf)	-0.720345	0	-0.809605	-0.720345
CD5	0.0676658	1	(0.841225108983535, Inf)	0.839702	1	(0.108139049070795, Inf)	-1.16963	-0.0758748	-0.772036	-1.09376
ATP6V1D	0.190395	1	(0.242854514402761, Inf)	0.806612	1	(0.0312179596917869, Inf)	-0.720345	-0.0933355	-0.616217	-0.62701
PNMA3	0.0677444	1	(0.840660149205843, Inf)	0.235291	0.968344	(0.599123108918539, Inf)	-1.16913	-0.628394	-0.167547	-0.540733
SPIC	0.190624	1	(0.242528535188797, Inf)	1	1	(0, Inf)	-0.719821	0	-0.809376	-0.719821
NALCN	0.000861918	0.225069	(2.21799285618331, Inf)	4.88236e-11	4.69683e-08	(2.62071137354437, Inf)	-3.06453	-10.3114	0.000861918	7.24684
RPS6KA6	0.0267538	1	(1.2869554680694, Inf)	0.0297932	0.381731	(1.09769019281925, Inf)	-1.57261	-1.52588	-0.00303933	-0.0467305
MPO	0.0267538	1	(1.2869554680694, Inf)	0.87041	1	(0.165440981193137, Inf)	-1.57261	-0.0602761	-0.843656	-1.51234
TSPAN18	0.191084	1	(0.24187919506781, Inf)	0.807889	1	(0.0310925863596913, Inf)	-0.718776	-0.0926485	-0.616805	-0.626127
TIMM21	0.191084	1	(0.24187919506781, Inf)	0.490969	1	(0.215409511402065, Inf)	-0.718776	-0.308946	-0.299885	-0.40983
PPP2R5B	0.068138	1	(0.837846694891232, Inf)	0.117054	0.750803	(0.791957592485057, Inf)	-1.16661	-0.931614	-0.048916	-0.234997
MBL2	0.191084	1	(0.24187919506781, Inf)	0.490969	1	(0.215409511402065, Inf)	-0.718776	-0.308946	-0.299885	-0.40983
LPPR3	0.026845	1	(1.2852326361175, Inf)	0.870986	1	(0.165219507322731, Inf)	-1.57114	-0.0599886	-0.844141	-1.51115
GLRB	0.068138	1	(0.837846694891232, Inf)	0.117054	0.750803	(0.791957592485057, Inf)	-1.16661	-0.931614	-0.048916	-0.234997
FAM133A	0.191084	1	(0.24187919506781, Inf)	0.00158627	0.0645238	(1.99143592637293, Inf)	-0.718776	-2.79962	0.189498	2.08085
MMP8	0.0682168	1	(0.837286262319399, Inf)	0.237704	0.973068	(0.596718601457996, Inf)	-1.16611	-0.623964	-0.169487	-0.542145
PKP1	0.0269363	1	(1.28351441066814, Inf)	0.376269	1	(0.527265883766789, Inf)	-1.56966	-0.424501	-0.349333	-1.14516
ZNF79	0.0683744	1	(0.836167643398464, Inf)	0.0513682	0.507874	(0.993722536406532, Inf)	-1.16511	-1.28931	0.0170063	0.1242
TCHP	0.0683744	1	(0.836167643398464, Inf)	0.0199676	0.304718	(1.20409319583182, Inf)	-1.16511	-1.69967	0.0484068	0.534567
CTSA	0.0683744	1	(0.836167643398464, Inf)	0.842128	1	(0.107488914507243, Inf)	-1.16511	-0.074622	-0.773753	-1.09048
AMZ1	0.0683744	1	(0.836167643398464, Inf)	0.842128	1	(0.107488914507243, Inf)	-1.16511	-0.074622	-0.773753	-1.09048
HJURP	0.0270278	1	(1.28180077327072, Inf)	0.0656685	0.574562	(0.946154161878772, Inf)	-1.56819	-1.18264	-0.0386407	-0.385546
TSPAN7	0.191773	1	(0.240911678287539, Inf)	0.809157	1	(0.0309682160142526, Inf)	-0.717214	-0.0919671	-0.617385	-0.625247
TMCO6	0.0686112	1	(0.834495308111667, Inf)	0.643101	1	(0.246837943940161, Inf)	-1.1636	-0.191721	-0.57449	-0.971884
SYBU	0.0271195	1	(1.28009170557303, Inf)	0.0052034	0.141211	(1.39345915898777, Inf)	-1.56672	-2.28371	0.0219161	0.716994
SIGLEC8	0.0686112	1	(0.834495308111667, Inf)	0.643101	1	(0.246837943940161, Inf)	-1.1636	-0.191721	-0.57449	-0.971884
PLEKHF2	0.191773	1	(0.240911678287539, Inf)	0.493066	1	(0.214547873356456, Inf)	-0.717214	-0.307095	-0.301294	-0.410119
PHEX	0.0271195	1	(1.28009170557303, Inf)	0.730582	1	(0.274967886368517, Inf)	-1.56672	-0.136331	-0.703463	-1.43039
CRISP1	0.191773	1	(0.240911678287539, Inf)	0.809157	1	(0.0309682160142526, Inf)	-0.717214	-0.0919671	-0.617385	-0.625247
CHTOP	0.191773	1	(0.240911678287539, Inf)	1	1	(0, Inf)	-0.717214	0	-0.808227	-0.717214
RUSC1	0.00477249	0.533853	(1.84851223860649, Inf)	0.447922	1	(0.566331486878423, Inf)	-2.32126	-0.348797	-0.44315	-1.97246
PLAG1	0.0688483	1	(0.832829648814039, Inf)	0.0203868	0.308609	(1.19928643656702, Inf)	-1.16211	-1.69065	0.0484614	0.528544
KCNV1	0.0688483	1	(0.832829648814039, Inf)	0.00716432	0.166878	(1.41450991466507, Inf)	-1.16211	-2.14483	0.0616839	0.982718
ABAT	0.0688483	1	(0.832829648814039, Inf)	0.963818	1	(0.0154532016039184, Inf)	-1.16211	-0.0160048	-0.89497	-1.1461
WISP2	0.192461	1	(0.239951870804322, Inf)	0.0877277	0.662744	(0.821617190344175, Inf)	-0.715658	-1.05686	0.104733	0.341205
TRIM73	0.192461	1	(0.239951870804322, Inf)	1	1	(0, Inf)	-0.715658	0	-0.807539	-0.715658
MS4A8	0.192461	1	(0.239951870804322, Inf)	0.23303	0.965854	(0.491709051673627, Inf)	-0.715658	-0.632589	-0.0405693	-0.0830698
MMAB	0.192461	1	(0.239951870804322, Inf)	0.810417	1	(0.0308448366675822, Inf)	-0.715658	-0.0912913	-0.617957	-0.624367
IZUMO1R	0.192461	1	(0.239951870804322, Inf)	0.495158	1	(0.213693100952646, Inf)	-0.715658	-0.305256	-0.302697	-0.410402
C3ORF70	0.192461	1	(0.239951870804322, Inf)	0.495158	1	(0.213693100952646, Inf)	-0.715658	-0.305256	-0.302697	-0.410402
ACCS	0.0690856	1	(0.83117062560923, Inf)	0.0205987	0.310109	(1.19689741976111, Inf)	-1.16061	-1.68616	0.0484868	0.525547
SOX30	0.0274877	1	(1.27330076814293, Inf)	0.237158	0.972489	(0.657649264810158, Inf)	-1.56086	-0.624962	-0.20967	-0.935899
CNOT3	0.0274877	1	(1.27330076814293, Inf)	0.734329	1	(0.273509170790965, Inf)	-1.56086	-0.13411	-0.706841	-1.42675
TRIM69	0.0694817	1	(0.828420226451026, Inf)	0.845835	1	(0.106492988098837, Inf)	-1.15813	-0.0727143	-0.776353	-1.08542
PYHIN1	0.0694817	1	(0.828420226451026, Inf)	0.0534497	0.520431	(0.984515312376292, Inf)	-1.15813	-1.27205	0.016032	0.113925
LEPROT	0.193148	1	(0.238999680840812, Inf)	0.811669	1	(0.030722436522076, Inf)	-0.71411	-0.0906209	-0.618521	-0.623489
EDN3	0.193148	1	(0.238999680840812, Inf)	0.234768	0.968277	(0.489757825278097, Inf)	-0.71411	-0.629362	-0.0416197	-0.0847481
C17ORF82	0.193148	1	(0.238999680840812, Inf)	0.811669	1	(0.030722436522076, Inf)	-0.71411	-0.0906209	-0.618521	-0.623489
SHMT2	0.0697991	1	(0.826232978328383, Inf)	0.054054	0.523138	(0.981915932013583, Inf)	-1.15615	-1.26717	0.0157452	0.111022
LRP5L	0.193835	1	(0.238055018070691, Inf)	0.812913	1	(0.0306010039666527, Inf)	-0.712568	-0.089956	-0.619078	-0.622612
AANAT	0.193835	1	(0.238055018070691, Inf)	0.812913	1	(0.0306010039666527, Inf)	-0.712568	-0.089956	-0.619078	-0.622612
GCDH	0.070117	1	(0.824057249616524, Inf)	0.431691	1	(0.407292787576803, Inf)	-1.15418	-0.364827	-0.361574	-0.78935
SERPINB8	0.0702762	1	(0.822973676638725, Inf)	0.0549683	0.527214	(0.978042496384338, Inf)	-1.15319	-1.25989	0.0153078	0.106695
GCM2	0.0702762	1	(0.822973676638725, Inf)	0.248234	0.987596	(0.586518283484355, Inf)	-1.15319	-0.605139	-0.177957	-0.548053
TP53INP1	0.194292	1	(0.237429380703882, Inf)	0.237669	0.973068	(0.486539968344601, Inf)	-0.711544	-0.624027	-0.0433767	-0.0875168
CLCN4	0.0281386	1	(1.26158840890903, Inf)	0.391381	1	(0.518258713610458, Inf)	-1.5507	-0.407401	-0.363242	-1.1433
UTP11L	0.194521	1	(0.237117793590097, Inf)	1	1	(0, Inf)	-0.711033	0	-0.805479	-0.711033
R3HDML	0.194521	1	(0.237117793590097, Inf)	0.0906387	0.675198	(0.81191305030074, Inf)	-0.711033	-1.04269	0.103882	0.331653
IL12A	0.194521	1	(0.237117793590097, Inf)	1	1	(0, Inf)	-0.711033	0	-0.805479	-0.711033
CLIC4	0.194521	1	(0.237117793590097, Inf)	0.501399	1	(0.211169166689426, Inf)	-0.711033	-0.299817	-0.306878	-0.411217
ZNF559-ZNF177	0.0705948	1	(0.820815057159017, Inf)	0.965534	1	(0.0152302701709439, Inf)	-1.15123	-0.0152324	-0.894939	-1.13599
ESRRG	0.0706745	1	(0.820277170489843, Inf)	0.00254622	0.0873249	(1.60984970611368, Inf)	-1.15074	-2.5941	0.0681283	1.44337
UGP2	0.0707543	1	(0.819739988321873, Inf)	0.435569	1	(0.405158968126499, Inf)	-1.15025	-0.360943	-0.364815	-0.789305
POTEG	0.0707543	1	(0.819739988321873, Inf)	0.25068	0.991386	(0.584213692979505, Inf)	-1.15025	-0.600879	-0.179926	-0.549368
GSDMC	0.0707543	1	(0.819739988321873, Inf)	0.125981	0.773092	(0.774842595397954, Inf)	-1.15025	-0.899696	-0.0552263	-0.250551
CSMD1	3.9113e-06	0.00470334	(2.78714498195478, Inf)	2.38454e-13	3.27703e-10	(2.29155406708723, Inf)	-5.40768	-12.6226	3.9113e-06	7.21492
PDYN	0.195207	1	(0.236187919889744, Inf)	0.0916192	0.67588	(0.808729077554463, Inf)	-0.709505	-1.03801	0.103588	0.328508
PAGR1	0.195207	1	(0.236187919889744, Inf)	0.815375	1	(0.0303609960924045, Inf)	-0.709505	-0.0886424	-0.620169	-0.620863
ORAI2	0.195207	1	(0.236187919889744, Inf)	0.0916192	0.67588	(0.808729077554463, Inf)	-0.709505	-1.03801	0.103588	0.328508
HACD2	0.195207	1	(0.236187919889744, Inf)	0.815375	1	(0.0303609960924045, Inf)	-0.709505	-0.0886424	-0.620169	-0.620863
BARX1	0.195207	1	(0.236187919889744, Inf)	0.815375	1	(0.0303609960924045, Inf)	-0.709505	-0.0886424	-0.620169	-0.620863
ANKRD7	0.195207	1	(0.236187919889744, Inf)	0.503468	1	(0.210341052310251, Inf)	-0.709505	-0.298028	-0.308261	-0.411477
PVRL4	0.0712335	1	(0.816531612633725, Inf)	0.438473	1	(0.403573218740485, Inf)	-1.14732	-0.358057	-0.36724	-0.789259
SEC13	0.0713934	1	(0.815467727796417, Inf)	0.65831	1	(0.241209717205369, Inf)	-1.14634	-0.18157	-0.586916	-0.964772
TNFRSF9	0.195892	1	(0.235265310827675, Inf)	1.17445e-05	0.00185217	(3.19873782751234, Inf)	-0.707984	-4.93016	0.19588	4.22218
SH3KBP1	0.0287976	1	(1.25008955622366, Inf)	0.0153696	0.264028	(1.21238290639412, Inf)	-1.54064	-1.81334	0.013428	0.272694
MYF5	0.195892	1	(0.235265310827675, Inf)	0.241741	0.978544	(0.482105359258127, Inf)	-0.707984	-0.616649	-0.0458494	-0.0913343
KRT72	0.0714735	1	(0.8149368243278, Inf)	0.658737	1	(0.241052679629063, Inf)	-1.14586	-0.181288	-0.587264	-0.964567
DLX1	0.195892	1	(0.235265310827675, Inf)	0.241741	0.978544	(0.482105359258127, Inf)	-0.707984	-0.616649	-0.0458494	-0.0913343
LYN	0.0717137	1	(0.813348253520143, Inf)	0.853013	1	(0.104555493838429, Inf)	-1.1444	-0.0690445	-0.781299	-1.07535
ALDH1A3	0.0717137	1	(0.813348253520143, Inf)	0.441372	1	(0.401999833872101, Inf)	-1.1444	-0.355195	-0.369659	-0.789203
FBXW7	0.012234	0.853979	(1.562523031033, Inf)	3.01164e-05	0.003599	(1.94858669806651, Inf)	-1.91243	-4.5212	0.0122039	2.60877
TRPT1	0.196576	1	(0.234349881602664, Inf)	0.817806	1	(0.0301247237492729, Inf)	-0.706469	-0.0873499	-0.621229	-0.619119
SURF2	0.196576	1	(0.234349881602664, Inf)	0.50759	1	(0.208704156961533, Inf)	-0.706469	-0.294487	-0.311013	-0.411981
RNASET2	0.196576	1	(0.234349881602664, Inf)	0.817806	1	(0.0301247237492729, Inf)	-0.706469	-0.0873499	-0.621229	-0.619119
RAB26	0.196576	1	(0.234349881602664, Inf)	0.817806	1	(0.0301247237492729, Inf)	-0.706469	-0.0873499	-0.621229	-0.619119
PRDX3	0.196576	1	(0.234349881602664, Inf)	0.24349	0.979458	(0.480229462918601, Inf)	-0.706469	-0.613519	-0.0469136	-0.0929497
MRPL28	0.196576	1	(0.234349881602664, Inf)	1	1	(0, Inf)	-0.706469	0	-0.803424	-0.706469
INO80D	0.0122869	0.853979	(1.56049641231571, Inf)	0.373119	1	(0.584477144669335, Inf)	-1.91056	-0.428152	-0.360832	-1.48241
GM2A	0.196576	1	(0.234349881602664, Inf)	1	1	(0, Inf)	-0.706469	0	-0.803424	-0.706469
FKBP1A	0.196576	1	(0.234349881602664, Inf)	0.817806	1	(0.0301247237492729, Inf)	-0.706469	-0.0873499	-0.621229	-0.619119
CNTN3	0.0123266	0.853979	(1.55897989490821, Inf)	3.10637e-05	0.0036893	(1.94416813412532, Inf)	-1.90916	-4.50775	0.0122955	2.59859
AGXT2	0.072195	1	(0.81018961952589, Inf)	0.0587217	0.544642	(0.96284960323662, Inf)	-1.14149	-1.2312	0.0134733	0.0897086
PCDHGA7	0.0124463	0.853979	(1.55444797660906, Inf)	0.046345	0.482144	(1.01268834228762, Inf)	-1.90496	-1.334	-0.0338987	-0.570962
PASD1	0.029369	1	(1.24039893950875, Inf)	0.256762	0.999834	(0.640655743755632, Inf)	-1.53211	-0.59047	-0.227393	-0.941642
ODF4	0.19726	1	(0.233441548728235, Inf)	1	1	(0, Inf)	-0.70496	0	-0.80274	-0.70496
NR0B2	0.19726	1	(0.233441548728235, Inf)	0.509642	1	(0.207895226120597, Inf)	-0.70496	-0.292735	-0.312382	-0.412226
GABRG2	0.0724361	1	(0.808619484604329, Inf)	0.00857325	0.186462	(1.37339044040155, Inf)	-1.14005	-2.06685	0.0638628	0.92681
FCER1A	0.19726	1	(0.233441548728235, Inf)	0.509642	1	(0.207895226120597, Inf)	-0.70496	-0.292735	-0.312382	-0.412226
LOXL2	0.0294648	1	(1.23879842474809, Inf)	0.00665712	0.160505	(1.34850886353655, Inf)	-1.5307	-2.17671	0.0228077	0.646016
TMEM175	0.0726774	1	(0.807055423705674, Inf)	0.0596841	0.548722	(0.959124846550985, Inf)	-1.1386	-1.22414	0.0129933	0.0855408
CYP1A2	0.0726774	1	(0.807055423705674, Inf)	0.855994	1	(0.103746553847416, Inf)	-1.1386	-0.0675291	-0.783317	-1.07107
VGLL1	0.197944	1	(0.232540230007277, Inf)	0.0306412	0.388012	(1.1481265240408, Inf)	-0.703458	-1.51369	0.167302	0.810236
SPIN3	0.197944	1	(0.232540230007277, Inf)	0.820204	1	(0.0298921003998577, Inf)	-0.703458	-0.0860782	-0.62226	-0.61738
SPIN2A	0.197944	1	(0.232540230007277, Inf)	1	1	(0, Inf)	-0.703458	0	-0.802056	-0.703458
SNF8	0.197944	1	(0.232540230007277, Inf)	0.820204	1	(0.0298921003998577, Inf)	-0.703458	-0.0860782	-0.62226	-0.61738
SNAP29	0.197944	1	(0.232540230007277, Inf)	1	1	(0, Inf)	-0.703458	0	-0.802056	-0.703458
PGLS	0.197944	1	(0.232540230007277, Inf)	0.820204	1	(0.0298921003998577, Inf)	-0.703458	-0.0860782	-0.62226	-0.61738
LAD1	0.0729189	1	(0.805497401652188, Inf)	0.448601	1	(0.398119526595344, Inf)	-1.13716	-0.34814	-0.375682	-0.78902
GTF2F1	0.0729189	1	(0.805497401652188, Inf)	0.666367	1	(0.238260563648804, Inf)	-1.13716	-0.176286	-0.593448	-0.960873
CCDC172	0.197944	1	(0.232540230007277, Inf)	0.511689	1	(0.207092541849861, Inf)	-0.703458	-0.290994	-0.313745	-0.412464
C1QL1	0.197944	1	(0.232540230007277, Inf)	0.246993	0.984163	(0.476521127297608, Inf)	-0.703458	-0.607315	-0.0490498	-0.0961438
ALDH1B1	0.0729189	1	(0.805497401652188, Inf)	0.448601	1	(0.398119526595344, Inf)	-1.13716	-0.34814	-0.375682	-0.78902
MTMR10	0.0297532	1	(1.23402156706911, Inf)	0.887762	1	(0.158636210758458, Inf)	-1.52647	-0.0517032	-0.858009	-1.47476
TBX5	0.0731608	1	(0.803945383537252, Inf)	0.00293144	0.0968227	(1.57779746405233, Inf)	-1.13572	-2.53292	0.0702293	1.3972
PLG	0.0126879	0.853979	(1.54546272818935, Inf)	0.255031	0.99772	(0.682725883667823, Inf)	-1.89661	-0.593408	-0.242343	-1.3032
TTC31	0.0734029	1	(0.802399334722757, Inf)	0.968098	1	(0.0148885653914676, Inf)	-1.13429	-0.0140808	-0.894695	-1.12021
SRD5A1	0.198626	1	(0.231645844507249, Inf)	0.51373	1	(0.206296032073516, Inf)	-0.701963	-0.289265	-0.315104	-0.412698
LYPD4	0.198626	1	(0.231645844507249, Inf)	1	1	(0, Inf)	-0.701963	0	-0.801374	-0.701963
KRCC1	0.198626	1	(0.231645844507249, Inf)	1	1	(0, Inf)	-0.701963	0	-0.801374	-0.701963
EVI2A	0.198626	1	(0.231645844507249, Inf)	0.51373	1	(0.206296032073516, Inf)	-0.701963	-0.289265	-0.315104	-0.412698
DKK2	0.198626	1	(0.231645844507249, Inf)	0.0965972	0.692045	(0.7931765952938, Inf)	-0.701963	-1.01504	0.102029	0.313073
DCUN1D1	0.198626	1	(0.231645844507249, Inf)	0.248748	0.988551	(0.474688353731079, Inf)	-0.701963	-0.60424	-0.0501216	-0.0977227
CREB3L1	0.0734029	1	(0.802399334722757, Inf)	0.858194	1	(0.103148016036758, Inf)	-1.13429	-0.0664144	-0.784791	-1.06787
CCDC103	0.198626	1	(0.231645844507249, Inf)	1	1	(0, Inf)	-0.701963	0	-0.801374	-0.701963
MEX3A	0.0736452	1	(0.800859220836533, Inf)	0.024927	0.344042	(1.1532485695203, Inf)	-1.13286	-1.60333	0.0487182	0.470475
ETV7	0.073726	1	(0.80034716251119, Inf)	0.670552	1	(0.236737158510384, Inf)	-1.13238	-0.173568	-0.596826	-0.958811
ZNF786	0.0302372	1	(1.22614148043393, Inf)	0.153692	0.836018	(0.767359520715296, Inf)	-1.51946	-0.813349	-0.123455	-0.70611
VPS51	0.0302372	1	(1.22614148043393, Inf)	0.153692	0.836018	(0.767359520715296, Inf)	-1.51946	-0.813349	-0.123455	-0.70611
TESPA1	0.0738878	1	(0.799325007769796, Inf)	0.025171	0.345922	(1.15103928107294, Inf)	-1.13143	-1.5991	0.0487168	0.467672
RFXANK	0.199309	1	(0.230758312535957, Inf)	0.250505	0.991386	(0.472869624406438, Inf)	-0.700474	-0.601184	-0.051196	-0.0992896
PSAPL1	0.0738878	1	(0.799325007769796, Inf)	0.859644	1	(0.10275281291018, Inf)	-1.13143	-0.0656816	-0.785756	-1.06575
FAM126A	0.0738878	1	(0.799325007769796, Inf)	0.671384	1	(0.236434812203219, Inf)	-1.13143	-0.173029	-0.597496	-0.958398
CCDC127	0.199309	1	(0.230758312535957, Inf)	1	1	(0, Inf)	-0.700474	0	-0.800691	-0.700474
CACNG6	0.199309	1	(0.230758312535957, Inf)	0.82257	1	(0.0296630421592458, Inf)	-0.700474	-0.0848269	-0.623262	-0.615647
SLA2	0.19999	1	(0.229877555617881, Inf)	1	1	(0, Inf)	-0.698991	0	-0.80001	-0.698991
SEMA6A	0.0130973	0.857116	(1.53071594643182, Inf)	0.0945534	0.684699	(0.88846380926592, Inf)	-1.88282	-1.02432	-0.0814561	-0.858496
SEMA3F	0.0305296	1	(1.2214615511193, Inf)	0.420392	1	(0.501774657834044, Inf)	-1.51528	-0.376346	-0.389862	-1.13893
RPA4	0.19999	1	(0.229877555617881, Inf)	0.252263	0.993527	(0.471064778511757, Inf)	-0.698991	-0.598147	-0.0522727	-0.100845
MAGEE2	0.0743738	1	(0.796274148961514, Inf)	0.138666	0.804565	(0.752661986751065, Inf)	-1.12858	-0.858029	-0.0642925	-0.270551
GPT2	0.0743738	1	(0.796274148961514, Inf)	0.968932	1	(0.0147749122205403, Inf)	-1.12858	-0.0137067	-0.894558	-1.11487
FAM78B	0.19999	1	(0.229877555617881, Inf)	0.517795	1	(0.204721253202726, Inf)	-0.698991	-0.285842	-0.317805	-0.413149
ERP29	0.19999	1	(0.229877555617881, Inf)	0.0986232	0.698051	(0.787121812123618, Inf)	-0.698991	-1.00602	0.101367	0.30703
EMCN	0.19999	1	(0.229877555617881, Inf)	0.517795	1	(0.204721253202726, Inf)	-0.698991	-0.285842	-0.317805	-0.413149
CALN1	0.19999	1	(0.229877555617881, Inf)	1	1	(0, Inf)	-0.698991	0	-0.80001	-0.698991
ATP9A	0.0130973	0.857116	(1.53071594643182, Inf)	0.0945534	0.684699	(0.88846380926592, Inf)	-1.88282	-1.02432	-0.0814561	-0.858496
ZNF479	0.0746172	1	(0.794757436296826, Inf)	0.139532	0.805749	(0.75122834487154, Inf)	-1.12716	-0.855325	-0.0649153	-0.271836
PTOV1	0.0746172	1	(0.794757436296826, Inf)	0.00951385	0.200051	(1.34984660428038, Inf)	-1.12716	-2.02164	0.0651033	0.894483
KLK1	0.200671	1	(0.229003496471045, Inf)	0.0996436	0.700966	(0.784128953522388, Inf)	-0.697515	-1.00155	0.101028	0.304036
HRG	0.0748608	1	(0.793246490600444, Inf)	0.460103	1	(0.392064476761194, Inf)	-1.12575	-0.337145	-0.385242	-0.788601
CORO2A	0.0748608	1	(0.793246490600444, Inf)	0.676345	1	(0.234636828840457, Inf)	-1.12575	-0.169832	-0.601484	-0.955914
CDH10	0.0308234	1	(1.21681721062075, Inf)	7.81875e-11	6.54055e-08	(3.48509781739104, Inf)	-1.51112	-10.1069	0.0308234	8.59574
ABI1	0.0748608	1	(0.793246490600444, Inf)	0.862502	1	(0.101971422697936, Inf)	-1.12575	-0.06424	-0.787641	-1.06151
U2AF1	0.200898	1	(0.22871361862741, Inf)	0.25461	0.996841	(0.46867964039271, Inf)	-0.697024	-0.594124	-0.053712	-0.1029
KCNS1	0.0751047	1	(0.791741279043327, Inf)	0.677577	1	(0.234191597666187, Inf)	-1.12433	-0.169042	-0.602472	-0.955291
IKZF2	0.0751047	1	(0.791741279043327, Inf)	0.141272	0.810641	(0.748377383410927, Inf)	-1.12433	-0.849943	-0.0661677	-0.27439
MIP	0.201352	1	(0.228136058984412, Inf)	0.00911239	0.195019	(1.4939200040059, Inf)	-0.696045	-2.04037	0.192239	1.34432
INMT	0.201352	1	(0.228136058984412, Inf)	0.521838	1	(0.203170334617856, Inf)	-0.696045	-0.282464	-0.320486	-0.41358
IL22RA2	0.201352	1	(0.228136058984412, Inf)	1	1	(0, Inf)	-0.696045	0	-0.798648	-0.696045
DRGX	0.201352	1	(0.228136058984412, Inf)	1	1	(0, Inf)	-0.696045	0	-0.798648	-0.696045
WDR17	0.00600086	0.600072	(1.74837867062957, Inf)	0.381696	1	(0.618954560728012, Inf)	-2.22179	-0.418283	-0.375695	-1.8035
PCDHB7	0.0313165	1	(1.20915463372767, Inf)	1.84547e-07	6.01812e-05	(2.67495513659053, Inf)	-1.50423	-6.73389	0.0313163	5.22967
DNAJC10	0.0313165	1	(1.20915463372767, Inf)	0.967487	1	(0.0675528568502696, Inf)	-1.50423	-0.0143549	-0.93617	-1.48987
PHLPP2	0.00601943	0.600072	(1.74705814293272, Inf)	0.648707	1	(0.453808538308215, Inf)	-2.22044	-0.187951	-0.642688	-2.03249
ZNF524	0.202032	1	(0.227275168195791, Inf)	0.827211	1	(0.0292152981266534, Inf)	-0.694581	-0.0823839	-0.625179	-0.612197
SNAI1	0.202032	1	(0.227275168195791, Inf)	0.523851	1	(0.202403654109864, Inf)	-0.694581	-0.280792	-0.321819	-0.413788
OCEL1	0.202032	1	(0.227275168195791, Inf)	0.523851	1	(0.202403654109864, Inf)	-0.694581	-0.280792	-0.321819	-0.413788
CHAC1	0.202032	1	(0.227275168195791, Inf)	0.523851	1	(0.202403654109864, Inf)	-0.694581	-0.280792	-0.321819	-0.413788
CA7	0.202032	1	(0.227275168195791, Inf)	0.257548	0.999834	(0.465731969698417, Inf)	-0.694581	-0.589141	-0.0555168	-0.10544
ATP5B	0.0758379	1	(0.787259724633648, Inf)	0.276711	1	(0.561065603257676, Inf)	-1.12011	-0.557973	-0.200873	-0.56214
PCDHB12	0.0315149	1	(1.20611655675851, Inf)	0.000125919	0.0109624	(1.90295525069336, Inf)	-1.50148	-3.89991	0.031389	2.39842
DHX15	0.0315149	1	(1.20611655675851, Inf)	0.163486	0.850815	(0.754827267236277, Inf)	-1.50148	-0.78652	-0.131971	-0.714963
CCT6B	0.0760828	1	(0.785777126282173, Inf)	0.682468	1	(0.23242744250486, Inf)	-1.11871	-0.165918	-0.606385	-0.952796
AHCYL1	0.0760828	1	(0.785777126282173, Inf)	0.46725	1	(0.388372720859488, Inf)	-1.11871	-0.330451	-0.391167	-0.788262
NGEF	0.0316476	1	(1.20409963943951, Inf)	0.89721	1	(0.154789680564482, Inf)	-1.49966	-0.0471061	-0.865562	-1.45255
ZDHHC21	0.202711	1	(0.226420750270243, Inf)	0.525858	1	(0.20164273811697, Inf)	-0.693123	-0.279132	-0.323147	-0.413991
PRR23B	0.202711	1	(0.226420750270243, Inf)	0.102734	0.708477	(0.775285393896195, Inf)	-0.693123	-0.988286	0.099977	0.295163
PCDHB11	0.031714	1	(1.20309370824533, Inf)	0.00322433	0.103739	(1.4544009685067, Inf)	-1.49875	-2.49156	0.0284897	0.992811
OCIAD1	0.202711	1	(0.226420750270243, Inf)	0.259314	0.999834	(0.463981097631881, Inf)	-0.693123	-0.586175	-0.0566027	-0.106948
ELF5	0.202711	1	(0.226420750270243, Inf)	0.259314	0.999834	(0.463981097631881, Inf)	-0.693123	-0.586175	-0.0566027	-0.106948
PCDHB2	0.0318138	1	(1.20158795892337, Inf)	0.0889603	0.668853	(0.886945515953942, Inf)	-1.49739	-1.0508	-0.0571465	-0.446581
CSGALNACT1	0.0765734	1	(0.782828619241714, Inf)	0.0104135	0.212465	(1.32958624249006, Inf)	-1.11592	-1.98241	0.0661599	0.866483
BMPR1B	0.0765734	1	(0.782828619241714, Inf)	0.470099	1	(0.386915412338439, Inf)	-1.11592	-0.327811	-0.393525	-0.788111
FUT11	0.0767371	1	(0.781850694670519, Inf)	0.970859	1	(0.0145072842040534, Inf)	-1.11499	-0.0128437	-0.894122	-1.10215
DKK1	0.20339	1	(0.225572732478969, Inf)	0.0342059	0.410556	(1.11372572931299, Inf)	-0.691671	-1.4659	0.169184	0.774228
C1ORF109	0.20339	1	(0.225572732478969, Inf)	0.527859	1	(0.200887521869341, Inf)	-0.691671	-0.277482	-0.324469	-0.414189
ANKRD45	0.20339	1	(0.225572732478969, Inf)	0.829485	1	(0.0289964569421841, Inf)	-0.691671	-0.0811914	-0.626096	-0.61048
ALKBH6	0.20339	1	(0.225572732478969, Inf)	1	1	(0, Inf)	-0.691671	0	-0.79661	-0.691671
CDH20	0.0321141	1	(1.19709324087253, Inf)	0.000423162	0.0267828	(1.74011696663877, Inf)	-1.4933	-3.37349	0.0316909	1.88019
UGT1A4	0.077065	1	(0.779902157113708, Inf)	0.148331	0.826019	(0.73718669356553, Inf)	-1.11314	-0.828767	-0.0712663	-0.284376
ZNF480	0.0773111	1	(0.778447115775809, Inf)	0.149225	0.827401	(0.735811345256639, Inf)	-1.11176	-0.826159	-0.0719135	-0.285599
RBM7	0.204068	1	(0.224731043178674, Inf)	0.262849	1	(0.460518552127166, Inf)	-0.690226	-0.580294	-0.0587808	-0.109931
POMC	0.204068	1	(0.224731043178674, Inf)	0.00238442	0.0830169	(1.85025203607037, Inf)	-0.690226	-2.62262	0.201683	1.93239
OVOL1	0.204068	1	(0.224731043178674, Inf)	0.830611	1	(0.0288882612073252, Inf)	-0.690226	-0.0806023	-0.626543	-0.609623
MMP7	0.204068	1	(0.224731043178674, Inf)	0.830611	1	(0.0288882612073252, Inf)	-0.690226	-0.0806023	-0.626543	-0.609623
LRRC8B	0.0323151	1	(1.19411539698976, Inf)	0.286984	1	(0.616750678690123, Inf)	-1.49059	-0.542143	-0.254669	-0.948452
ITM2C	0.204068	1	(0.224731043178674, Inf)	0.830611	1	(0.0288882612073252, Inf)	-0.690226	-0.0806023	-0.626543	-0.609623
ELANE	0.204068	1	(0.224731043178674, Inf)	0.104818	0.716229	(0.769499682001448, Inf)	-0.690226	-0.979563	0.0992494	0.289337
CER1	0.204068	1	(0.224731043178674, Inf)	0.830611	1	(0.0288882612073252, Inf)	-0.690226	-0.0806023	-0.626543	-0.609623
CD82	0.204068	1	(0.224731043178674, Inf)	0.529854	1	(0.200137941563859, Inf)	-0.690226	-0.275844	-0.325787	-0.414382
PLAU	0.0773933	1	(0.777963307748602, Inf)	0.284669	1	(0.554440217016597, Inf)	-1.1113	-0.54566	-0.207276	-0.565637
ZNF623	0.0775576	1	(0.776997493586282, Inf)	0.285509	1	(0.553751898932157, Inf)	-1.11038	-0.54438	-0.207952	-0.565996
VCP	0.0326179	1	(1.18967630629463, Inf)	0.969759	1	(0.0664646447820497, Inf)	-1.48654	-0.013336	-0.937142	-1.47321
R3HDM4	0.204745	1	(0.223895611791393, Inf)	0.531844	1	(0.199393934346149, Inf)	-0.688786	-0.274216	-0.327099	-0.41457
LMO2	0.204745	1	(0.223895611791393, Inf)	0.531844	1	(0.199393934346149, Inf)	-0.688786	-0.274216	-0.327099	-0.41457
DYRK4	0.0778042	1	(0.775553260326828, Inf)	0.0703718	0.594361	(0.921686887856616, Inf)	-1.109	-1.1526	0.00743241	0.0436045
APOOL	0.204745	1	(0.223895611791393, Inf)	1	1	(0, Inf)	-0.688786	0	-0.795255	-0.688786
GRIP1	0.0143316	0.892697	(1.48949889680645, Inf)	0.0307497	0.388715	(1.07763414379605, Inf)	-1.8437	-1.51216	-0.0164181	-0.331545
ZNF594	0.0327191	1	(1.18820393462843, Inf)	0.619153	1	(0.368025705107139, Inf)	-1.4852	-0.208202	-0.586434	-1.277
HINFP	0.0779688	1	(0.774593417182859, Inf)	0.691688	1	(0.229119378657328, Inf)	-1.10808	-0.16009	-0.613719	-0.94799
SPATA18	0.0780511	1	(0.774114386003402, Inf)	0.0709073	0.595746	(0.919976893630537, Inf)	-1.10762	-1.14931	0.0071438	0.041688
CCDC8	0.0780511	1	(0.774114386003402, Inf)	0.288032	1	(0.551697160902724, Inf)	-1.10762	-0.540559	-0.209981	-0.567062
ZNF804B	0.00651638	0.633208	(1.71341109721698, Inf)	1.91245e-09	1.08222e-06	(2.60465721531677, Inf)	-2.18599	-8.71841	0.00651638	6.53242
WBP1	0.205422	1	(0.223066368784758, Inf)	0.0100909	0.208988	(1.46072178169466, Inf)	-0.687352	-1.99607	0.195331	1.30872
PRRX1	0.205422	1	(0.223066368784758, Inf)	0.106922	0.724762	(0.763799684356993, Inf)	-0.687352	-0.970933	0.0985004	0.283581
MPZL1	0.205422	1	(0.223066368784758, Inf)	0.832841	1	(0.0286742740872709, Inf)	-0.687352	-0.0794381	-0.627418	-0.607914
FBXL6	0.0782983	1	(0.772680840844136, Inf)	0.480025	1	(0.381899842178496, Inf)	-1.10625	-0.318736	-0.401726	-0.787511
PBDC1	0.205648	1	(0.222791317775159, Inf)	1	1	(0, Inf)	-0.686876	0	-0.794352	-0.686876
STAM	0.0785457	1	(0.77125259529729, Inf)	0.29056	1	(0.549657615021383, Inf)	-1.10488	-0.536765	-0.212014	-0.568113
MAVS	0.0785457	1	(0.77125259529729, Inf)	0.0113755	0.221972	(1.30992507809094, Inf)	-1.10488	-1.94403	0.0671702	0.839153
ZNF329	0.0787934	1	(0.769829620029213, Inf)	0.482847	1	(0.380490617668612, Inf)	-1.10351	-0.31619	-0.404054	-0.78732
TMEM176B	0.206099	1	(0.222243245652711, Inf)	0.833945	1	(0.0285684649577976, Inf)	-0.685925	-0.0788629	-0.627846	-0.607062
RIMS4	0.206099	1	(0.222243245652711, Inf)	0.535806	1	(0.197922392395255, Inf)	-0.685925	-0.270992	-0.329707	-0.414932
LHPP	0.206099	1	(0.222243245652711, Inf)	0.833945	1	(0.0285684649577976, Inf)	-0.685925	-0.0788629	-0.627846	-0.607062
KDELR3	0.206099	1	(0.222243245652711, Inf)	0.535806	1	(0.197922392395255, Inf)	-0.685925	-0.270992	-0.329707	-0.414932
HHEX	0.206099	1	(0.222243245652711, Inf)	1	1	(0, Inf)	-0.685925	0	-0.793901	-0.685925
GJB3	0.206099	1	(0.222243245652711, Inf)	0.268162	1	(0.455420560775204, Inf)	-0.685925	-0.571603	-0.0620633	-0.114322
EPHA6	0.00661514	0.639574	(1.70708854704275, Inf)	0.00102588	0.0511348	(1.47641993359037, Inf)	-2.17946	-2.9889	0.00558926	0.809441
CFHR2	0.206099	1	(0.222243245652711, Inf)	0.010261	0.210921	(1.45533166441903, Inf)	-0.685925	-1.98881	0.195838	1.30289
CCDC3	0.206099	1	(0.222243245652711, Inf)	0.268162	1	(0.455420560775204, Inf)	-0.685925	-0.571603	-0.0620633	-0.114322
ZNF100	0.0790413	1	(0.768411885922345, Inf)	0.293091	1	(0.547633093419094, Inf)	-1.10215	-0.532998	-0.21405	-0.569148
TERF2	0.0790413	1	(0.768411885922345, Inf)	0.0730737	0.605268	(0.913199899938967, Inf)	-1.10215	-1.13624	0.00596761	0.034093
SLC22A8	0.0790413	1	(0.768411885922345, Inf)	0.69681	1	(0.227290924438454, Inf)	-1.10215	-0.156886	-0.617768	-0.94526
RBFOX1	0.0790413	1	(0.768411885922345, Inf)	0.011626	0.225607	(1.30510030800589, Inf)	-1.10215	-1.93457	0.0674153	0.832423
WIPI2	0.0792067	1	(0.767469627325261, Inf)	0.697592	1	(0.227012210858517, Inf)	-1.10124	-0.156399	-0.618385	-0.944839
PPAPDC3	0.206775	1	(0.221426174896635, Inf)	0.109044	0.729823	(0.758183510207309, Inf)	-0.684503	-0.962397	0.0977301	0.277894
PPAPDC1A	0.206775	1	(0.221426174896635, Inf)	0.835041	1	(0.0284634338366292, Inf)	-0.684503	-0.0782922	-0.628267	-0.606211
PLSCR5	0.206775	1	(0.221426174896635, Inf)	1	1	(0, Inf)	-0.684503	0	-0.793225	-0.684503
KRTAP10-5	0.206775	1	(0.221426174896635, Inf)	0.537778	1	(0.197194736540861, Inf)	-0.684503	-0.269397	-0.331004	-0.415106
HPSE	0.0792894	1	(0.766999364073224, Inf)	0.485664	1	(0.379091755103654, Inf)	-1.10078	-0.313664	-0.406374	-0.78712
EHD2	0.0792894	1	(0.766999364073224, Inf)	0.0736213	0.607407	(0.911521223652315, Inf)	-1.10078	-1.133	0.00566813	0.0322118
COMT	0.206775	1	(0.221426174896635, Inf)	0.269936	1	(0.453746220478237, Inf)	-0.684503	-0.568739	-0.0631613	-0.115764
BNIP1	0.206775	1	(0.221426174896635, Inf)	0.0365587	0.425523	(1.09325282987709, Inf)	-0.684503	-1.43701	0.170216	0.752506
MAPK15	0.0795378	1	(0.76559202579052, Inf)	0.295626	1	(0.545623430690951, Inf)	-1.09943	-0.529258	-0.216088	-0.570169
ZNF548	0.0797865	1	(0.764189842593102, Inf)	0.876007	1	(0.0982362057492932, Inf)	-1.09807	-0.0574925	-0.79622	-1.04058
RSPO3	0.20745	1	(0.220615090006904, Inf)	0.539745	1	(0.196472411498586, Inf)	-0.683087	-0.267811	-0.332295	-0.415276
PHB	0.20745	1	(0.220615090006904, Inf)	0.539745	1	(0.196472411498586, Inf)	-0.683087	-0.267811	-0.332295	-0.415276
NEUROG2	0.20745	1	(0.220615090006904, Inf)	1	1	(0, Inf)	-0.683087	0	-0.79255	-0.683087
IL2RA	0.20745	1	(0.220615090006904, Inf)	0.539745	1	(0.196472411498586, Inf)	-0.683087	-0.267811	-0.332295	-0.415276
FAM210A	0.20745	1	(0.220615090006904, Inf)	0.271711	1	(0.452084146410551, Inf)	-0.683087	-0.565893	-0.0642612	-0.117194
ELMOD3	0.0799523	1	(0.763257903760671, Inf)	0.701092	1	(0.225766412140391, Inf)	-1.09717	-0.154225	-0.62114	-0.942944
AVIL	0.033947	1	(1.17081558436557, Inf)	0.790552	1	(0.251495018019985, Inf)	-1.4692	-0.10207	-0.756605	-1.36713
AMICA1	0.0799523	1	(0.763257903760671, Inf)	0.297741	1	(0.543959944621771, Inf)	-1.09717	-0.526161	-0.217789	-0.571007
AAAS	0.0800353	1	(0.762792786208105, Inf)	0.298164	1	(0.54362846385113, Inf)	-1.09672	-0.525544	-0.218129	-0.571174
HEPACAM2	0.0801183	1	(0.762328235181182, Inf)	0.159516	0.846039	(0.720575300348767, Inf)	-1.09627	-0.797195	-0.0793981	-0.299073
ELFN2	0.0340504	1	(1.16938949960995, Inf)	0.00406969	0.120278	(1.41365648339628, Inf)	-1.46788	-2.39044	0.0299807	0.922562
ZNF80	0.208124	1	(0.219809925444835, Inf)	0.837212	1	(0.0282556715458509, Inf)	-0.681677	-0.0771644	-0.629088	-0.604513
TMEM202	0.208124	1	(0.219809925444835, Inf)	0.541706	1	(0.195755358901876, Inf)	-0.681677	-0.266237	-0.333581	-0.41544
OLR1	0.208124	1	(0.219809925444835, Inf)	0.837212	1	(0.0282556715458509, Inf)	-0.681677	-0.0771644	-0.629088	-0.604513
HVCN1	0.208124	1	(0.219809925444835, Inf)	1	1	(0, Inf)	-0.681677	0	-0.791876	-0.681677
CCDC122	0.208124	1	(0.219809925444835, Inf)	0.273487	1	(0.450434204270367, Inf)	-0.681677	-0.563063	-0.065363	-0.118614
SOX5	0.0342231	1	(1.16702039608562, Inf)	0.0238689	0.336684	(1.13181937452676, Inf)	-1.46568	-1.62217	0.0103543	0.156488
LGI3	0.0805338	1	(0.760013941813904, Inf)	0.161055	0.846832	(0.718387761489177, Inf)	-1.09402	-0.793025	-0.0805215	-0.300997
NPSR1	0.080617	1	(0.759552768305522, Inf)	0.493143	1	(0.37541125262692, Inf)	-1.09357	-0.307027	-0.412526	-0.786547
NLGN1	0.0343616	1	(1.16513201356768, Inf)	0.0241116	0.339114	(1.12998795159064, Inf)	-1.46393	-1.61777	0.0102499	0.153846
SPDYE3	0.0807834	1	(0.758632098283334, Inf)	0.973848	1	(0.0140764618246603, Inf)	-1.09268	-0.0115088	-0.893065	-1.08117
SLC25A26	0.208799	1	(0.219010616625035, Inf)	0.112263	0.736932	(0.749912417368684, Inf)	-0.680273	-0.949762	0.0965352	0.269489
OSGIN2	0.0807834	1	(0.758632098283334, Inf)	0.0326967	0.40197	(1.09244091767287, Inf)	-1.09268	-1.4855	0.0480868	0.392819
ODF3L1	0.208799	1	(0.219010616625035, Inf)	0.275265	1	(0.448796261709383, Inf)	-0.680273	-0.560249	-0.0664665	-0.120024
NPAS2	0.0344656	1	(1.16371973233912, Inf)	0.186326	0.887699	(0.728293945115245, Inf)	-1.46261	-0.729727	-0.15186	-0.732887
BNC2	0.0153611	0.926484	(1.45835482896413, Inf)	0.00353128	0.110295	(1.37704761777447, Inf)	-1.81358	-2.45207	0.0118299	0.638492
SOAT1	0.0810333	1	(0.757255270518754, Inf)	0.495471	1	(0.374275707398163, Inf)	-1.09134	-0.304982	-0.414438	-0.786355
CCDC60	0.0810333	1	(0.757255270518754, Inf)	0.0126696	0.235292	(1.28615148320726, Inf)	-1.09134	-1.89724	0.0683637	0.805902
TSGA13	0.209472	1	(0.218217099898133, Inf)	0.839355	1	(0.028050920302765, Inf)	-0.678874	-0.0760543	-0.629883	-0.60282
SOHLH2	0.0347788	1	(1.15950335649731, Inf)	0.188763	0.892168	(0.725655198937291, Inf)	-1.45869	-0.724083	-0.153984	-0.734603
POLR2C	0.209472	1	(0.218217099898133, Inf)	0.839355	1	(0.028050920302765, Inf)	-0.678874	-0.0760543	-0.629883	-0.60282
NCCRP1	0.209472	1	(0.218217099898133, Inf)	0.54561	1	(0.194336841808384, Inf)	-0.678874	-0.263118	-0.336138	-0.415756
ICAM2	0.209472	1	(0.218217099898133, Inf)	0.839355	1	(0.028050920302765, Inf)	-0.678874	-0.0760543	-0.629883	-0.60282
CPAMD8	0.00156933	0.320997	(1.99539036570242, Inf)	0.0217809	0.321614	(1.09876584503511, Inf)	-2.80429	-1.66193	-0.0202115	-1.14236
DYSF	0.000749075	0.208873	(2.11442202330903, Inf)	0.0151764	0.262541	(1.13004069926537, Inf)	-3.12547	-1.81883	-0.0144273	-1.30664
GSTO2	0.209696	1	(0.217953870585831, Inf)	0.839709	1	(0.028017083245705, Inf)	-0.678409	-0.0758709	-0.630013	-0.602538
ZNF564	0.0817843	1	(0.753154610209086, Inf)	0.49965	1	(0.372248943639689, Inf)	-1.08733	-0.301334	-0.417866	-0.785996
KCNH8	0.0157298	0.936857	(1.44782519120988, Inf)	2.93486e-06	0.000641667	(2.1413044604611, Inf)	-1.80328	-5.53241	0.0157269	3.72914
GLT6D1	0.210145	1	(0.21742931253388, Inf)	0.547553	1	(0.193635264762145, Inf)	-0.677481	-0.261574	-0.337408	-0.415907
GLP2R	0.0817843	1	(0.753154610209086, Inf)	0.307076	1	(0.53675951214182, Inf)	-1.08733	-0.512754	-0.225292	-0.574576
GK2	0.0817843	1	(0.753154610209086, Inf)	0.49965	1	(0.372248943639689, Inf)	-1.08733	-0.301334	-0.417866	-0.785996
FAM151B	0.210145	1	(0.21742931253388, Inf)	0.547553	1	(0.193635264762145, Inf)	-0.677481	-0.261574	-0.337408	-0.415907
CPNE9	0.0817843	1	(0.753154610209086, Inf)	0.16571	0.854533	(0.711904117432416, Inf)	-1.08733	-0.780651	-0.0839258	-0.306679
TNFAIP6	0.210817	1	(0.216647192704621, Inf)	0.84147	1	(0.0278491151207307, Inf)	-0.676094	-0.0749615	-0.630652	-0.601132
RSU1	0.210817	1	(0.216647192704621, Inf)	1	1	(0, Inf)	-0.676094	0	-0.789183	-0.676094
RAB40A	0.210817	1	(0.216647192704621, Inf)	0.54949	1	(0.192938735032784, Inf)	-0.676094	-0.26004	-0.338673	-0.416053
PRF1	0.0822861	1	(0.750445420963729, Inf)	0.167588	0.859344	(0.709343311254601, Inf)	-1.08467	-0.775758	-0.0853016	-0.308916
MIER3	0.0822861	1	(0.750445420963729, Inf)	0.974867	1	(0.0139245575603654, Inf)	-1.08467	-0.0110546	-0.892581	-1.07362
DGUOK	0.210817	1	(0.216647192704621, Inf)	0.84147	1	(0.0278491151207307, Inf)	-0.676094	-0.0749615	-0.630652	-0.601132
SLC9A3	0.0355151	1	(1.14978296907757, Inf)	0.647456	1	(0.356125472726429, Inf)	-1.44959	-0.18879	-0.611941	-1.2608
TTPA	0.211489	1	(0.215870679469121, Inf)	0.551422	1	(0.192247198348079, Inf)	-0.674712	-0.258516	-0.339932	-0.416196
RAB40B	0.211489	1	(0.215870679469121, Inf)	0.282387	1	(0.442361906702797, Inf)	-0.674712	-0.549156	-0.0708973	-0.125556
POSTN	0.035727	1	(1.14703557847045, Inf)	0.00475693	0.133416	(1.38663318144366, Inf)	-1.447	-2.32267	0.03097	0.875669
HUS1B	0.211489	1	(0.215870679469121, Inf)	0.842516	1	(0.0277492975038105, Inf)	-0.674712	-0.0744216	-0.631027	-0.60029
HAUS1	0.211489	1	(0.215870679469121, Inf)	0.551422	1	(0.192247198348079, Inf)	-0.674712	-0.258516	-0.339932	-0.416196
ASB13	0.211489	1	(0.215870679469121, Inf)	1	1	(0, Inf)	-0.674712	0	-0.788511	-0.674712
CSAD	0.0828728	1	(0.747309231144777, Inf)	0.16979	0.861981	(0.706378891446373, Inf)	-1.08159	-0.770089	-0.0869168	-0.311499
NFIX	0.0830407	1	(0.746417985788611, Inf)	0.884117	1	(0.095951642824891, Inf)	-1.08071	-0.0534903	-0.801076	-1.02722
LRRC31	0.0830407	1	(0.746417985788611, Inf)	0.170421	0.862687	(0.705536459852519, Inf)	-1.08071	-0.768477	-0.0873802	-0.312232
GLUD2	0.0830407	1	(0.746417985788611, Inf)	0.0821253	0.643097	(0.88706179904626, Inf)	-1.08071	-1.08552	0.000915408	0.00481407
OCA2	0.0359395	1	(1.14430128626909, Inf)	0.0118516	0.227117	(1.24564287156237, Inf)	-1.44443	-1.92622	0.0240878	0.481793
NELL1	0.0359395	1	(1.14430128626909, Inf)	0.0118516	0.227117	(1.24564287156237, Inf)	-1.44443	-1.92622	0.0240878	0.481793
TLR4	0.036046	1	(1.14293902283306, Inf)	0.000227807	0.0169228	(1.80327664232371, Inf)	-1.44314	-3.64243	0.0358182	2.19929
FYB	0.036046	1	(1.14293902283306, Inf)	0.198645	0.90689	(0.71528869609533, Inf)	-1.44314	-0.701922	-0.162599	-0.741221
DNAJC11	0.0832927	1	(0.745085096528274, Inf)	0.507962	1	(0.368260562100693, Inf)	-1.07939	-0.294169	-0.424669	-0.785224
ATP1B3	0.21216	1	(0.215099712756731, Inf)	0.843556	1	(0.0276501928698684, Inf)	-0.673336	-0.0738859	-0.631396	-0.59945
POU2F2	0.0833767	1	(0.744641857327484, Inf)	0.716648	1	(0.220259914283308, Inf)	-1.07896	-0.144694	-0.633271	-0.934261
LMOD3	0.0835449	1	(0.743756959101308, Inf)	0.172321	0.865266	(0.703021178355719, Inf)	-1.07808	-0.763662	-0.0887758	-0.314418
SPAG16	0.0362238	1	(1.14067577724329, Inf)	0.200034	0.909632	(0.713872282835735, Inf)	-1.44101	-0.698896	-0.16381	-0.742109
SLITRK6	0.0362594	1	(1.14022420330139, Inf)	2.27063e-05	0.00287414	(2.08549992233657, Inf)	-1.44058	-4.64385	0.0362367	3.20327
ARHGEF15	0.0362594	1	(1.14022420330139, Inf)	0.00498982	0.137345	(1.37839901765836, Inf)	-1.44058	-2.30192	0.0312696	0.861336
XRCC2	0.212831	1	(0.214334233351903, Inf)	0.285953	1	(0.439213423381069, Inf)	-0.671965	-0.543705	-0.0731222	-0.12826
TEX33	0.212831	1	(0.214334233351903, Inf)	0.555267	1	(0.190878890886527, Inf)	-0.671965	-0.255498	-0.342436	-0.416467
LYL1	0.212831	1	(0.214334233351903, Inf)	1	1	(0, Inf)	-0.671965	0	-0.787169	-0.671965
DNALI1	0.212831	1	(0.214334233351903, Inf)	0.844589	1	(0.0275517936069863, Inf)	-0.671965	-0.0733544	-0.631758	-0.59861
ZNF468	0.0838816	1	(0.741993457123593, Inf)	0.317733	1	(0.528805162525017, Inf)	-1.07633	-0.497938	-0.233851	-0.578395
B3GAT3	0.0839658	1	(0.741553887539989, Inf)	0.886314	1	(0.0953263655316009, Inf)	-1.0759	-0.0524124	-0.802348	-1.02348
FAM135B	0.00770504	0.698575	(1.64399785447258, Inf)	0.00352199	0.110295	(1.33467579733321, Inf)	-2.11322	-2.45321	0.00418306	0.339987
AK5	0.0840501	1	(0.741114838465069, Inf)	0.886512	1	(0.0952699260019789, Inf)	-1.07546	-0.0523155	-0.802462	-1.02315
PRICKLE2	0.0365809	1	(1.13617607003523, Inf)	0.0281761	0.370734	(1.10190541078187, Inf)	-1.43675	-1.55012	0.00840477	0.113373
TBC1D22A	0.0842187	1	(0.740238298147546, Inf)	0.0144619	0.255742	(1.25724920268575, Inf)	-1.07459	-1.83977	0.0697568	0.765183
ZNF461	0.084303	1	(0.739800805063535, Inf)	0.513468	1	(0.365648785064518, Inf)	-1.07416	-0.289486	-0.429165	-0.784671
RAB40C	0.213501	1	(0.213574182879024, Inf)	0.287738	1	(0.437655928971916, Inf)	-0.6706	-0.541003	-0.0742368	-0.129597
CTNNBL1	0.084303	1	(0.739800805063535, Inf)	0.720713	1	(0.218827964485958, Inf)	-1.07416	-0.142238	-0.63641	-0.931919
CEBPE	0.213501	1	(0.213574182879024, Inf)	0.557181	1	(0.190202015386929, Inf)	-0.6706	-0.254004	-0.34368	-0.416596
C1QTNF1	0.213501	1	(0.213574182879024, Inf)	0.119935	0.758106	(0.731297570129035, Inf)	-0.6706	-0.921054	0.0935662	0.250454
ERBB2	0.00780115	0.698575	(1.63895015203797, Inf)	0.58954	1	(0.502127633854889, Inf)	-2.10784	-0.229487	-0.581739	-1.87835
TMCC2	0.0368319	1	(1.13304733970862, Inf)	0.115559	0.746345	(0.836352636405035, Inf)	-1.43378	-0.937195	-0.0787274	-0.496581
KRT6C	0.0845562	1	(0.73849142310767, Inf)	0.321153	1	(0.526309326949678, Inf)	-1.07285	-0.493288	-0.236596	-0.579566
RPS6KA2	0.0369038	1	(1.13215657922143, Inf)	0.491228	1	(0.465088303133913, Inf)	-1.43293	-0.308717	-0.454324	-1.12421
ADAMTSL4	0.0168207	0.974787	(1.41838223860349, Inf)	0.00457184	0.129547	(1.33930360703087, Inf)	-1.77416	-2.33991	0.0122488	0.565752
TRA2A	0.214171	1	(0.212819503787578, Inf)	0.0420773	0.461814	(1.05075890362745, Inf)	-0.66924	-1.37595	0.172093	0.706712
SLCO5A1	0.0370118	1	(1.13082306146027, Inf)	0.00206197	0.0760008	(1.50469580041902, Inf)	-1.43166	-2.68572	0.0349498	1.25406
PTPN5	0.0848096	1	(0.737186667943169, Inf)	0.72291	1	(0.218054720795195, Inf)	-1.07156	-0.140915	-0.638101	-0.93064
PNMT	0.214171	1	(0.212819503787578, Inf)	0.00320833	0.103571	(1.75218214016558, Inf)	-0.66924	-2.49372	0.210962	1.82448
ATF5	0.214171	1	(0.212819503787578, Inf)	1	1	(0, Inf)	-0.66924	0	-0.785829	-0.66924
AQP6	0.214171	1	(0.212819503787578, Inf)	0.289524	1	(0.43610944159039, Inf)	-0.66924	-0.538316	-0.0753528	-0.130924
ZSCAN18	0.0850632	1	(0.735886515089654, Inf)	0.000150965	0.0125729	(2.04693469641683, Inf)	-1.07026	-3.82112	0.0849123	2.75087
RNF220	0.0850632	1	(0.735886515089654, Inf)	0.0379438	0.436626	(1.05968695717827, Inf)	-1.07026	-1.42086	0.0471194	0.350601
PREX2	0.00377645	0.465696	(1.80354356477497, Inf)	4.85852e-13	6.23186e-10	(2.91135889736419, Inf)	-2.42292	-12.3135	0.00377645	9.89058
JADE2	0.0372282	1	(1.12816542794333, Inf)	0.494591	1	(0.463448743898423, Inf)	-1.42913	-0.305754	-0.457363	-1.12337
CD4	0.0851478	1	(0.735454149334607, Inf)	0.001775	0.068992	(1.64120459243951, Inf)	-1.06983	-2.7508	0.0833728	1.68097
NRXN3	0.00379778	0.465696	(1.80142548660142, Inf)	0.000655633	0.0374045	(1.46668621585999, Inf)	-2.42047	-3.18334	0.00314214	0.762869
TMEM119	0.21484	1	(0.212070139337622, Inf)	0.847648	1	(0.027260753533673, Inf)	-0.667885	-0.0717846	-0.632808	-0.596101
RPP38	0.21484	1	(0.212070139337622, Inf)	0.847648	1	(0.027260753533673, Inf)	-0.667885	-0.0717846	-0.632808	-0.596101
FAM78A	0.21484	1	(0.212070139337622, Inf)	0.0426025	0.463616	(1.04705904833299, Inf)	-0.667885	-1.37056	0.172237	0.702679
EIF2B4	0.0854017	1	(0.734160095112904, Inf)	0.179361	0.878091	(0.693949937344677, Inf)	-1.06853	-0.746273	-0.0939589	-0.32226
TAS1R3	0.0374452	1	(1.12552025695166, Inf)	0.665568	1	(0.348610515505942, Inf)	-1.4266	-0.176807	-0.628123	-1.2498
ZNF648	0.0855712	1	(0.733299919254541, Inf)	0.000552797	0.0328266	(1.83672121131956, Inf)	-1.06767	-3.25743	0.0850184	2.18976
NDNF	0.0855712	1	(0.733299919254541, Inf)	0.32629	1	(0.522609437129294, Inf)	-1.06767	-0.486396	-0.240719	-0.581276
SULT4A1	0.215508	1	(0.21132603358556, Inf)	0.848654	1	(0.0271651017668882, Inf)	-0.666536	-0.0712695	-0.633146	-0.595267
SIX1	0.215508	1	(0.21132603358556, Inf)	0.848654	1	(0.0271651017668882, Inf)	-0.666536	-0.0712695	-0.633146	-0.595267
HSP90AA1	0.037663	1	(1.12288746102897, Inf)	0.211284	0.92671	(0.702739771602429, Inf)	-1.42409	-0.675134	-0.173621	-0.748952
ECM1	0.0858255	1	(0.732013428168129, Inf)	0.0154251	0.26455	(1.24327976710035, Inf)	-1.06638	-1.81177	0.0704004	0.745389
CR1L	0.0858255	1	(0.732013428168129, Inf)	0.00556402	0.144162	(1.43662611200554, Inf)	-1.06638	-2.25461	0.0802615	1.18823
ATRAID	0.215508	1	(0.21132603358556, Inf)	0.12329	0.765442	(0.723599700969782, Inf)	-0.666536	-0.909071	0.0922179	0.242535
NPC1L1	0.00817856	0.719285	(1.61982141543622, Inf)	0.603337	1	(0.496267133926611, Inf)	-2.08732	-0.21944	-0.595158	-1.86788
HNRNPUL1	0.0378813	1	(1.12026695353532, Inf)	0.063536	0.564634	(0.955515617086534, Inf)	-1.42157	-1.19698	-0.0256547	-0.224595
TNFSF13B	0.216176	1	(0.210587131370226, Inf)	0.294885	1	(0.431534867028253, Inf)	-0.665193	-0.530348	-0.0787089	-0.134845
TMBIM4	0.216176	1	(0.210587131370226, Inf)	0.294885	1	(0.431534867028253, Inf)	-0.665193	-0.530348	-0.0787089	-0.134845
RNF168	0.0863348	1	(0.729453940657052, Inf)	0.330149	1	(0.519868478542951, Inf)	-1.06381	-0.48129	-0.243814	-0.582524
EAPP	0.216176	1	(0.210587131370226, Inf)	0.564778	1	(0.18754184733956, Inf)	-0.665193	-0.248123	-0.348602	-0.41707
ANKRD50	0.00822468	0.719285	(1.6175559309391, Inf)	0.474809	1	(0.572641177512699, Inf)	-2.08488	-0.323481	-0.466584	-1.7614
TLE6	0.0865898	1	(0.7281808971306, Inf)	0.331436	1	(0.518961203711288, Inf)	-1.06253	-0.4796	-0.244846	-0.582933
GPC5	0.0865898	1	(0.7281808971306, Inf)	0.000166968	0.0134977	(2.02550082525016, Inf)	-1.06253	-3.77737	0.0864229	2.71483
MYRIP	0.0382101	1	(1.11635904555787, Inf)	0.504633	1	(0.458598698904138, Inf)	-1.41782	-0.297025	-0.466423	-1.1208
FANCB	0.0382101	1	(1.11635904555787, Inf)	0.923097	1	(0.143510432523349, Inf)	-1.41782	-0.0347525	-0.884887	-1.38307
NOL6	0.0176067	0.993215	(1.39859661016613, Inf)	0.0237405	0.336106	(1.1137635000486, Inf)	-1.75432	-1.62451	-0.0061339	-0.129814
ZBTB7B	0.0868451	1	(0.726912289295877, Inf)	0.892862	1	(0.0934441957127423, Inf)	-1.06125	-0.0492155	-0.806017	-1.01204
SCAF4	0.0176565	0.993215	(1.39737832043602, Inf)	0.235836	0.969548	(0.713307390107282, Inf)	-1.75309	-0.62739	-0.218179	-1.1257
GBAS	0.216843	1	(0.20985337829925, Inf)	0.0442017	0.471681	(1.03611418023194, Inf)	-0.663854	-1.35456	0.172641	0.690707
PCDH19	0.0177065	0.993215	(1.39616215131466, Inf)	0.147603	0.824108	(0.810365598007558, Inf)	-1.75187	-0.830906	-0.129896	-0.920962
AMER3	0.0384301	1	(1.11376888535936, Inf)	0.347388	1	(0.57525237316341, Inf)	-1.41533	-0.459185	-0.308958	-0.956144
GAB4	0.0871005	1	(0.725648094010145, Inf)	0.0917918	0.67588	(0.86237834029019, Inf)	-1.05998	-1.0372	-0.00469125	-0.022783
FMN2	0.00406076	0.485273	(1.77639120074246, Inf)	0.000150906	0.0125729	(1.5922073989123, Inf)	-2.39139	-3.82129	0.00390985	1.4299
ADGRL2	0.0084423	0.731885	(1.60706691610207, Inf)	0.251869	0.992968	(0.726096134257175, Inf)	-2.07354	-0.598825	-0.243427	-1.47471
ZNF8	0.0873562	1	(0.724388288291378, Inf)	0.186841	0.887699	(0.684713335169372, Inf)	-1.05871	-0.728527	-0.0994851	-0.330179
STX11	0.21751	1	(0.209124720735711, Inf)	0.0134713	0.245211	(1.36942667033874, Inf)	-0.662521	-1.87059	0.204039	1.20807
FAM212A	0.21751	1	(0.209124720735711, Inf)	0.56854	1	(0.186239473399702, Inf)	-0.662521	-0.245239	-0.351031	-0.417282
EBF2	0.0873562	1	(0.724388288291378, Inf)	0.529813	1	(0.35803110204234, Inf)	-1.05871	-0.275878	-0.442456	-0.782828
DLX3	0.21751	1	(0.209124720735711, Inf)	0.00352627	0.110295	(1.72176231134326, Inf)	-0.662521	-2.45268	0.213984	1.79016
CLEC7A	0.21751	1	(0.209124720735711, Inf)	0.126685	0.77526	(0.71606220408468, Inf)	-0.662521	-0.897275	0.0908249	0.234754
C1QL2	0.21751	1	(0.209124720735711, Inf)	0.851632	1	(0.0268821319568165, Inf)	-0.662521	-0.069748	-0.634122	-0.592773
BAG3	0.0873562	1	(0.724388288291378, Inf)	0.3353	1	(0.516258280775292, Inf)	-1.05871	-0.474566	-0.247944	-0.58414
PLA2G4C	0.0875268	1	(0.723550845183527, Inf)	0.978083	1	(0.0134255271738089, Inf)	-1.05786	-0.00962426	-0.890556	-1.04823
COIL	0.0876122	1	(0.723132849316869, Inf)	0.336589	1	(0.515363552385733, Inf)	-1.05744	-0.4729	-0.248977	-0.584536
XYLT2	0.038872	1	(1.10862445632768, Inf)	2.47517e-09	1.36064e-06	(3.02944910195703, Inf)	-1.41036	-8.60639	0.0388719	7.19603
ACHE	0.038872	1	(1.10862445632768, Inf)	0.220744	0.942546	(0.693813515843045, Inf)	-1.41036	-0.656111	-0.181872	-0.754252
NPEPL1	0.0877829	1	(0.722298304770629, Inf)	0.337448	1	(0.514768787755167, Inf)	-1.05659	-0.471793	-0.249666	-0.584798
BTBD11	0.0180249	0.993282	(1.38850863692488, Inf)	0.0121299	0.229704	(1.20794039865346, Inf)	-1.74413	-1.91614	0.00589503	0.172016
STX1B	0.218176	1	(0.208401105785068, Inf)	0.300252	1	(0.427055266332458, Inf)	-0.661193	-0.522514	-0.0820759	-0.138679
IFI35	0.218176	1	(0.208401105785068, Inf)	0.852612	1	(0.0267891141991804, Inf)	-0.661193	-0.0692486	-0.634436	-0.591944
HACD1	0.218176	1	(0.208401105785068, Inf)	0.0452875	0.477084	(1.02894383988432, Inf)	-0.661193	-1.34402	0.172888	0.682828
E2F8	0.0390939	1	(1.10607002209651, Inf)	0.128129	0.778159	(0.816439478395392, Inf)	-1.40789	-0.892352	-0.0890354	-0.51554
RARS2	0.0881247	1	(0.720634981098158, Inf)	0.736868	1	(0.213158846235027, Inf)	-1.0549	-0.13261	-0.648744	-0.922292
DCC	0.00864791	0.742793	(1.5974481914661, Inf)	0.00219104	0.0787955	(1.38159462017607, Inf)	-2.06309	-2.65935	0.00645687	0.596261
NRIP1	0.0182109	0.993282	(1.38411588598839, Inf)	0.153561	0.836018	(0.803373660147268, Inf)	-1.73967	-0.81372	-0.13535	-0.925949
TUBB4A	0.0883813	1	(0.719392506992817, Inf)	0.340458	1	(0.512697878838911, Inf)	-1.05364	-0.467936	-0.252077	-0.585703
FAM92A1	0.218841	1	(0.207682481282361, Inf)	0.12897	0.781287	(0.71112384405651, Inf)	-0.65987	-0.889512	0.0898718	0.229642
DLX5	0.218841	1	(0.207682481282361, Inf)	0.0138902	0.250175	(1.35998234847434, Inf)	-0.65987	-1.85729	0.204951	1.19742
C9ORF78	0.218841	1	(0.207682481282361, Inf)	0.853585	1	(0.0266967379433212, Inf)	-0.65987	-0.0687532	-0.634744	-0.591117
C11ORF70	0.218841	1	(0.207682481282361, Inf)	0.853585	1	(0.0266967379433212, Inf)	-0.65987	-0.0687532	-0.634744	-0.591117
ATPAF2	0.218841	1	(0.207682481282361, Inf)	1	1	(0, Inf)	-0.65987	0	-0.781159	-0.65987
NEURL2	0.219285	1	(0.207206145316117, Inf)	0.573521	1	(0.184530854377686, Inf)	-0.658991	-0.241451	-0.354236	-0.417541
VAX2	0.219506	1	(0.206968795779673, Inf)	0.303833	1	(0.424120178591342, Inf)	-0.658553	-0.517366	-0.0843262	-0.141187
TSNAX	0.219506	1	(0.206968795779673, Inf)	0.57414	1	(0.184319478828571, Inf)	-0.658553	-0.240982	-0.354634	-0.417571
NTNG1	0.0888951	1	(0.716920367793528, Inf)	1.31364e-05	0.00197457	(2.397893139595, Inf)	-1.05112	-4.88152	0.088882	3.8304
NAT2	0.219506	1	(0.206968795779673, Inf)	0.303833	1	(0.424120178591342, Inf)	-0.658553	-0.517366	-0.0843262	-0.141187
HOXD8	0.219506	1	(0.206968795779673, Inf)	0.0463891	0.482144	(1.02187206091604, Inf)	-0.658553	-1.33358	0.173117	0.675031
GRXCR1	0.219506	1	(0.206968795779673, Inf)	0.000870618	0.0461452	(2.06475087532672, Inf)	-0.658553	-3.06017	0.218636	2.40162
FSIP1	0.0888951	1	(0.716920367793528, Inf)	0.0962125	0.691235	(0.852006092211098, Inf)	-1.05112	-1.01677	-0.00731735	-0.0343534
CD274	0.219506	1	(0.206968795779673, Inf)	0.854552	1	(0.0266049965758184, Inf)	-0.658553	-0.0682616	-0.635045	-0.590291
SEMG2	0.0891524	1	(0.715690658757862, Inf)	0.0968535	0.693073	(0.850544675243326, Inf)	-1.04987	-1.01388	-0.00770106	-0.0359821
SLC25A30	0.220171	1	(0.206259998533852, Inf)	0.131272	0.783991	(0.706253132795849, Inf)	-0.65724	-0.881829	0.0888993	0.224589
POPDC3	0.220171	1	(0.206259998533852, Inf)	0.131272	0.783991	(0.706253132795849, Inf)	-0.65724	-0.881829	0.0888993	0.224589
MBD3	0.220171	1	(0.206259998533852, Inf)	0.000889717	0.0468991	(2.05767981068519, Inf)	-0.65724	-3.05075	0.219281	2.39351
IMP4	0.220171	1	(0.206259998533852, Inf)	0.575995	1	(0.183688247736692, Inf)	-0.65724	-0.239581	-0.355824	-0.417659
CFI	0.0894099	1	(0.71446516105451, Inf)	0.00221272	0.0794269	(1.59436656183336, Inf)	-1.04861	-2.65507	0.0871972	1.60646
ZNF43	0.040063	1	(1.09513548955867, Inf)	3.79218e-05	0.00429185	(2.00303148434303, Inf)	-1.39726	-4.42111	0.0400251	3.02385
MFAP4	0.220392	1	(0.206024810394132, Inf)	0.576612	1	(0.183478797055122, Inf)	-0.656804	-0.239116	-0.35622	-0.417688
TOR1AIP1	0.0896676	1	(0.713243853086895, Inf)	0.898881	1	(0.091687125366007, Inf)	-1.04736	-0.0462978	-0.809213	-1.00107
ME2	0.0896676	1	(0.713243853086895, Inf)	0.74312	1	(0.210972601658257, Inf)	-1.04736	-0.128941	-0.653452	-0.918423
KRT10	0.0896676	1	(0.713243853086895, Inf)	0.541891	1	(0.352522931241689, Inf)	-1.04736	-0.266088	-0.452224	-0.781277
C8A	0.0896676	1	(0.713243853086895, Inf)	0.74312	1	(0.210972601658257, Inf)	-1.04736	-0.128941	-0.653452	-0.918423
RGS6	0.0897535	1	(0.712837677771925, Inf)	0.00225121	0.0805081	(1.59073474734172, Inf)	-1.04695	-2.64758	0.0875023	1.60064
TCP11	0.0898395	1	(0.712431964807912, Inf)	0.743807	1	(0.210732450717269, Inf)	-1.04653	-0.12854	-0.653967	-0.917993
FGFR1	0.0402883	1	(1.092642768414, Inf)	0.0721858	0.602161	(0.931953964920136, Inf)	-1.39482	-1.14155	-0.0318974	-0.253272
SNAI3	0.220835	1	(0.205556039494487, Inf)	0.0475065	0.489569	(1.01489682500535, Inf)	-0.655933	-1.32325	0.173328	0.667314
RWDD2A	0.220835	1	(0.205556039494487, Inf)	1	1	(0, Inf)	-0.655933	0	-0.779165	-0.655933
MTFR1L	0.220835	1	(0.205556039494487, Inf)	0.577844	1	(0.183061325389468, Inf)	-0.655933	-0.238189	-0.357009	-0.417743
KRTAP10-9	0.220835	1	(0.205556039494487, Inf)	0.000191235	0.0149697	(2.41866712371058, Inf)	-0.655933	-3.71843	0.220644	3.0625
FZD5	0.0899255	1	(0.712026713405859, Inf)	0.74415	1	(0.210612580153721, Inf)	-1.04612	-0.12834	-0.654224	-0.917777
ECHDC2	0.220835	1	(0.205556039494487, Inf)	1	1	(0, Inf)	-0.655933	0	-0.779165	-0.655933
CDK5	0.220835	1	(0.205556039494487, Inf)	0.856466	1	(0.0264233925036285, Inf)	-0.655933	-0.0672897	-0.635632	-0.588643
AQP3	0.220835	1	(0.205556039494487, Inf)	0.856466	1	(0.0264233925036285, Inf)	-0.655933	-0.0672897	-0.635632	-0.588643
AKTIP	0.220835	1	(0.205556039494487, Inf)	0.856466	1	(0.0264233925036285, Inf)	-0.655933	-0.0672897	-0.635632	-0.588643
FGFR1OP2	0.221056	1	(0.205322453085971, Inf)	0.856783	1	(0.026393365921238, Inf)	-0.655498	-0.0671291	-0.635727	-0.588369
SLU7	0.0901837	1	(0.710813720708405, Inf)	0.899941	1	(0.0913747331160376, Inf)	-1.04487	-0.0457861	-0.809757	-0.999086
CHEK2	0.0901837	1	(0.710813720708405, Inf)	0.745177	1	(0.210253785298263, Inf)	-1.04487	-0.127741	-0.654993	-0.917131
NIFK	0.221498	1	(0.204856869292125, Inf)	0.0480711	0.491739	(1.01144479498833, Inf)	-0.65463	-1.31812	0.173427	0.663486
MSMO1	0.221498	1	(0.204856869292125, Inf)	0.579687	1	(0.182438667820116, Inf)	-0.65463	-0.236806	-0.358189	-0.417824
METRN	0.221498	1	(0.204856869292125, Inf)	0.857414	1	(0.0263335170189223, Inf)	-0.65463	-0.0668093	-0.635916	-0.587821
ELMOD2	0.221498	1	(0.204856869292125, Inf)	1	1	(0, Inf)	-0.65463	0	-0.778502	-0.65463
C1ORF131	0.221498	1	(0.204856869292125, Inf)	0.309207	1	(0.41979242166694, Inf)	-0.65463	-0.509751	-0.0877091	-0.14488
C15ORF59	0.221498	1	(0.204856869292125, Inf)	0.309207	1	(0.41979242166694, Inf)	-0.65463	-0.509751	-0.0877091	-0.14488
HNF1B	0.0906144	1	(0.708801224330408, Inf)	0.546766	1	(0.35032714854426, Inf)	-1.0428	-0.262199	-0.456152	-0.780604
CALCA	0.221719	1	(0.204624868307649, Inf)	0.5803	1	(0.182232055512279, Inf)	-0.654197	-0.236347	-0.358581	-0.41785
ZNF676	0.0907006	1	(0.708400091775609, Inf)	0.000216943	0.0163292	(1.9704787315252, Inf)	-1.04239	-3.66365	0.0904837	2.62126
NME8	0.0907006	1	(0.708400091775609, Inf)	0.0185969	0.291856	(1.20317396816163, Inf)	-1.04239	-1.73056	0.0721037	0.688169
ZNF346	0.222161	1	(0.204162439226728, Inf)	0.858356	1	(0.0262442508595361, Inf)	-0.653333	-0.0663327	-0.636195	-0.587
SPACA1	0.222161	1	(0.204162439226728, Inf)	0.581524	1	(0.181820231658014, Inf)	-0.653333	-0.235432	-0.359363	-0.4179
PPP2R1A	0.0909594	1	(0.707199413653955, Inf)	0.0458987	0.479678	(1.0183771266442, Inf)	-1.04115	-1.3382	0.0450607	0.297047
FYN	0.0909594	1	(0.707199413653955, Inf)	0.0458987	0.479678	(1.0183771266442, Inf)	-1.04115	-1.3382	0.0450607	0.297047
CECR1	0.0910458	1	(0.706800091568323, Inf)	0.00702149	0.165302	(1.38714322503076, Inf)	-1.04074	-2.15357	0.0840243	1.11283
GDPD2	0.0912185	1	(0.706002798740835, Inf)	0.749252	1	(0.208830747834315, Inf)	-1.03992	-0.125372	-0.658033	-0.914545
SHISA2	0.222823	1	(0.203472701256367, Inf)	0.312792	1	(0.416955986385407, Inf)	-0.65204	-0.504745	-0.0899688	-0.147295
PXDN	0.00943703	0.776676	(1.56290877111008, Inf)	5.2431e-08	2.14633e-05	(2.28888898302095, Inf)	-2.02516	-7.28041	0.00943697	5.25525
PIK3C3	0.0413485	1	(1.08115853511235, Inf)	0.140952	0.809861	(0.798051201854955, Inf)	-1.38354	-0.850928	-0.0996037	-0.532612
NAPA	0.222823	1	(0.203472701256367, Inf)	0.583355	1	(0.181205974118629, Inf)	-0.65204	-0.234067	-0.360532	-0.417973
MLEC	0.223043	1	(0.203243823077226, Inf)	0.859601	1	(0.0261261664912142, Inf)	-0.65161	-0.0657029	-0.636558	-0.585908
ZNF284	0.0919968	1	(0.702437128040124, Inf)	0.553808	1	(0.347181674707724, Inf)	-1.03623	-0.256641	-0.461811	-0.779586
MTF2	0.0919968	1	(0.702437128040124, Inf)	0.104059	0.71325	(0.834793847924005, Inf)	-1.03623	-0.982721	-0.0120621	-0.0535064
MRPL15	0.223484	1	(0.202787607986144, Inf)	0.314584	1	(0.415552094175355, Inf)	-0.650753	-0.502263	-0.0910999	-0.14849
LINGO4	0.0919968	1	(0.702437128040124, Inf)	0.104059	0.71325	(0.834793847924005, Inf)	-1.03623	-0.982721	-0.0120621	-0.0535064
CCDC69	0.223484	1	(0.202787607986144, Inf)	0.86022	1	(0.026067521897519, Inf)	-0.650753	-0.0653904	-0.636736	-0.585362
SHC3	0.0922567	1	(0.701256561438376, Inf)	0.205882	0.917772	(0.662848539592535, Inf)	-1.035	-0.686381	-0.113625	-0.348621
BRD1	0.0198309	1	(1.3480590855971, Inf)	0.0583882	0.5427	(0.975304178880961, Inf)	-1.70266	-1.23368	-0.0385572	-0.468982
ERBB3	0.00965038	0.783431	(1.5541578821341, Inf)	1.73984e-06	0.000423727	(2.01810727852908, Inf)	-2.01546	-5.75949	0.00964864	3.74404
RPL5	0.224146	1	(0.202107112657331, Inf)	0.587	1	(0.179989826641322, Inf)	-0.64947	-0.231362	-0.362854	-0.418108
OTX2	0.224146	1	(0.202107112657331, Inf)	0.0156563	0.265867	(1.32347275522671, Inf)	-0.64947	-1.80531	0.208489	1.15584
KLK12	0.224146	1	(0.202107112657331, Inf)	0.587	1	(0.179989826641322, Inf)	-0.64947	-0.231362	-0.362854	-0.418108
IGFBP3	0.224146	1	(0.202107112657331, Inf)	0.0503692	0.503169	(0.997868354787141, Inf)	-0.64947	-1.29784	0.173776	0.648365
ADRA1A	0.0421143	1	(1.07310221219795, Inf)	0.0397008	0.446962	(1.04073405973623, Inf)	-1.37557	-1.4012	0.00241346	0.0256299
BCL11B	0.0421528	1	(1.07270254656958, Inf)	0.246395	0.983535	(0.671332407508466, Inf)	-1.37517	-0.608368	-0.204242	-0.766806
SF3B2	0.0422683	1	(1.07150533390599, Inf)	0.00813421	0.181768	(1.29532586257628, Inf)	-1.37399	-2.08968	0.0341341	0.715699
WBSCR22	0.224806	1	(0.201431169136738, Inf)	0.0509536	0.505855	(0.994531002429994, Inf)	-0.648192	-1.29283	0.173852	0.644633
THG1L	0.224806	1	(0.201431169136738, Inf)	0.31817	1	(0.412772481505286, Inf)	-0.648192	-0.49734	-0.0933643	-0.150852
SLC25A5	0.224806	1	(0.201431169136738, Inf)	0.588813	1	(0.17938785397697, Inf)	-0.648192	-0.230023	-0.364007	-0.41817
SDCBP	0.224806	1	(0.201431169136738, Inf)	0.31817	1	(0.412772481505286, Inf)	-0.648192	-0.49734	-0.0933643	-0.150852
RNGTT	0.0930377	1	(0.697738551932832, Inf)	0.905587	1	(0.0896939269884851, Inf)	-1.03134	-0.04307	-0.812549	-0.988271
MSANTD3	0.224806	1	(0.201431169136738, Inf)	1	1	(0, Inf)	-0.648192	0	-0.775194	-0.648192
ISOC1	0.224806	1	(0.201431169136738, Inf)	1	1	(0, Inf)	-0.648192	0	-0.775194	-0.648192
ESR1	0.0930377	1	(0.697738551932832, Inf)	0.20895	0.923842	(0.659523212470833, Inf)	-1.03134	-0.679957	-0.115913	-0.351384
CDK2	0.224806	1	(0.201431169136738, Inf)	0.588813	1	(0.17938785397697, Inf)	-0.648192	-0.230023	-0.364007	-0.41817
CDC23	0.0930377	1	(0.697738551932832, Inf)	0.559051	1	(0.344859389258174, Inf)	-1.03134	-0.252549	-0.466013	-0.778792
NR4A2	0.0932985	1	(0.696573712947969, Inf)	0.0204444	0.308738	(1.18308759139766, Inf)	-1.03013	-1.68943	0.0728541	0.659301
YJEFN3	0.225466	1	(0.200759731906282, Inf)	1	1	(0, Inf)	-0.646919	0	-0.774534	-0.646919
TMEM38A	0.225466	1	(0.200759731906282, Inf)	0.140645	0.808491	(0.687419715921293, Inf)	-0.646919	-0.851874	0.0848204	0.204955
TAS2R4	0.225466	1	(0.200759731906282, Inf)	0.319963	1	(0.411396573233601, Inf)	-0.646919	-0.4949	-0.0944975	-0.152019
SLC6A1	0.0935594	1	(0.695412756759723, Inf)	0.56166	1	(0.343709857960647, Inf)	-1.02891	-0.250527	-0.4681	-0.778386
SC5D	0.225466	1	(0.200759731906282, Inf)	0.59062	1	(0.178789894463714, Inf)	-0.646919	-0.228692	-0.365154	-0.418228
MYOZ1	0.225466	1	(0.200759731906282, Inf)	0.59062	1	(0.178789894463714, Inf)	-0.646919	-0.228692	-0.365154	-0.418228
ARSJ	0.0935594	1	(0.695412756759723, Inf)	1	1	(0, Inf)	-1.02891	0	-0.906441	-1.02891
MYEF2	0.0938206	1	(0.694255663986412, Inf)	0.212035	0.928436	(0.656231083290446, Inf)	-1.0277	-0.673593	-0.118214	-0.354109
MED26	0.0938206	1	(0.694255663986412, Inf)	0.108791	0.729763	(0.825070791459, Inf)	-1.0277	-0.963408	-0.0149701	-0.0642935
TOP1MT	0.094082	1	(0.693102415375139, Inf)	0.907565	1	(0.0890979540516845, Inf)	-1.02649	-0.0421224	-0.813483	-0.984371
SURF1	0.226125	1	(0.200092756052773, Inf)	1	1	(0, Inf)	-0.645651	0	-0.773875	-0.645651
KCNA2	0.094082	1	(0.693102415375139, Inf)	0.368901	1	(0.493961411505927, Inf)	-1.02649	-0.43309	-0.274819	-0.593403
FBXL15	0.226125	1	(0.200092756052773, Inf)	0.863876	1	(0.0257211096463892, Inf)	-0.645651	-0.0635487	-0.637751	-0.582102
CD38	0.226125	1	(0.200092756052773, Inf)	0.592422	1	(0.178195908103369, Inf)	-0.645651	-0.227369	-0.366297	-0.418282
ANKRD54	0.226125	1	(0.200092756052773, Inf)	0.863876	1	(0.0257211096463892, Inf)	-0.645651	-0.0635487	-0.637751	-0.582102
ZNF808	0.0431983	1	(1.06202298581833, Inf)	0.552588	1	(0.436277523293759, Inf)	-1.36453	-0.257599	-0.509389	-1.10693
VN1R4	0.226784	1	(0.199430197257896, Inf)	0.594217	1	(0.17760585542753, Inf)	-0.644388	-0.226055	-0.367433	-0.418333
SLC25A15	0.226784	1	(0.199430197257896, Inf)	1	1	(0, Inf)	-0.644388	0	-0.773216	-0.644388
PLK1	0.0946054	1	(0.690807374264625, Inf)	0.215135	0.933301	(0.652971657380063, Inf)	-1.02408	-0.66729	-0.120529	-0.356794
PDCL	0.226784	1	(0.199430197257896, Inf)	0.14303	0.814287	(0.682867267471483, Inf)	-0.644388	-0.844574	0.0837545	0.200187
NOSIP	0.226784	1	(0.199430197257896, Inf)	0.594217	1	(0.17760585542753, Inf)	-0.644388	-0.226055	-0.367433	-0.418333
MTMR3	0.020811	1	(1.32797211246734, Inf)	0.687022	1	(0.410486378863294, Inf)	-1.68171	-0.163029	-0.666211	-1.51868
LRRC30	0.226784	1	(0.199430197257896, Inf)	0.594217	1	(0.17760585542753, Inf)	-0.644388	-0.226055	-0.367433	-0.418333
LEF1	0.0946054	1	(0.690807374264625, Inf)	0.37149	1	(0.492325777692994, Inf)	-1.02408	-0.430053	-0.276884	-0.594031
HOXB1	0.226784	1	(0.199430197257896, Inf)	0.0165951	0.275725	(1.30594331476013, Inf)	-0.644388	-1.78002	0.210189	1.13563
FBXO46	0.0946054	1	(0.690807374264625, Inf)	0.110853	0.73343	(0.820972757726588, Inf)	-1.02408	-0.955252	-0.0162477	-0.0688319
TMC2	0.0435497	1	(1.05851023062819, Inf)	0.00367752	0.112668	(1.40847490028197, Inf)	-1.36101	-2.43444	0.0398722	1.07343
SPOCK3	0.0947801	1	(0.690045734381202, Inf)	0.762781	1	(0.204110758495172, Inf)	-1.02328	-0.1176	-0.668001	-0.905683
CSH2	0.227003	1	(0.199210318319354, Inf)	1	1	(0, Inf)	-0.643968	0	-0.772997	-0.643968
BIRC3	0.0948674	1	(0.68966554389394, Inf)	0.763103	1	(0.203998300776992, Inf)	-1.02288	-0.117417	-0.668236	-0.905466
STC2	0.227442	1	(0.198772011788398, Inf)	0.0533308	0.5198	(0.981401880285704, Inf)	-0.643129	-1.27302	0.174111	0.629893
ST6GALNAC4	0.227442	1	(0.198772011788398, Inf)	0.865668	1	(0.0255513333450929, Inf)	-0.643129	-0.0626489	-0.638225	-0.58048
PSMD2	0.0437847	1	(1.05618127522527, Inf)	0.15509	0.838451	(0.779614375409461, Inf)	-1.35868	-0.809417	-0.111305	-0.54926
NEIL3	0.0951297	1	(0.688527481940319, Inf)	0.21721	0.937022	(0.650816635408512, Inf)	-1.02168	-0.663121	-0.12208	-0.358563
GABRB3	0.0951297	1	(0.688527481940319, Inf)	0.11224	0.736932	(0.818263276677985, Inf)	-1.02168	-0.949854	-0.0171098	-0.0718297
FAM71B	0.0951297	1	(0.688527481940319, Inf)	0.374078	1	(0.490700940142852, Inf)	-1.02168	-0.427037	-0.278949	-0.594646
DNASE1L1	0.227442	1	(0.198772011788398, Inf)	0.325343	1	(0.407323339835249, Inf)	-0.643129	-0.487658	-0.0979009	-0.155471
ZBTB41	0.0439025	1	(1.05502063646129, Inf)	0.15578	0.840493	(0.778757656315604, Inf)	-1.35751	-0.807489	-0.111877	-0.550021
RBPMS	0.227661	1	(0.198553581006213, Inf)	0.865964	1	(0.0255232549568016, Inf)	-0.64271	-0.0625002	-0.638302	-0.58021
LINGO2	0.0953921	1	(0.687393169778968, Inf)	0.000957816	0.04907	(1.72173701687121, Inf)	-1.02049	-3.01872	0.0944343	1.99823
TBX18	0.0956548	1	(0.686262588907621, Inf)	0.0222169	0.325059	(1.16557478165658, Inf)	-1.01929	-1.65332	0.0734379	0.634024
MEDAG	0.2281	1	(0.198118156486463, Inf)	0.0170787	0.28039	(1.29735158242618, Inf)	-0.641875	-1.76755	0.211021	1.12567
KCNB2	0.0441385	1	(1.05270699471466, Inf)	0.021065	0.314911	(1.1459368083781, Inf)	-1.35518	-1.67644	0.0230735	0.321257
PRKD1	0.0442568	1	(1.05155397500522, Inf)	0.00151356	0.0631535	(1.52855838690503, Inf)	-1.35402	-2.82	0.0427432	1.46598
ADGRB3	0.0105735	0.808362	(1.51878199687651, Inf)	2.6652e-06	0.000596261	(1.97217093425965, Inf)	-1.97578	-5.57427	0.0105708	3.59849
ATP13A5	0.0214243	1	(1.31598877100947, Inf)	0.55762	1	(0.492897870976273, Inf)	-1.66909	-0.253662	-0.536196	-1.41543
SULT1C3	0.228757	1	(0.197468588760278, Inf)	0.599568	1	(0.175858912587259, Inf)	-0.640626	-0.222162	-0.370811	-0.418464
NCR1	0.228757	1	(0.197468588760278, Inf)	1	1	(0, Inf)	-0.640626	0	-0.771243	-0.640626
KATNBL1	0.228757	1	(0.197468588760278, Inf)	0.0173241	0.28295	(1.29309797068052, Inf)	-0.640626	-1.76135	0.211433	1.12072
DPPA4	0.228757	1	(0.197468588760278, Inf)	0.0545432	0.524968	(0.974966458119896, Inf)	-0.640626	-1.26326	0.174214	0.622634
ZNF667	0.096444	1	(0.682893050827878, Inf)	0.00310419	0.101228	(1.52391173831536, Inf)	-1.01572	-2.50805	0.0933398	1.49233
SLC5A8	0.096444	1	(0.682893050827878, Inf)	0.768846	1	(0.201995044140884, Inf)	-1.01572	-0.114161	-0.672402	-0.901564
E2F6	0.229195	1	(0.197037904815326, Inf)	0.86802	1	(0.0253284209494977, Inf)	-0.639795	-0.0614703	-0.638825	-0.578325
TSPAN12	0.229414	1	(0.196823266574787, Inf)	0.147845	0.824264	(0.673940897962052, Inf)	-0.639381	-0.830194	0.0815686	0.190813
RNF148	0.229414	1	(0.196823266574787, Inf)	0.147845	0.824264	(0.673940897962052, Inf)	-0.639381	-0.830194	0.0815686	0.190813
OR4X1	0.229414	1	(0.196823266574787, Inf)	0.330722	1	(0.403329973758433, Inf)	-0.639381	-0.480536	-0.101309	-0.158845
CLDN16	0.229414	1	(0.196823266574787, Inf)	0.330722	1	(0.403329973758433, Inf)	-0.639381	-0.480536	-0.101309	-0.158845
ARID2	0.00542721	0.566237	(1.67093006736505, Inf)	0.00703407	0.165302	(1.22436529420783, Inf)	-2.26542	-2.15279	-0.00160686	-0.11263
SRRM1	0.0449695	1	(1.04468855188223, Inf)	0.568444	1	(0.42915656263064, Inf)	-1.34708	-0.245312	-0.523475	-1.10177
NRBF2	0.229632	1	(0.196609095446849, Inf)	1	1	(0, Inf)	-0.638967	0	-0.770368	-0.638967
EXTL3	0.0450889	1	(1.04355302084758, Inf)	0.408994	1	(0.538986462681369, Inf)	-1.34593	-0.388283	-0.363905	-0.957648
ADGRE1	0.0450889	1	(1.04355302084758, Inf)	0.269241	1	(0.653089679043562, Inf)	-1.34593	-0.569859	-0.224152	-0.776072
KCNA5	0.097235	1	(0.679556439830348, Inf)	0.000320501	0.0224234	(1.89024751281489, Inf)	-1.01218	-3.49417	0.0969145	2.48199
SSX2IP	0.0974991	1	(0.678451470009486, Inf)	0.226631	0.954548	(0.641292489524485, Inf)	-1.011	-0.644681	-0.129132	-0.366318
LAMA1	0.00039896	0.14483	(2.0706729971446, Inf)	0.0103665	0.212167	(1.14313629410847, Inf)	-3.39907	-1.98437	-0.00996758	-1.4147
CAND1	0.0221059	1	(1.3031602858331, Inf)	0.908932	1	(0.241563582231168, Inf)	-1.65549	-0.0414684	-0.886826	-1.61402
TECTA	0.00286697	0.406939	(1.7890025866896, Inf)	0.0116321	0.225607	(1.1585188430471, Inf)	-2.54258	-1.93434	-0.00876517	-0.608237
SLC25A53	0.230725	1	(0.19554519341521, Inf)	0.870045	1	(0.0251365389726076, Inf)	-0.636906	-0.0604585	-0.63932	-0.576447
PPP4C	0.230725	1	(0.19554519341521, Inf)	0.334308	1	(0.400710947954807, Inf)	-0.636906	-0.475853	-0.103583	-0.161052
LRRC59	0.230725	1	(0.19554519341521, Inf)	0.334308	1	(0.400710947954807, Inf)	-0.636906	-0.475853	-0.103583	-0.161052
KLK11	0.230725	1	(0.19554519341521, Inf)	1	1	(0, Inf)	-0.636906	0	-0.769275	-0.636906
HS3ST1	0.230725	1	(0.19554519341521, Inf)	0.604865	1	(0.17414600110102, Inf)	-0.636906	-0.218341	-0.37414	-0.418564
ECHDC1	0.230725	1	(0.19554519341521, Inf)	0.870045	1	(0.0251365389726076, Inf)	-0.636906	-0.0604585	-0.63932	-0.576447
CNTD2	0.230725	1	(0.19554519341521, Inf)	1	1	(0, Inf)	-0.636906	0	-0.769275	-0.636906
AQP12B	0.230725	1	(0.19554519341521, Inf)	0.870045	1	(0.0251365389726076, Inf)	-0.636906	-0.0604585	-0.63932	-0.576447
HPSE2	0.0978516	1	(0.676983754552461, Inf)	0.773855	1	(0.20024711514886, Inf)	-1.00943	-0.111341	-0.676003	-0.898091
ICAM5	0.0456879	1	(1.03791219370786, Inf)	0.574709	1	(0.42637284438655, Inf)	-1.3402	-0.240552	-0.529021	-1.09965
BCL7C	0.230943	1	(0.195333793206113, Inf)	0.00125211	0.0575087	(1.94867839368674, Inf)	-0.636495	-2.90236	0.229691	2.26586
MEGF6	0.0111041	0.820031	(1.50006808122109, Inf)	0.882897	1	(0.321574283830648, Inf)	-1.95452	-0.0540899	-0.871793	-1.90043
KLHL36	0.098028	1	(0.676252275617234, Inf)	0.583487	1	(0.334239732214567, Inf)	-1.00865	-0.233969	-0.485459	-0.774681
KIAA1211	0.0222783	1	(1.29999214899558, Inf)	0.431947	1	(0.574286440232739, Inf)	-1.65212	-0.364569	-0.409669	-1.28755
ZNF813	0.0982927	1	(0.675158016271575, Inf)	0.389604	1	(0.481172766547845, Inf)	-1.00748	-0.409377	-0.291311	-0.598102
ZNF221	0.0982927	1	(0.675158016271575, Inf)	0.775401	1	(0.199707074385243, Inf)	-1.00748	-0.110473	-0.677109	-0.897005
TECR	0.23138	1	(0.194912361074061, Inf)	1	1	(0, Inf)	-0.635675	0	-0.76862	-0.635675
OR5K1	0.23138	1	(0.194912361074061, Inf)	0.606619	1	(0.173582421809431, Inf)	-0.635675	-0.217084	-0.375239	-0.418591
FSTL1	0.23138	1	(0.194912361074061, Inf)	0.606619	1	(0.173582421809431, Inf)	-0.635675	-0.217084	-0.375239	-0.418591
DBH	0.0982927	1	(0.675158016271575, Inf)	0.915095	1	(0.0867912109047154, Inf)	-1.00748	-0.0385339	-0.816802	-0.968945
AFMID	0.23138	1	(0.194912361074061, Inf)	0.606619	1	(0.173582421809431, Inf)	-0.635675	-0.217084	-0.375239	-0.418591
GRHL1	0.0985576	1	(0.674067292497308, Inf)	0.586013	1	(0.333159797700142, Inf)	-1.00631	-0.232092	-0.487456	-0.774218
RB1	0.0461701	1	(1.0334432499244, Inf)	0.418559	1	(0.533764850018148, Inf)	-1.33564	-0.378244	-0.372389	-0.957396
BCAS3	0.0461701	1	(1.0334432499244, Inf)	0.578861	1	(0.424537008673367, Inf)	-1.33564	-0.237426	-0.532691	-1.09821
UPRT	0.232034	1	(0.194283611522209, Inf)	0.337892	1	(0.398125716032518, Inf)	-0.634448	-0.471222	-0.105858	-0.163227
PRB3	0.232034	1	(0.194283611522209, Inf)	0.871755	1	(0.0249743677534295, Inf)	-0.634448	-0.0596055	-0.639721	-0.574843
OR8B4	0.232034	1	(0.194283611522209, Inf)	0.0185874	0.291856	(1.27224155179858, Inf)	-0.634448	-1.73078	0.213447	1.09633
OR7A10	0.232034	1	(0.194283611522209, Inf)	0.608367	1	(0.173022478513271, Inf)	-0.634448	-0.215834	-0.376333	-0.418614
OR5B2	0.232034	1	(0.194283611522209, Inf)	0.0185874	0.291856	(1.27224155179858, Inf)	-0.634448	-1.73078	0.213447	1.09633
OR4C6	0.232034	1	(0.194283611522209, Inf)	0.152722	0.834054	(0.665244886375445, Inf)	-0.634448	-0.816098	0.0793121	0.18165
OR4C12	0.232034	1	(0.194283611522209, Inf)	0.0185874	0.291856	(1.27224155179858, Inf)	-0.634448	-1.73078	0.213447	1.09633
OR14A16	0.232034	1	(0.194283611522209, Inf)	0.152722	0.834054	(0.665244886375445, Inf)	-0.634448	-0.816098	0.0793121	0.18165
MAGEA1	0.232034	1	(0.194283611522209, Inf)	0.608367	1	(0.173022478513271, Inf)	-0.634448	-0.215834	-0.376333	-0.418614
FN3KRP	0.232034	1	(0.194283611522209, Inf)	0.608367	1	(0.173022478513271, Inf)	-0.634448	-0.215834	-0.376333	-0.418614
FN3K	0.232034	1	(0.194283611522209, Inf)	0.608367	1	(0.173022478513271, Inf)	-0.634448	-0.215834	-0.376333	-0.418614
GLG1	0.0113425	0.832937	(1.49200493307434, Inf)	0.803222	1	(0.387556980038751, Inf)	-1.94529	-0.0951643	-0.79188	-1.85013
SLC6A3	0.099088	1	(0.671896383342727, Inf)	0.916441	1	(0.0863719296926153, Inf)	-1.00398	-0.0378956	-0.817353	-0.966083
UNC5C	0.0465333	1	(1.03011671585812, Inf)	0.0243282	0.340665	(1.12134588974338, Inf)	-1.33224	-1.61389	0.0222051	0.281654
ZFPL1	0.232688	1	(0.193658905375835, Inf)	0.610109	1	(0.172466136138631, Inf)	-0.633226	-0.214592	-0.377421	-0.418634
OR9A2	0.232688	1	(0.193658905375835, Inf)	0.339684	1	(0.396845569035628, Inf)	-0.633226	-0.468925	-0.106996	-0.164302
OR5H14	0.232688	1	(0.193658905375835, Inf)	0.339684	1	(0.396845569035628, Inf)	-0.633226	-0.468925	-0.106996	-0.164302
OR4D1	0.232688	1	(0.193658905375835, Inf)	0.610109	1	(0.172466136138631, Inf)	-0.633226	-0.214592	-0.377421	-0.418634
OR4C11	0.232688	1	(0.193658905375835, Inf)	0.153951	0.836018	(0.663105835293852, Inf)	-0.633226	-0.812618	0.0787371	0.179392
OR2A14	0.232688	1	(0.193658905375835, Inf)	0.339684	1	(0.396845569035628, Inf)	-0.633226	-0.468925	-0.106996	-0.164302
OR1L1	0.232688	1	(0.193658905375835, Inf)	0.339684	1	(0.396845569035628, Inf)	-0.633226	-0.468925	-0.106996	-0.164302
OR10G2	0.232688	1	(0.193658905375835, Inf)	0.872602	1	(0.0248940643201387, Inf)	-0.633226	-0.0591838	-0.639914	-0.574043
FXR1	0.0993535	1	(0.670816164076903, Inf)	0.589786	1	(0.331552917646926, Inf)	-1.00282	-0.229306	-0.490432	-0.773511
DNAJC2	0.0993535	1	(0.670816164076903, Inf)	0.0586667	0.544642	(0.965984734276651, Inf)	-1.00282	-1.23161	0.0406869	0.228792
AMPD3	0.0466952	1	(1.02864512054975, Inf)	0.0018636	0.071494	(1.49525765061888, Inf)	-1.33073	-2.72965	0.0448316	1.39892
CISH	0.232906	1	(0.193451561794062, Inf)	0.610689	1	(0.172281482887947, Inf)	-0.63282	-0.21418	-0.377783	-0.41864
PCK1	0.0996193	1	(0.669739412609685, Inf)	0.0590983	0.546396	(0.964434196982467, Inf)	-1.00166	-1.22843	0.040521	0.226769
FAT4	1.01454e-05	0.0108443	(2.36384471017875, Inf)	1.53404e-19	4.21641e-16	(2.46457274264236, Inf)	-4.99373	-18.8142	1.01454e-05	13.8204
DDX41	0.0996193	1	(0.669739412609685, Inf)	0.235113	0.968277	(0.633057593992871, Inf)	-1.00166	-0.628724	-0.135494	-0.372933
RNF126	0.233341	1	(0.193038203756041, Inf)	1	1	(0, Inf)	-0.632009	0	-0.766659	-0.632009
OR8B8	0.233341	1	(0.193038203756041, Inf)	0.341476	1	(0.395573628109232, Inf)	-0.632009	-0.46664	-0.108135	-0.165369
OR5L1	0.233341	1	(0.193038203756041, Inf)	0.0589112	0.545191	(0.953092210662077, Inf)	-0.632009	-1.2298	0.17443	0.597793
OR52J3	0.233341	1	(0.193038203756041, Inf)	0.0589112	0.545191	(0.953092210662077, Inf)	-0.632009	-1.2298	0.17443	0.597793
OR4S2	0.233341	1	(0.193038203756041, Inf)	0.0191098	0.29723	(1.26408615723576, Inf)	-0.632009	-1.71874	0.214231	1.08673
OR4D10	0.233341	1	(0.193038203756041, Inf)	1	1	(0, Inf)	-0.632009	0	-0.766659	-0.632009
OR2Y1	0.233341	1	(0.193038203756041, Inf)	0.341476	1	(0.395573628109232, Inf)	-0.632009	-0.46664	-0.108135	-0.165369
OR2M4	0.233341	1	(0.193038203756041, Inf)	0.611845	1	(0.171913360061263, Inf)	-0.632009	-0.213358	-0.378504	-0.418651
OR1N1	0.233341	1	(0.193038203756041, Inf)	0.155183	0.838451	(0.660980496078167, Inf)	-0.632009	-0.809156	0.0781579	0.177147
OR1L4	0.233341	1	(0.193038203756041, Inf)	0.611845	1	(0.171913360061263, Inf)	-0.632009	-0.213358	-0.378504	-0.418651
OR10G7	0.233341	1	(0.193038203756041, Inf)	0.341476	1	(0.395573628109232, Inf)	-0.632009	-0.46664	-0.108135	-0.165369
CES2	0.0998852	1	(0.668666112268964, Inf)	0.59229	1	(0.330490248039083, Inf)	-1.0005	-0.227466	-0.492404	-0.773033
CCDC185	0.0998852	1	(0.668666112268964, Inf)	0.780898	1	(0.197786814054616, Inf)	-1.0005	-0.107406	-0.681013	-0.893093
C10ORF54	0.233341	1	(0.193038203756041, Inf)	0.611845	1	(0.171913360061263, Inf)	-0.632009	-0.213358	-0.378504	-0.418651
PCDHGB2	0.0471418	1	(1.02461982836688, Inf)	0.741797	1	(0.317358345492602, Inf)	-1.32659	-0.129715	-0.694655	-1.19688
SMCR8	0.047264	1	(1.02352748313408, Inf)	0.866927	1	(0.219857052000414, Inf)	-1.32547	-0.0620173	-0.819663	-1.26345
TSR3	0.233994	1	(0.192421468280782, Inf)	0.343267	1	(0.394309814600896, Inf)	-0.630796	-0.464368	-0.109273	-0.166428
TAS2R9	0.233994	1	(0.192421468280782, Inf)	1	1	(0, Inf)	-0.630796	0	-0.766006	-0.630796
SGCZ	0.233994	1	(0.192421468280782, Inf)	0.874279	1	(0.0247349968164957, Inf)	-0.630796	-0.05835	-0.640285	-0.572446
RPUSD1	0.233994	1	(0.192421468280782, Inf)	0.874279	1	(0.0247349968164957, Inf)	-0.630796	-0.05835	-0.640285	-0.572446
OR8H3	0.233994	1	(0.192421468280782, Inf)	1.971e-06	0.000456893	(3.33895964613683, Inf)	-0.630796	-5.70531	0.233992	5.07452
OR7D2	0.233994	1	(0.192421468280782, Inf)	0.156419	0.840794	(0.658868737304754, Inf)	-0.630796	-0.80571	0.0775745	0.174914
OR52A1	0.233994	1	(0.192421468280782, Inf)	1	1	(0, Inf)	-0.630796	0	-0.766006	-0.630796
OR51I2	0.233994	1	(0.192421468280782, Inf)	0.874279	1	(0.0247349968164957, Inf)	-0.630796	-0.05835	-0.640285	-0.572446
OR51F1	0.233994	1	(0.192421468280782, Inf)	0.00548861	0.144162	(1.58424135995802, Inf)	-0.630796	-2.26054	0.228505	1.62974
OR4L1	0.233994	1	(0.192421468280782, Inf)	0.613575	1	(0.171364116099406, Inf)	-0.630796	-0.212132	-0.379582	-0.418664
OR4F6	0.233994	1	(0.192421468280782, Inf)	0.156419	0.840794	(0.658868737304754, Inf)	-0.630796	-0.80571	0.0775745	0.174914
OR2M7	0.233994	1	(0.192421468280782, Inf)	0.059551	0.548474	(0.950047187624818, Inf)	-0.630796	-1.22511	0.174443	0.594315
OR2L13	0.233994	1	(0.192421468280782, Inf)	0.343267	1	(0.394309814600896, Inf)	-0.630796	-0.464368	-0.109273	-0.166428
NTHL1	0.233994	1	(0.192421468280782, Inf)	0.613575	1	(0.171364116099406, Inf)	-0.630796	-0.212132	-0.379582	-0.418664
HSD17B12	0.233994	1	(0.192421468280782, Inf)	0.613575	1	(0.171364116099406, Inf)	-0.630796	-0.212132	-0.379582	-0.418664
CA4	0.233994	1	(0.192421468280782, Inf)	0.156419	0.840794	(0.658868737304754, Inf)	-0.630796	-0.80571	0.0775745	0.174914
RERE	0.0118296	0.848307	(1.47613591655579, Inf)	0.00514922	0.140699	(1.27667454372365, Inf)	-1.92703	-2.28826	0.0066804	0.361229
TESK1	0.100684	1	(0.665466752880117, Inf)	0.0103768	0.212167	(1.30602373818686, Inf)	-0.997039	-1.98394	0.0903074	0.986899
PLXNC1	0.011889	0.848307	(1.47425429014845, Inf)	0.590414	1	(0.521910059810809, Inf)	-1.92485	-0.228843	-0.578525	-1.69601
WDR82	0.234646	1	(0.191808661056958, Inf)	0.875109	1	(0.0246562229412839, Inf)	-0.629587	-0.0579378	-0.640463	-0.57165
TEX264	0.234646	1	(0.191808661056958, Inf)	0.875109	1	(0.0246562229412839, Inf)	-0.629587	-0.0579378	-0.640463	-0.57165
STYXL1	0.234646	1	(0.191808661056958, Inf)	0.6153	1	(0.170818370506733, Inf)	-0.629587	-0.210913	-0.380654	-0.418674
OR5D18	0.234646	1	(0.191808661056958, Inf)	0.157659	0.842833	(0.656770429224166, Inf)	-0.629587	-0.802281	0.0769868	0.172694
OR52E6	0.234646	1	(0.191808661056958, Inf)	0.6153	1	(0.170818370506733, Inf)	-0.629587	-0.210913	-0.380654	-0.418674
OR4M1	0.234646	1	(0.191808661056958, Inf)	0.00140219	0.060307	(1.91351116152891, Inf)	-0.629587	-2.85319	0.233244	2.2236
OR1J4	0.234646	1	(0.191808661056958, Inf)	0.875109	1	(0.0246562229412839, Inf)	-0.629587	-0.0579378	-0.640463	-0.57165
OR1J2	0.234646	1	(0.191808661056958, Inf)	0.6153	1	(0.170818370506733, Inf)	-0.629587	-0.210913	-0.380654	-0.418674
OR10G3	0.234646	1	(0.191808661056958, Inf)	0.345057	1	(0.393054050860129, Inf)	-0.629587	-0.462109	-0.110412	-0.167479
LZTS3	0.100951	1	(0.664407092445595, Inf)	0.128084	0.778159	(0.789598002654234, Inf)	-0.99589	-0.892506	-0.027133	-0.103384
LUZP4	0.234646	1	(0.191808661056958, Inf)	0.0196422	0.301927	(1.25603465304955, Inf)	-0.629587	-1.70681	0.215004	1.07722
FEM1B	0.100951	1	(0.664407092445595, Inf)	0.7845	1	(0.196527025430064, Inf)	-0.99589	-0.105407	-0.68355	-0.890483
FCN2	0.234646	1	(0.191808661056958, Inf)	0.157659	0.842833	(0.656770429224166, Inf)	-0.629587	-0.802281	0.0769868	0.172694
EFHD1	0.234646	1	(0.191808661056958, Inf)	0.345057	1	(0.393054050860129, Inf)	-0.629587	-0.462109	-0.110412	-0.167479
CDX2	0.234646	1	(0.191808661056958, Inf)	0.875109	1	(0.0246562229412839, Inf)	-0.629587	-0.0579378	-0.640463	-0.57165
MAST1	0.0119486	0.848307	(1.47237745464221, Inf)	0.711221	1	(0.451094504931381, Inf)	-1.92268	-0.147996	-0.699272	-1.77469
LRFN3	0.101218	1	(0.663350801360626, Inf)	0.00040088	0.0260376	(1.84517006815317, Inf)	-0.994743	-3.39699	0.100817	2.40224
KLHL14	0.101218	1	(0.663350801360626, Inf)	0.00384414	0.115775	(1.48030218141603, Inf)	-0.994743	-2.4152	0.0973736	1.42046
GSPT2	0.101218	1	(0.663350801360626, Inf)	0.785393	1	(0.196214581828427, Inf)	-0.994743	-0.104913	-0.684176	-0.88983
SCAI	0.101485	1	(0.662297863580688, Inf)	0.92036	1	(0.0851380449827208, Inf)	-0.993599	-0.0360424	-0.818875	-0.957556
RMDN1	0.235297	1	(0.19119974467265, Inf)	0.617018	1	(0.170276089965442, Inf)	-0.628383	-0.209702	-0.381721	-0.418681
PROSER1	0.0481236	1	(1.01594579807383, Inf)	0.986133	1	(0.0567586966551472, Inf)	-1.31764	-0.00606462	-0.938009	-1.31158
PHOX2B	0.235297	1	(0.19119974467265, Inf)	0.346848	1	(0.391806260222477, Inf)	-0.628383	-0.459861	-0.11155	-0.168522
OR9A4	0.235297	1	(0.19119974467265, Inf)	0.617018	1	(0.170276089965442, Inf)	-0.628383	-0.209702	-0.381721	-0.418681
OR5I1	0.235297	1	(0.19119974467265, Inf)	0.0608425	0.552092	(0.944015141989105, Inf)	-0.628383	-1.21579	0.174455	0.58741
OR5B17	0.235297	1	(0.19119974467265, Inf)	1	1	(0, Inf)	-0.628383	0	-0.764703	-0.628383
OR5B12	0.235297	1	(0.19119974467265, Inf)	0.0199121	0.304539	(1.25204724145257, Inf)	-0.628383	-1.70088	0.215385	1.0725
OR52K1	0.235297	1	(0.19119974467265, Inf)	0.158902	0.844149	(0.654685443734565, Inf)	-0.628383	-0.79887	0.0763949	0.170487
OR52B4	0.235297	1	(0.19119974467265, Inf)	0.617018	1	(0.170276089965442, Inf)	-0.628383	-0.209702	-0.381721	-0.418681
MAGEA6	0.235297	1	(0.19119974467265, Inf)	0.158902	0.844149	(0.654685443734565, Inf)	-0.628383	-0.79887	0.0763949	0.170487
MAGEA12	0.235297	1	(0.19119974467265, Inf)	0.346848	1	(0.391806260222477, Inf)	-0.628383	-0.459861	-0.11155	-0.168522
DYRK1B	0.101485	1	(0.662297863580688, Inf)	0.0270077	0.361858	(1.12487217023365, Inf)	-0.993599	-1.56851	0.0744772	0.574914
C4ORF19	0.235297	1	(0.19119974467265, Inf)	0.875934	1	(0.0245779492176608, Inf)	-0.628383	-0.0575288	-0.640636	-0.570854
TRPC3	0.0482059	1	(1.01522958672517, Inf)	0.181338	0.881714	(0.749386112704124, Inf)	-1.3169	-0.74151	-0.133132	-0.57539
PRDM5	0.101752	1	(0.661248263162969, Inf)	0.0272414	0.362967	(1.12308948850586, Inf)	-0.992456	-1.56477	0.0745108	0.572315
PARP6	0.101752	1	(0.661248263162969, Inf)	0.40639	1	(0.471259539978713, Inf)	-0.992456	-0.391057	-0.304638	-0.601399
ZNF691	0.235948	1	(0.190594682189509, Inf)	0.876753	1	(0.0245001708973517, Inf)	-0.627183	-0.0571228	-0.640805	-0.570061
TYW5	0.235948	1	(0.190594682189509, Inf)	0.61873	1	(0.169737241579475, Inf)	-0.627183	-0.208499	-0.382782	-0.418685
STX3	0.235948	1	(0.190594682189509, Inf)	0.876753	1	(0.0245001708973517, Inf)	-0.627183	-0.0571228	-0.640805	-0.570061
RAD21	0.10202	1	(0.660201984265559, Inf)	0.788054	1	(0.195283183496963, Inf)	-0.991316	-0.103444	-0.686034	-0.887872
POLR1D	0.235948	1	(0.190594682189509, Inf)	0.61873	1	(0.169737241579475, Inf)	-0.627183	-0.208499	-0.382782	-0.418685
OR6K3	0.235948	1	(0.190594682189509, Inf)	1.26318e-05	0.00191367	(2.94655086110976, Inf)	-0.627183	-4.89853	0.235936	4.27135
OR5M1	0.235948	1	(0.190594682189509, Inf)	0.348637	1	(0.390566366993925, Inf)	-0.627183	-0.457626	-0.112689	-0.169557
OR52R1	0.235948	1	(0.190594682189509, Inf)	0.160149	0.846039	(0.652613654355658, Inf)	-0.627183	-0.795475	0.0757989	0.168292
OR4A5	0.235948	1	(0.190594682189509, Inf)	0.0201846	0.306755	(1.24808506663784, Inf)	-0.627183	-1.69498	0.215764	1.0678
OR3A1	0.235948	1	(0.190594682189509, Inf)	0.348637	1	(0.390566366993925, Inf)	-0.627183	-0.457626	-0.112689	-0.169557
OR10H5	0.235948	1	(0.190594682189509, Inf)	0.348637	1	(0.390566366993925, Inf)	-0.627183	-0.457626	-0.112689	-0.169557
OR10A4	0.235948	1	(0.190594682189509, Inf)	0.61873	1	(0.169737241579475, Inf)	-0.627183	-0.208499	-0.382782	-0.418685
HNF1A	0.10202	1	(0.660201984265559, Inf)	0.602213	1	(0.326306827177829, Inf)	-0.991316	-0.22025	-0.500193	-0.771066
EIF2S1	0.235948	1	(0.190594682189509, Inf)	0.876753	1	(0.0245001708973517, Inf)	-0.627183	-0.0571228	-0.640805	-0.570061
AAGAB	0.235948	1	(0.190594682189509, Inf)	0.876753	1	(0.0245001708973517, Inf)	-0.627183	-0.0571228	-0.640805	-0.570061
ZC4H2	0.236165	1	(0.190393844800479, Inf)	0.349234	1	(0.390154811285818, Inf)	-0.626784	-0.456884	-0.113069	-0.1699
ZC3H3	0.0486183	1	(1.01166362400397, Inf)	0.183818	0.883465	(0.746753917014963, Inf)	-1.3132	-0.735611	-0.1352	-0.577589
ICK	0.102287	1	(0.659159011146657, Inf)	0.603443	1	(0.325791334559855, Inf)	-0.990178	-0.219364	-0.501156	-0.770814
INPP5F	0.0242495	1	(1.26579982524504, Inf)	0.142651	0.814287	(0.824640480726586, Inf)	-1.6153	-0.845726	-0.118401	-0.769572
TNFAIP1	0.236599	1	(0.189993437135283, Inf)	0.350426	1	(0.389334296435585, Inf)	-0.625988	-0.455403	-0.113828	-0.170585
RDH12	0.236599	1	(0.189993437135283, Inf)	0.877567	1	(0.0244228832919973, Inf)	-0.625988	-0.0567198	-0.640968	-0.569268
OR8J1	0.236599	1	(0.189993437135283, Inf)	0.00148723	0.0623407	(1.89540222309173, Inf)	-0.625988	-2.82762	0.235111	2.20163
OR52A5	0.236599	1	(0.189993437135283, Inf)	0.0621498	0.558474	(0.938059210493906, Inf)	-0.625988	-1.20656	0.174449	0.580573
OR4N4	0.236599	1	(0.189993437135283, Inf)	0.0621498	0.558474	(0.938059210493906, Inf)	-0.625988	-1.20656	0.174449	0.580573
DNAJB13	0.236599	1	(0.189993437135283, Inf)	0.350426	1	(0.389334296435585, Inf)	-0.625988	-0.455403	-0.113828	-0.170585
AKR1B10	0.236599	1	(0.189993437135283, Inf)	0.1614	0.846832	(0.650554936203117, Inf)	-0.625988	-0.792097	0.0751987	0.166109
LMNTD2	0.102823	1	(0.657082919772966, Inf)	1	1	(0, Inf)	-0.987908	0	-0.897177	-0.987908
UNC5D	0.0492401	1	(1.00636140375238, Inf)	0.0283295	0.3718	(1.09548676021051, Inf)	-1.30768	-1.54776	0.0209106	0.24008
RLBP1	0.237248	1	(0.189395973496493, Inf)	0.162654	0.848545	(0.648509165963484, Inf)	-0.624797	-0.788735	0.0745944	0.163939
PNMAL2	0.103092	1	(0.65604977052804, Inf)	0.0648908	0.570351	(0.94472091937119, Inf)	-0.986776	-1.18782	0.0382009	0.201041
OR6N2	0.237248	1	(0.189395973496493, Inf)	0.00596324	0.151562	(1.55933190461276, Inf)	-0.624797	-2.22452	0.231285	1.59972
OR51Q1	0.237248	1	(0.189395973496493, Inf)	0.352215	1	(0.388109974748681, Inf)	-0.624797	-0.453192	-0.114967	-0.171604
OR2T27	0.237248	1	(0.189395973496493, Inf)	0.878375	1	(0.0243460817722111, Inf)	-0.624797	-0.0563199	-0.641127	-0.568477
OR2G2	0.237248	1	(0.189395973496493, Inf)	0.0628093	0.561079	(0.935109338762793, Inf)	-0.624797	-1.20198	0.174439	0.577179
OR2F1	0.237248	1	(0.189395973496493, Inf)	0.622138	1	(0.16866971175822, Inf)	-0.624797	-0.206114	-0.384889	-0.418683
MAGEA4	0.237248	1	(0.189395973496493, Inf)	0.162654	0.848545	(0.648509165963484, Inf)	-0.624797	-0.788735	0.0745944	0.163939
DUS4L	0.237248	1	(0.189395973496493, Inf)	0.878375	1	(0.0243460817722111, Inf)	-0.624797	-0.0563199	-0.641127	-0.568477
ATP5S	0.237248	1	(0.189395973496493, Inf)	0.878375	1	(0.0243460817722111, Inf)	-0.624797	-0.0563199	-0.641127	-0.568477
IGF1	0.237465	1	(0.189197653105397, Inf)	0.352811	1	(0.387703576869363, Inf)	-0.6244	-0.452458	-0.115346	-0.171943
TIAM1	0.0125866	0.853979	(1.45295539022796, Inf)	0.00607073	0.153081	(1.25662626257221, Inf)	-1.90009	-2.21676	0.00651589	0.316668
GLB1L2	0.10336	1	(0.655019865079802, Inf)	0.134873	0.795752	(0.778441986918146, Inf)	-0.985647	-0.870076	-0.0315124	-0.11557
THRAP3	0.0494899	1	(1.00425604516712, Inf)	0.013265	0.242337	(1.21402926032253, Inf)	-1.30548	-1.87729	0.0362249	0.571808
UBE2J1	0.237898	1	(0.188802255711237, Inf)	1	1	(0, Inf)	-0.62361	0	-0.762102	-0.62361
SRD5A3	0.237898	1	(0.188802255711237, Inf)	0.623832	1	(0.168140966580295, Inf)	-0.62361	-0.204932	-0.385934	-0.418677
SLC25A42	0.237898	1	(0.188802255711237, Inf)	0.623832	1	(0.168140966580295, Inf)	-0.62361	-0.204932	-0.385934	-0.418677
RB1CC1	0.0126796	0.853979	(1.45022255877299, Inf)	0.979821	1	(0.186435592305058, Inf)	-1.89689	-0.00885341	-0.967141	-1.88804
OR56A1	0.237898	1	(0.188802255711237, Inf)	0.163912	0.85165	(0.646476221869555, Inf)	-0.62361	-0.78539	0.0739861	0.16178
OR4D5	0.237898	1	(0.188802255711237, Inf)	0.163912	0.85165	(0.646476221869555, Inf)	-0.62361	-0.78539	0.0739861	0.16178
OR13C9	0.237898	1	(0.188802255711237, Inf)	0.623832	1	(0.168140966580295, Inf)	-0.62361	-0.204932	-0.385934	-0.418677
OR13C2	0.237898	1	(0.188802255711237, Inf)	0.879178	1	(0.0242697617666556, Inf)	-0.62361	-0.055923	-0.641281	-0.567687
MAGEA8	0.237898	1	(0.188802255711237, Inf)	0.163912	0.85165	(0.646476221869555, Inf)	-0.62361	-0.78539	0.0739861	0.16178
EDA2R	0.237898	1	(0.188802255711237, Inf)	0.623832	1	(0.168140966580295, Inf)	-0.62361	-0.204932	-0.385934	-0.418677
DEDD	0.237898	1	(0.188802255711237, Inf)	0.879178	1	(0.0242697617666556, Inf)	-0.62361	-0.055923	-0.641281	-0.567687
C1GALT1C1	0.237898	1	(0.188802255711237, Inf)	0.0634728	0.564594	(0.932177961525292, Inf)	-0.62361	-1.19741	0.174425	0.573803
GPR162	0.103898	1	(0.652969724657017, Inf)	0.252358	0.993527	(0.617206386631547, Inf)	-0.983394	-0.597983	-0.14846	-0.385411
STOML3	0.238547	1	(0.18821224866214, Inf)	0.165173	0.853593	(0.644455983676212, Inf)	-0.622427	-0.782061	0.0733737	0.159634
OR10Q1	0.238547	1	(0.18821224866214, Inf)	0.0212996	0.317186	(1.23248400330487, Inf)	-0.622427	-1.67163	0.217247	1.0492
KRT2	0.104167	1	(0.65194945946224, Inf)	0.137174	0.801223	(0.774793040104468, Inf)	-0.982271	-0.862728	-0.0330074	-0.119543
CXORF38	0.238547	1	(0.18821224866214, Inf)	0.879976	1	(0.0241939187611348, Inf)	-0.622427	-0.0555291	-0.64143	-0.566898
ACTN2	0.0500752	1	(0.999377632733973, Inf)	0.000937833	0.0482457	(1.57677208142114, Inf)	-1.30038	-3.02787	0.0491373	1.7275
UBA2	0.104436	1	(0.650932377622205, Inf)	0.6132	1	(0.321725296063008, Inf)	-0.98115	-0.212398	-0.508764	-0.768752
SCNN1B	0.104436	1	(0.650932377622205, Inf)	0.419261	1	(0.463907597077329, Inf)	-0.98115	-0.377515	-0.314825	-0.603635
PCDHA13	0.050243	1	(0.997992493949865, Inf)	0.00246947	0.0849958	(1.45070042333087, Inf)	-1.29892	-2.6074	0.0477736	1.30847
SLC25A19	0.239195	1	(0.187625917669423, Inf)	0.880769	1	(0.0241185482977045, Inf)	-0.621248	-0.0551381	-0.641574	-0.56611
OR5C1	0.239195	1	(0.187625917669423, Inf)	0.627204	1	(0.167093359311882, Inf)	-0.621248	-0.202591	-0.388009	-0.418657
OR52N1	0.239195	1	(0.187625917669423, Inf)	0.0648116	0.570176	(0.926369999148187, Inf)	-0.621248	-1.18835	0.174383	0.567099
OR2T33	0.239195	1	(0.187625917669423, Inf)	0.627204	1	(0.167093359311882, Inf)	-0.621248	-0.202591	-0.388009	-0.418657
OR2C3	0.239195	1	(0.187625917669423, Inf)	0.357577	1	(0.384482778722992, Inf)	-0.621248	-0.44663	-0.118382	-0.174618
EPN2	0.104705	1	(0.649918464261423, Inf)	0.614409	1	(0.321224166318361, Inf)	-0.980031	-0.211543	-0.509703	-0.768488
EIF3G	0.239195	1	(0.187625917669423, Inf)	0.0648116	0.570176	(0.926369999148187, Inf)	-0.621248	-1.18835	0.174383	0.567099
C9ORF171	0.239195	1	(0.187625917669423, Inf)	0.627204	1	(0.167093359311882, Inf)	-0.621248	-0.202591	-0.388009	-0.418657
ARID1B	0.0036111	0.46157	(1.71426203417901, Inf)	0.119675	0.757886	(0.889132893339979, Inf)	-2.44236	-0.921998	-0.116063	-1.52036
KLHL17	0.104975	1	(0.648907704596942, Inf)	0.42183	1	(0.462464649652517, Inf)	-0.978914	-0.374862	-0.316855	-0.604052
ELOVL7	0.239627	1	(0.18723705566389, Inf)	0.881294	1	(0.0240685616691082, Inf)	-0.620465	-0.0548791	-0.641668	-0.565586
ZNF799	0.105245	1	(0.64790008393763, Inf)	0.0304102	0.385887	(1.10041842740248, Inf)	-0.977799	-1.51698	0.0748347	0.539182
TREML2	0.239842	1	(0.187043228484114, Inf)	0.359363	1	(0.383288732826337, Inf)	-0.620074	-0.444467	-0.119521	-0.175607
SLC27A4	0.105245	1	(0.64790008393763, Inf)	0.068624	0.587784	(0.932985255776517, Inf)	-0.977799	-1.16352	0.0366208	0.185725
RSPH9	0.239842	1	(0.187043228484114, Inf)	0.167706	0.859344	(0.640453151479466, Inf)	-0.620074	-0.775452	0.0721368	0.155378
RASSF4	0.239842	1	(0.187043228484114, Inf)	0.00636446	0.156066	(1.53996132194677, Inf)	-0.620074	-2.19624	0.233478	1.57616
PGP	0.239842	1	(0.187043228484114, Inf)	1	1	(0, Inf)	-0.620074	0	-0.760158	-0.620074
OR52N2	0.239842	1	(0.187043228484114, Inf)	0.167706	0.859344	(0.640453151479466, Inf)	-0.620074	-0.775452	0.0721368	0.155378
OR51V1	0.239842	1	(0.187043228484114, Inf)	0.628881	1	(0.166574435835758, Inf)	-0.620074	-0.201432	-0.389038	-0.418642
LRRC46	0.239842	1	(0.187043228484114, Inf)	0.628881	1	(0.166574435835758, Inf)	-0.620074	-0.201432	-0.389038	-0.418642
GJD2	0.239842	1	(0.187043228484114, Inf)	0.359363	1	(0.383288732826337, Inf)	-0.620074	-0.444467	-0.119521	-0.175607
FBL	0.239842	1	(0.187043228484114, Inf)	0.359363	1	(0.383288732826337, Inf)	-0.620074	-0.444467	-0.119521	-0.175607
DENND5A	0.0255228	1	(1.24548937256254, Inf)	0.618699	1	(0.466492627888258, Inf)	-1.59307	-0.208521	-0.593176	-1.38455
CTSO	0.239842	1	(0.187043228484114, Inf)	0.0654869	0.573233	(0.923493073684994, Inf)	-0.620074	-1.18385	0.174356	0.563772
ASNSD1	0.105245	1	(0.64790008393763, Inf)	0.926113	1	(0.083287217917879, Inf)	-0.977799	-0.0333361	-0.820868	-0.944463
ADAMTS1	0.0510017	1	(0.991806590061746, Inf)	0.00636096	0.156066	(1.31971770098734, Inf)	-1.29242	-2.19648	0.0446408	0.904062
SFXN1	0.24049	1	(0.186464147281377, Inf)	1	1	(0, Inf)	-0.618904	0	-0.75951	-0.618904
MRGPRX3	0.24049	1	(0.186464147281377, Inf)	0.168977	0.86054	(0.638470324385102, Inf)	-0.618904	-0.772172	0.0715124	0.153268
LYVE1	0.24049	1	(0.186464147281377, Inf)	1	1	(0, Inf)	-0.618904	0	-0.75951	-0.618904
EHF	0.24049	1	(0.186464147281377, Inf)	0.361148	1	(0.382102080402726, Inf)	-0.618904	-0.442314	-0.120659	-0.176589
GAS7	0.105875	1	(0.645561094464931, Inf)	0.00468347	0.131933	(1.44060351538528, Inf)	-0.975206	-2.32943	0.101192	1.35423
SNCAIP	0.0512559	1	(0.989761628020381, Inf)	0.199779	0.90876	(0.730587079636289, Inf)	-1.29026	-0.69945	-0.148523	-0.590806
PCDHA5	0.0512559	1	(0.989761628020381, Inf)	0.0628287	0.561079	(0.959907290835757, Inf)	-1.29026	-1.20184	-0.0115728	-0.0884142
HSPA8	0.106055	1	(0.644895910441783, Inf)	0.986246	1	(0.01196608037645, Inf)	-0.974467	-0.00601459	-0.880191	-0.968452
ZNF784	0.241136	1	(0.185888640653965, Inf)	0.362933	1	(0.380922752994075, Inf)	-0.617738	-0.440174	-0.121797	-0.177564
YDJC	0.241136	1	(0.185888640653965, Inf)	0.883115	1	(0.0238952284060591, Inf)	-0.617738	-0.0539827	-0.641979	-0.563755
TOR2A	0.106326	1	(0.643900700703447, Inf)	0.927683	1	(0.0827730992887563, Inf)	-0.97336	-0.0326004	-0.821357	-0.94076
OR6T1	0.241136	1	(0.185888640653965, Inf)	0.632217	1	(0.165546198577513, Inf)	-0.617738	-0.199134	-0.391081	-0.418604
OR2AE1	0.241136	1	(0.185888640653965, Inf)	0.883115	1	(0.0238952284060591, Inf)	-0.617738	-0.0539827	-0.641979	-0.563755
OLIG2	0.241136	1	(0.185888640653965, Inf)	0.883115	1	(0.0238952284060591, Inf)	-0.617738	-0.0539827	-0.641979	-0.563755
MC3R	0.241136	1	(0.185888640653965, Inf)	0.00170159	0.0677817	(1.85445217506197, Inf)	-0.617738	-2.76915	0.239434	2.15141
MAFB	0.241136	1	(0.185888640653965, Inf)	0.362933	1	(0.380922752994075, Inf)	-0.617738	-0.440174	-0.121797	-0.177564
LGALS4	0.241136	1	(0.185888640653965, Inf)	0.632217	1	(0.165546198577513, Inf)	-0.617738	-0.199134	-0.391081	-0.418604
BRMS1L	0.241136	1	(0.185888640653965, Inf)	0.0224555	0.327306	(1.21726815141222, Inf)	-0.617738	-1.64868	0.218681	1.03094
ANXA3	0.241136	1	(0.185888640653965, Inf)	1	1	(0, Inf)	-0.617738	0	-0.758864	-0.617738
AKR1C4	0.241136	1	(0.185888640653965, Inf)	0.170252	0.862687	(0.63649973696416, Inf)	-0.617738	-0.768908	0.0708841	0.15117
AKR1C1	0.241136	1	(0.185888640653965, Inf)	0.632217	1	(0.165546198577513, Inf)	-0.617738	-0.199134	-0.391081	-0.418604
CACNB4	0.106597	1	(0.642908557867232, Inf)	0.622806	1	(0.317759498885035, Inf)	-0.972256	-0.205647	-0.516209	-0.766609
SPEF2	0.00380467	0.465696	(1.69766266589031, Inf)	0.437303	1	(0.666704392408412, Inf)	-2.41968	-0.359218	-0.433498	-2.06046
TBC1D4	0.0262167	1	(1.23494250335685, Inf)	0.628012	1	(0.462542343895363, Inf)	-1.58142	-0.202032	-0.601795	-1.37939
GRIK1	0.0518086	1	(0.985359677570753, Inf)	0.466412	1	(0.508930084502421, Inf)	-1.2856	-0.33123	-0.414604	-0.954368
SEC24B	0.0262803	1	(1.23399254758504, Inf)	0.628853	1	(0.462186542092367, Inf)	-1.58037	-0.201451	-0.602572	-1.37892
OR6K2	0.241782	1	(0.185316675605799, Inf)	0.0227509	0.330361	(1.21352271094633, Inf)	-0.616576	-1.643	0.219031	1.02643
OR5R1	0.241782	1	(0.185316675605799, Inf)	0.000403285	0.0260376	(2.18052143768369, Inf)	-0.616576	-3.39439	0.241379	2.77781
OR5AS1	0.241782	1	(0.185316675605799, Inf)	0.17153	0.863712	(0.63454127623504, Inf)	-0.616576	-0.765659	0.0702518	0.149083
OR51D1	0.241782	1	(0.185316675605799, Inf)	0.364716	1	(0.379750682984863, Inf)	-0.616576	-0.438045	-0.122934	-0.178531
ANXA10	0.241782	1	(0.185316675605799, Inf)	0.364716	1	(0.379750682984863, Inf)	-0.616576	-0.438045	-0.122934	-0.178531
SALL3	0.026344	1	(1.2330440521603, Inf)	0.015538	0.265717	(1.16429852386773, Inf)	-1.57932	-1.8086	0.010806	0.229286
R3HDM2	0.0521502	1	(0.982670193633337, Inf)	0.95609	1	(0.126324433950952, Inf)	-1.28274	-0.0195013	-0.90394	-1.26324
VWC2	0.242428	1	(0.184748219545659, Inf)	0.366499	1	(0.378585803589204, Inf)	-0.615418	-0.435927	-0.124072	-0.179491
PCDHA3	0.0522786	1	(0.981665418384223, Inf)	0.00692147	0.164001	(1.30622365496497, Inf)	-1.28168	-2.1598	0.0453571	0.878126
OTP	0.242428	1	(0.184748219545659, Inf)	0.884654	1	(0.0237486319127704, Inf)	-0.615418	-0.0532268	-0.642226	-0.562191
LTBP3	0.0265358	1	(1.23020729437158, Inf)	0.632204	1	(0.460768791963249, Inf)	-1.57617	-0.199143	-0.605668	-1.37703
LPPR1	0.242428	1	(0.184748219545659, Inf)	0.366499	1	(0.378585803589204, Inf)	-0.615418	-0.435927	-0.124072	-0.179491
IRF1	0.242428	1	(0.184748219545659, Inf)	0.366499	1	(0.378585803589204, Inf)	-0.615418	-0.435927	-0.124072	-0.179491
FAM50B	0.242428	1	(0.184748219545659, Inf)	0.00176711	0.068992	(1.843075167853, Inf)	-0.615418	-2.75274	0.24066	2.13732
EIF3I	0.242428	1	(0.184748219545659, Inf)	0.366499	1	(0.378585803589204, Inf)	-0.615418	-0.435927	-0.124072	-0.179491
HDLBP	0.0265998	1	(1.22926460678969, Inf)	0.00156853	0.0645238	(1.43899528494086, Inf)	-1.57512	-2.80451	0.0250313	1.22939
PPP2R3A	0.0267069	1	(1.22769666724021, Inf)	0.932294	1	(0.227575078872374, Inf)	-1.57338	-0.0304473	-0.905587	-1.54293
RASSF2	0.243072	1	(0.184183240280993, Inf)	0.174097	0.868453	(0.630660289836049, Inf)	-0.614264	-0.759209	0.0689757	0.144945
OR51M1	0.243072	1	(0.184183240280993, Inf)	0.0689221	0.587954	(0.909372384484918, Inf)	-0.614264	-1.16164	0.17415	0.547377
OR11H12	0.243072	1	(0.184183240280993, Inf)	0.637177	1	(0.164027426113499, Inf)	-0.614264	-0.19574	-0.394105	-0.418525
OR10X1	0.243072	1	(0.184183240280993, Inf)	0.0233496	0.334546	(1.20610055369284, Inf)	-0.614264	-1.63172	0.219723	1.01746
NUP35	0.243072	1	(0.184183240280993, Inf)	0.368281	1	(0.377428048838166, Inf)	-0.614264	-0.43382	-0.125209	-0.180444
KCNA4	0.107953	1	(0.637993354825434, Inf)	0.0734719	0.606955	(0.918719426177488, Inf)	-0.966764	-1.13388	0.0344815	0.167115
FCN1	0.243072	1	(0.184183240280993, Inf)	0.0689221	0.587954	(0.909372384484918, Inf)	-0.614264	-1.16164	0.17415	0.547377
ELAVL1	0.243072	1	(0.184183240280993, Inf)	0.0689221	0.587954	(0.909372384484918, Inf)	-0.614264	-1.16164	0.17415	0.547377
DEDD2	0.243072	1	(0.184183240280993, Inf)	1	1	(0, Inf)	-0.614264	0	-0.756928	-0.614264
EVC2	0.0268572	1	(1.22550825963373, Inf)	0.016342	0.273006	(1.15718287207938, Inf)	-1.57094	-1.7867	0.0105152	0.215755
TRPC4	0.0529228	1	(0.976672206693561, Inf)	0.0162575	0.271996	(1.18068359396576, Inf)	-1.27636	-1.78894	0.0366652	0.512587
VSIG2	0.243717	1	(0.183621706011844, Inf)	0.886172	1	(0.0236038231815949, Inf)	-0.613115	-0.052482	-0.642455	-0.560633
PNRC1	0.243717	1	(0.183621706011844, Inf)	0.638819	1	(0.163527342497299, Inf)	-0.613115	-0.194622	-0.395102	-0.418492
KCND3	0.108497	1	(0.636048253133893, Inf)	0.005211	0.141211	(1.41937510992482, Inf)	-0.964581	-2.28308	0.103286	1.3185
GAK	0.0270511	1	(1.22270603038151, Inf)	0.103012	0.71012	(0.884612784198432, Inf)	-1.56781	-0.987114	-0.0759606	-0.580701
EMB	0.243717	1	(0.183621706011844, Inf)	0.886172	1	(0.0236038231815949, Inf)	-0.613115	-0.052482	-0.642455	-0.560633
CD1A	0.243717	1	(0.183621706011844, Inf)	0.0018346	0.0708789	(1.83183690463438, Inf)	-0.613115	-2.73646	0.241882	2.12334
BARHL1	0.243717	1	(0.183621706011844, Inf)	0.0696209	0.590444	(0.906599907702952, Inf)	-0.613115	-1.15726	0.174096	0.544146
NUP85	0.108769	1	(0.635080143159564, Inf)	0.632259	1	(0.3138902812426, Inf)	-0.963493	-0.199105	-0.52349	-0.764388
LRRC43	0.108769	1	(0.635080143159564, Inf)	0.0338269	0.408813	(1.07864454679939, Inf)	-0.963493	-1.47074	0.0749426	0.507244
LRP1B	6.17629e-05	0.0479591	(2.16003736101495, Inf)	2.04201e-24	9.82206e-21	(2.82080970000637, Inf)	-4.20927	-23.6899	6.17629e-05	19.4807
RCN3	0.244361	1	(0.183063585324878, Inf)	0.176676	0.873804	(0.62682648868203, Inf)	-0.611969	-0.752822	0.0676842	0.140853
OR5D16	0.244361	1	(0.183063585324878, Inf)	0.0703235	0.594214	(0.903844284883186, Inf)	-0.611969	-1.1529	0.174037	0.54093
ZNF275	0.245004	1	(0.182508847187529, Inf)	0.88767	1	(0.0234607697077671, Inf)	-0.610827	-0.0517484	-0.642666	-0.559079
PLSCR4	0.245004	1	(0.182508847187529, Inf)	0.642085	1	(0.162536267694285, Inf)	-0.610827	-0.192408	-0.397081	-0.41842
PDLIM1	0.245004	1	(0.182508847187529, Inf)	0.642085	1	(0.162536267694285, Inf)	-0.610827	-0.192408	-0.397081	-0.41842
OR52L1	0.245004	1	(0.182508847187529, Inf)	0.642085	1	(0.162536267694285, Inf)	-0.610827	-0.192408	-0.397081	-0.41842
HKR1	0.109587	1	(0.632193415236112, Inf)	0.81158	1	(0.18699844237891, Inf)	-0.96024	-0.0906685	-0.701993	-0.869571
CD86	0.245004	1	(0.182508847187529, Inf)	0.642085	1	(0.162536267694285, Inf)	-0.610827	-0.192408	-0.397081	-0.41842
ABHD17C	0.245004	1	(0.182508847187529, Inf)	0.88767	1	(0.0234607697077671, Inf)	-0.610827	-0.0517484	-0.642666	-0.559079
TTBK1	0.0277037	1	(1.2134571194104, Inf)	0.936317	1	(0.224935529293924, Inf)	-1.55746	-0.0285772	-0.908613	-1.52889
STRA8	0.245647	1	(0.18195746094225, Inf)	0.888412	1	(0.0233898912494355, Inf)	-0.609689	-0.0513856	-0.642765	-0.558304
PUS7	0.110133	1	(0.630283465341138, Inf)	0.154624	0.83808	(0.749044630916706, Inf)	-0.958081	-0.810722	-0.0444911	-0.147359
PPP2R2C	0.110133	1	(0.630283465341138, Inf)	0.277721	1	(0.595762660207792, Inf)	-0.958081	-0.556392	-0.167587	-0.401689
PHYHIP	0.245647	1	(0.18195746094225, Inf)	0.0717406	0.600249	(0.898382990110478, Inf)	-0.609689	-1.14424	0.173906	0.534546
OR2D3	0.245647	1	(0.18195746094225, Inf)	0.00193963	0.0736066	(1.81523415323286, Inf)	-0.609689	-2.71228	0.243707	2.10259
NUAK1	0.110133	1	(0.630283465341138, Inf)	0.000639489	0.0368949	(1.75319029134191, Inf)	-0.958081	-3.19417	0.109494	2.23609
MRGPRX2	0.245647	1	(0.18195746094225, Inf)	0.0245784	0.342424	(1.19152532041558, Inf)	-0.609689	-1.60945	0.221068	0.999758
HSDL1	0.245647	1	(0.18195746094225, Inf)	0.179269	0.878089	(0.623039017451323, Inf)	-0.609689	-0.746495	0.0663777	0.136806
GPR3	0.245647	1	(0.18195746094225, Inf)	0.643709	1	(0.162045221568321, Inf)	-0.609689	-0.19131	-0.398062	-0.418379
EVC	0.0542226	1	(0.966836635629174, Inf)	5.9126e-05	0.00635522	(1.89112673398573, Inf)	-1.26582	-4.22822	0.0541634	2.9624
ARG1	0.245647	1	(0.18195746094225, Inf)	1	1	(0, Inf)	-0.609689	0	-0.754353	-0.609689
FLT3	0.0543534	1	(0.965863962957515, Inf)	0.486896	1	(0.498860709926418, Inf)	-1.26477	-0.312564	-0.432543	-0.95221
KCNH6	0.0544843	1	(0.964893245406804, Inf)	0.340766	1	(0.603861813789022, Inf)	-1.26373	-0.467544	-0.286282	-0.796184
GH2	0.246075	1	(0.181591717302165, Inf)	0.888904	1	(0.0233428763926527, Inf)	-0.608933	-0.0511453	-0.642829	-0.557788
TAL1	0.246289	1	(0.181409396300858, Inf)	0.18057	0.879137	(0.621162393904783, Inf)	-0.608556	-0.743355	0.0657188	0.134799
RFNG	0.246289	1	(0.181409396300858, Inf)	0.889149	1	(0.0233194397697685, Inf)	-0.608556	-0.0510256	-0.64286	-0.55753
RDH8	0.246289	1	(0.181409396300858, Inf)	0.0248922	0.344001	(1.18793638872759, Inf)	-0.608556	-1.60394	0.221397	0.995382
PANK1	0.11068	1	(0.628385021168424, Inf)	0.279954	1	(0.593968194363793, Inf)	-0.95593	-0.552913	-0.169274	-0.403017
NEUROD4	0.246289	1	(0.181409396300858, Inf)	0.072455	0.603097	(0.895677017248699, Inf)	-0.608556	-1.13993	0.173834	0.531376
LDAH	0.246289	1	(0.181409396300858, Inf)	0.889149	1	(0.0233194397697685, Inf)	-0.608556	-0.0510256	-0.64286	-0.55753
DOK6	0.246289	1	(0.181409396300858, Inf)	0.00745512	0.172193	(1.4935769447797, Inf)	-0.608556	-2.12755	0.238834	1.51899
CCDC92	0.246289	1	(0.181409396300858, Inf)	0.0248922	0.344001	(1.18793638872759, Inf)	-0.608556	-1.60394	0.221397	0.995382
B3GALNT1	0.246289	1	(0.181409396300858, Inf)	0.889149	1	(0.0233194397697685, Inf)	-0.608556	-0.0510256	-0.64286	-0.55753
ZNF800	0.110954	1	(0.627440081286968, Inf)	0.281072	1	(0.59307500910911, Inf)	-0.954857	-0.551182	-0.170119	-0.403676
ZNF710	0.110954	1	(0.627440081286968, Inf)	0.81554	1	(0.185592439052753, Inf)	-0.954857	-0.0885546	-0.704586	-0.866303
CNGA2	0.110954	1	(0.627440081286968, Inf)	0.15708	0.84283	(0.745665482205803, Inf)	-0.954857	-0.803879	-0.0461262	-0.150979
COL9A1	0.0548782	1	(0.961992764709188, Inf)	0.343693	1	(0.602046597915909, Inf)	-1.2606	-0.46383	-0.288815	-0.796771
SLAMF6	0.24693	1	(0.180864623338993, Inf)	0.64694	1	(0.161071976994337, Inf)	-0.607426	-0.189136	-0.400009	-0.418289
FAM9A	0.24693	1	(0.180864623338993, Inf)	0.64694	1	(0.161071976994337, Inf)	-0.607426	-0.189136	-0.400009	-0.418289
FAM166B	0.24693	1	(0.180864623338993, Inf)	0.378953	1	(0.370627543453695, Inf)	-0.607426	-0.421415	-0.132023	-0.186011
CNTNAP2	0.0283656	1	(1.20434708097639, Inf)	5.11543e-09	2.59003e-06	(2.54320998113438, Inf)	-1.54721	-8.29112	0.0283656	6.74391
CENPO	0.24693	1	(0.180864623338993, Inf)	0.181874	0.881869	(0.619297041370534, Inf)	-0.607426	-0.740229	0.0650563	0.132804
PLCXD2	0.247144	1	(0.180683758715654, Inf)	0.890124	1	(0.0232261620106894, Inf)	-0.60705	-0.0505497	-0.64298	-0.5565
RASAL2	0.0284991	1	(1.20254146316383, Inf)	0.181586	0.881714	(0.783429062399421, Inf)	-1.54517	-0.740919	-0.153087	-0.804251
APBB1IP	0.111502	1	(0.625558701732884, Inf)	0.452466	1	(0.445824242468618, Inf)	-0.952718	-0.344414	-0.340964	-0.608304
XCR1	0.247571	1	(0.180323112490673, Inf)	0.380728	1	(0.369517880149941, Inf)	-0.6063	-0.419385	-0.133156	-0.186914
NKX3-2	0.247571	1	(0.180323112490673, Inf)	0.648546	1	(0.16058972556621, Inf)	-0.6063	-0.188059	-0.400975	-0.418241
ART5	0.247571	1	(0.180323112490673, Inf)	0.380728	1	(0.369517880149941, Inf)	-0.6063	-0.419385	-0.133156	-0.186914
ALKBH8	0.111776	1	(0.624622236610529, Inf)	0.935072	1	(0.0802948627831049, Inf)	-0.951651	-0.0291551	-0.823296	-0.922496
RNF111	0.0556699	1	(0.956243803963914, Inf)	0.349556	1	(0.598448709880555, Inf)	-1.25438	-0.456483	-0.293887	-0.797897
WDR5	0.248212	1	(0.179784834542939, Inf)	0.184492	0.884971	(0.615599745601158, Inf)	-0.605177	-0.734023	0.0637202	0.128846
RSRC1	0.248212	1	(0.179784834542939, Inf)	0.382502	1	(0.368414841701733, Inf)	-0.605177	-0.417367	-0.13429	-0.187811
MAGIX	0.248212	1	(0.179784834542939, Inf)	0.650147	1	(0.160110353251087, Inf)	-0.605177	-0.186988	-0.401935	-0.418189
HDAC10	0.112325	1	(0.622757692620647, Inf)	0.647291	1	(0.307799872800579, Inf)	-0.949524	-0.1889	-0.534966	-0.760623
DHDH	0.248212	1	(0.179784834542939, Inf)	0.184492	0.884971	(0.615599745601158, Inf)	-0.605177	-0.734023	0.0637202	0.128846
ZNF551	0.1126	1	(0.621829588756831, Inf)	0.64843	1	(0.307341154659297, Inf)	-0.948463	-0.188137	-0.535831	-0.760326
SPDEF	0.248852	1	(0.179249760630609, Inf)	0.651742	1	(0.159633834342601, Inf)	-0.604059	-0.185924	-0.40289	-0.418135
ROBO4	0.0562007	1	(0.952449185694216, Inf)	0.962285	1	(0.122439456319524, Inf)	-1.25026	-0.0166965	-0.906084	-1.23356
PSG11	0.248852	1	(0.179249760630609, Inf)	0.185805	0.887699	(0.613767603501155, Inf)	-0.604059	-0.730943	0.0630468	0.126883
OSGEP	0.248852	1	(0.179249760630609, Inf)	0.384274	1	(0.367318368958573, Inf)	-0.604059	-0.415359	-0.135422	-0.1887
OR2AK2	0.248852	1	(0.179249760630609, Inf)	0.00212515	0.0772929	(1.78822174023832, Inf)	-0.604059	-2.67261	0.246727	2.06855
NDE1	0.248852	1	(0.179249760630609, Inf)	0.384274	1	(0.367318368958573, Inf)	-0.604059	-0.415359	-0.135422	-0.1887
DECR1	0.248852	1	(0.179249760630609, Inf)	0.892048	1	(0.023041827391557, Inf)	-0.604059	-0.0496119	-0.643196	-0.554447
CTSH	0.248852	1	(0.179249760630609, Inf)	0.0753512	0.615086	(0.885014195614786, Inf)	-0.604059	-1.12291	0.173501	0.518851
SLC8A1	0.0562894	1	(0.951819675326937, Inf)	0.354126	1	(0.595679945195053, Inf)	-1.24957	-0.450843	-0.297836	-0.798731
PCDHA1	0.0564226	1	(0.950876968484421, Inf)	6.4016e-07	0.000173679	(2.34985012432245, Inf)	-1.24855	-6.19371	0.056422	4.94516
PTK2B	0.056467	1	(0.950563147702743, Inf)	0.0780841	0.627322	(0.921891160505628, Inf)	-1.24821	-1.10744	-0.021617	-0.140768
MAN2B2	0.056467	1	(0.950563147702743, Inf)	0.0780841	0.627322	(0.921891160505628, Inf)	-1.24821	-1.10744	-0.021617	-0.140768
DENND2A	0.056467	1	(0.950563147702743, Inf)	0.0406256	0.454175	(1.03474690023844, Inf)	-1.24821	-1.3912	0.0158415	0.142996
ZBTB16	0.113425	1	(0.619061801269783, Inf)	1.8524e-05	0.00249232	(2.24740709132331, Inf)	-0.945291	-4.73227	0.113406	3.78697
PTGS1	0.113425	1	(0.619061801269783, Inf)	0.164553	0.853137	(0.735708524728278, Inf)	-0.945291	-0.783695	-0.0511275	-0.161596
KCNK1	0.249491	1	(0.178717862231112, Inf)	0.892761	1	(0.0229734540165078, Inf)	-0.602945	-0.049265	-0.643269	-0.55368
IGLON5	0.249491	1	(0.178717862231112, Inf)	0.653331	1	(0.159160143439508, Inf)	-0.602945	-0.184867	-0.40384	-0.418078
HIBADH	0.249491	1	(0.178717862231112, Inf)	0.653331	1	(0.159160143439508, Inf)	-0.602945	-0.184867	-0.40384	-0.418078
CCDC109B	0.249491	1	(0.178717862231112, Inf)	0.892761	1	(0.0229734540165078, Inf)	-0.602945	-0.049265	-0.643269	-0.55368
WDR38	0.249704	1	(0.178541263553018, Inf)	0.65386	1	(0.159002870570496, Inf)	-0.602574	-0.184515	-0.404155	-0.418059
OSBPL6	0.0568676	1	(0.947748054471639, Inf)	0.0091994	0.195289	(1.26109253164437, Inf)	-1.24513	-2.03624	0.0476682	0.791106
TAMM41	0.25013	1	(0.178189111159422, Inf)	0.387816	1	(0.365144887485445, Inf)	-0.601834	-0.411374	-0.137686	-0.190459
CSNK1A1L	0.25013	1	(0.178189111159422, Inf)	0.0768225	0.622215	(0.879777425226533, Inf)	-0.601834	-1.11451	0.173308	0.512677
BAX	0.25013	1	(0.178189111159422, Inf)	0.387816	1	(0.365144887485445, Inf)	-0.601834	-0.411374	-0.137686	-0.190459
MPP2	0.114068	1	(0.616926053310745, Inf)	0.166515	0.857307	(0.733170348447796, Inf)	-0.942836	-0.778546	-0.0524473	-0.16429
SLC25A13	0.114252	1	(0.616318543657066, Inf)	0.465105	1	(0.439238950851652, Inf)	-0.942137	-0.332449	-0.350853	-0.609688
PTPRN2	0.0572696	1	(0.94494958580686, Inf)	0.0421338	0.461814	(1.02863619019766, Inf)	-1.24208	-1.37537	0.0151358	0.133294
C20ORF196	0.250556	1	(0.177838345192573, Inf)	1	1	(0, Inf)	-0.601096	0	-0.749444	-0.601096
ROCK1	0.0299234	1	(1.18390428919598, Inf)	0.040743	0.454959	(1.02994376918398, Inf)	-1.52399	-1.38995	-0.0108196	-0.134042
[truncated: 17,241 more rows]

## Sheet: GS vs non-GS
Gene	GS p-value	GS q-value	GS 95%CI	Non-GS p-value	Non-GS q-value	Non-GS 95%CI	GS log P	Non-GS log P	P-value difference	Log P difference
RHOA	2.22055e-12	2.13617e-08	(29.8285908033159, Inf)	3.03143e-05	0.00294569	(3.09409806257858, Inf)	-11.6535	-4.51835	-3.03143e-05	-7.13519
CDH1	3.17432e-25	6.10739e-21	(23.1625520891372, Inf)	0.258841	0.943169	(0.679790514315114, Inf)	-24.4983	-0.586967	-0.258841	-23.9114
KRAS	7.2972e-07	0.00162835	(12.4344970684933, Inf)	5.25029e-18	1.12239e-14	(8.72478286969549, Inf)	-6.13684	-17.2798	7.2972e-07	11.143
C14ORF142	0.00230426	0.405786	(5.11527187949683, Inf)	1	1	(0, Inf)	-2.63747	0	-0.997696	-2.63747
MS4A13	0.000179583	0.0987195	(7.76970585067209, Inf)	0.697825	1	(0.042860333238524, Inf)	-3.74573	-0.156254	-0.697645	-3.58948
DEFB126	0.00281934	0.455833	(4.61287910561768, Inf)	0.583576	1	(0.0585502766561979, Inf)	-2.54985	-0.233902	-0.580757	-2.31595
SPX	0.00306968	0.476296	(4.41574751990752, Inf)	0.599548	1	(0.0560481280811467, Inf)	-2.51291	-0.222176	-0.596478	-2.29073
LCE1B	0.00317264	0.488332	(4.34153327587546, Inf)	0.605764	1	(0.0551061427352451, Inf)	-2.49858	-0.217697	-0.602591	-2.28088
MT1M	0.0417473	1	(1.20283384629918, Inf)	0.384277	1	(0.105768241701519, Inf)	-1.37937	-0.415355	-0.34253	-0.964016
IFT22	0.000317233	0.146948	(6.3912096513593, Inf)	1	1	(0, Inf)	-3.49862	0	-0.999683	-3.49862
CD52	0.0417473	1	(1.20283384629918, Inf)	1	1	(0, Inf)	-1.37937	0	-0.958253	-1.37937
MT1G	0.0424061	1	(1.18374124556427, Inf)	1	1	(0, Inf)	-1.37257	0	-0.957594	-1.37257
IFNA10	0.00033745	0.146948	(6.25665786922542, Inf)	0.773759	1	(0.0345138472920745, Inf)	-3.47179	-0.111394	-0.773422	-3.3604
HIST1H2BK	0.00360041	0.524787	(4.06805086479669, Inf)	0.261808	0.946604	(0.357726859670541, Inf)	-2.44365	-0.582018	-0.258207	-1.86163
TP53	5.14333e-09	1.97915e-05	(11.04340957222, Inf)	8.1922e-158	1.57618e-153	(29.5489510895251, Inf)	-8.28876	-157.087	5.14333e-09	148.798
RALB	0.00043259	0.177086	(5.74282606354024, Inf)	0.801928	1	(0.0316793767415177, Inf)	-3.36392	-0.0958645	-0.801496	-3.26806
HIST1H1C	0.000476266	0.190903	(5.55497661286369, Inf)	0.0893248	0.614667	(0.816245684222634, Inf)	-3.32215	-1.04903	-0.0888486	-2.27312
KRTAP19-5	0.0489699	1	(1.02158491055547, Inf)	0.112448	0.67294	(0.622346728467928, Inf)	-1.31007	-0.949048	-0.0634783	-0.361023
TUSC3	7.17621e-06	0.00812178	(7.74773442229835, Inf)	1.10513e-05	0.00133728	(2.65931159897643, Inf)	-5.1441	-4.95659	-3.8751e-06	-0.187519
HBG2	0.00484304	0.60902	(3.49082743127824, Inf)	1	1	(0, Inf)	-2.31488	0	-0.995157	-2.31488
GNGT1	0.0502772	1	(0.994342646273986, Inf)	0.117524	0.684482	(0.605750815708784, Inf)	-1.29863	-0.929874	-0.0672467	-0.368755
CRP	0.00055044	0.203856	(5.28339997845702, Inf)	0.525134	1	(0.201916938569595, Inf)	-3.25929	-0.27973	-0.524584	-2.97956
CLEC1B	0.000586454	0.208951	(5.16854345718621, Inf)	0.536876	1	(0.197527439905038, Inf)	-3.23177	-0.270126	-0.53629	-2.96164
PKIG	0.0515827	1	(0.968515564552584, Inf)	0.452442	1	(0.0851640387726515, Inf)	-1.2875	-0.344437	-0.400859	-0.943058
PPP1R17	0.00536123	0.633502	(3.31181063993064, Inf)	0.704833	1	(0.04203609606086, Inf)	-2.27074	-0.151914	-0.699472	-2.11882
PDPN	0.000655004	0.221981	(4.97391211361017, Inf)	0.557501	1	(0.190089168109451, Inf)	-3.18376	-0.253754	-0.556846	-2.93
RIT2	0.000657636	0.221981	(4.96698465941294, Inf)	0.558253	1	(0.189824419964452, Inf)	-3.18201	-0.253169	-0.557595	-2.92885
WFDC10A	0.0535377	1	(0.932196230881862, Inf)	0.465141	1	(0.081970387318677, Inf)	-1.27134	-0.332415	-0.411603	-0.938925
KRTAP9-3	0.00562944	0.647893	(3.22901537393237, Inf)	0.131871	0.719569	(0.653360987794532, Inf)	-2.24953	-0.87985	-0.126242	-1.36968
CKS2	0.0535377	1	(0.932196230881862, Inf)	1	1	(0, Inf)	-1.27134	0	-0.946462	-1.27134
C6ORF1	0.00562944	0.647893	(3.22901537393237, Inf)	0.713925	1	(0.0409851936593385, Inf)	-2.24953	-0.146348	-0.708295	-2.10319
MYL2	0.00611332	0.660033	(3.09366742412682, Inf)	0.000415206	0.0212462	(2.51501781907353, Inf)	-2.21372	-3.38174	0.00569812	1.16801
KRTAP21-2	0.056138	1	(0.887805934173202, Inf)	0.141019	0.74111	(0.540848942597128, Inf)	-1.25074	-0.850723	-0.0848808	-0.40002
RPS27	0.056787	1	(0.877361158477047, Inf)	1	1	(0, Inf)	-1.24575	0	-0.943213	-1.24575
FDCSP	0.0574355	1	(0.867159284541267, Inf)	1	1	(0, Inf)	-1.24082	0	-0.942565	-1.24082
FAM209B	0.00647016	0.673159	(3.003735231565, Inf)	0.389164	1	(0.264135530105574, Inf)	-2.18908	-0.409868	-0.382694	-1.77922
KRTAP13-1	0.00654264	0.676777	(2.98637260016867, Inf)	0.741584	1	(0.0379053814190414, Inf)	-2.18425	-0.12984	-0.735041	-2.05441
NMU	0.00668872	0.682285	(2.95224262759531, Inf)	1	1	(0, Inf)	-2.17466	0	-0.993311	-2.17466
IMMP2L	0.00676231	0.684772	(2.9354685217567, Inf)	0.160891	0.780863	(0.593964534358665, Inf)	-2.16991	-0.793468	-0.154129	-1.37644
LNP1	0.00698529	0.689474	(2.88627072530268, Inf)	0.0537406	0.476264	(0.975846795662814, Inf)	-2.15582	-1.2697	-0.0467553	-0.886118
IAPP	0.0600251	1	(0.828618871894989, Inf)	0.0346273	0.381073	(1.16153064496806, Inf)	-1.22167	-1.46058	0.0253978	0.238914
DYNLL2	0.0600251	1	(0.828618871894989, Inf)	0.505383	1	(0.0728625665054907, Inf)	-1.22167	-0.29638	-0.445358	-0.925287
CARD18	0.0606714	1	(0.819513170006033, Inf)	0.509236	1	(0.0720618789614743, Inf)	-1.21702	-0.293081	-0.448565	-0.923935
TMEM52B	0.00736425	0.69545	(2.80783945559337, Inf)	0.421634	1	(0.246909299881298, Inf)	-2.13287	-0.375064	-0.41427	-1.75781
FATE1	0.00736425	0.69545	(2.80783945559337, Inf)	1	1	(0, Inf)	-2.13287	0	-0.992636	-2.13287
HESX1	0.00751838	0.69545	(2.77764763349021, Inf)	0.42696	1	(0.244254361172897, Inf)	-2.12388	-0.369613	-0.419441	-1.75426
DEFB128	0.0626076	1	(0.793358494367542, Inf)	0.16815	0.800795	(0.483311821044242, Inf)	-1.20337	-0.774302	-0.105543	-0.429071
SCGB1C1	0.0638962	1	(0.776830192401552, Inf)	0.528059	1	(0.0683086560988976, Inf)	-1.19452	-0.277317	-0.464163	-0.917208
KRTAP12-3	0.0645398	1	(0.768821633717, Inf)	1	1	(0, Inf)	-1.19017	0	-0.93546	-1.19017
CA8	0.00115129	0.299334	(4.08510307612656, Inf)	0.897322	1	(0.0225348143831415, Inf)	-2.93882	-0.0470518	-0.89617	-2.89176
COMMD6	0.0658258	1	(0.753289883540899, Inf)	1	1	(0, Inf)	-1.1816	0	-0.934174	-1.1816
CCL19	0.0658258	1	(0.753289883540899, Inf)	0.539005	1	(0.0662386968231734, Inf)	-1.1816	-0.268407	-0.473179	-0.913197
SLITRK1	7.61703e-07	0.00162835	(6.85193758780505, Inf)	1.88253e-10	1.13187e-07	(3.34158590256386, Inf)	-6.11821	-9.72526	7.61515e-07	3.60704
CRX	0.00125566	0.312547	(3.96254998384277, Inf)	0.032551	0.366676	(1.11352953376821, Inf)	-2.90113	-1.48744	-0.0312954	-1.41369
ACYP2	0.0664681	1	(0.74575698470549, Inf)	0.184822	0.834344	(0.454313111781588, Inf)	-1.17739	-0.733247	-0.118354	-0.44414
OR10AG1	0.00127963	0.312547	(3.93630793096963, Inf)	0.0334466	0.372403	(1.10615516599491, Inf)	-2.89291	-1.47565	-0.0321669	-1.41727
TCEAL7	0.0671099	1	(0.738373252183653, Inf)	1	1	(0, Inf)	-1.17321	0	-0.93289	-1.17321
S100A7A	0.0677513	1	(0.731134298730872, Inf)	0.190431	0.847936	(0.445405011550576, Inf)	-1.16908	-0.720263	-0.122679	-0.448819
S100A7	0.0677513	1	(0.731134298730872, Inf)	1	1	(0, Inf)	-1.16908	0	-0.932249	-1.16908
PSENEN	0.0677513	1	(0.731134298730872, Inf)	0.549696	1	(0.0642904998577859, Inf)	-1.16908	-0.259877	-0.481945	-0.909205
ASF1A	0.0090545	0.759598	(2.52020712111795, Inf)	0.798805	1	(0.0319884438316788, Inf)	-2.04314	-0.0975591	-0.789751	-1.94558
LSM3	0.0683923	1	(0.724035907481058, Inf)	1	1	(0, Inf)	-1.16499	0	-0.931608	-1.16499
AHSP	0.0683923	1	(0.724035907481058, Inf)	1	1	(0, Inf)	-1.16499	0	-0.931608	-1.16499
ATP5C1	0.00138262	0.312547	(3.83060685870944, Inf)	1	1	(0, Inf)	-2.8593	0	-0.998617	-2.8593
PRSS35	0.000218496	0.113618	(4.7978546304491, Inf)	0.40599	1	(0.421924097641651, Inf)	-3.66056	-0.391485	-0.405771	-3.26907
OR5L2	0.00140382	0.312547	(3.81014421523343, Inf)	0.101011	0.645663	(0.807284300681172, Inf)	-2.85269	-0.995633	-0.0996069	-1.85706
OR2M4	0.00140382	0.312547	(3.81014421523343, Inf)	0.700257	1	(0.145613176853073, Inf)	-2.85269	-0.154743	-0.698853	-2.69795
KRTAP27-1	0.00930879	0.767989	(2.48385797994798, Inf)	0.483732	1	(0.218419765279609, Inf)	-2.03111	-0.315395	-0.474424	-1.71571
CENPW	0.0690329	1	(0.717074023755278, Inf)	1	1	(0, Inf)	-1.16094	0	-0.930967	-1.16094
OR51A7	0.00141664	0.312547	(3.79797123052022, Inf)	0.442847	1	(0.333986447434904, Inf)	-2.84874	-0.353746	-0.441431	-2.49499
OR4F6	0.00141664	0.312547	(3.79797123052022, Inf)	0.701916	1	(0.145147959035651, Inf)	-2.84874	-0.153715	-0.700499	-2.69503
TDRD10	0.000226569	0.114715	(4.7519421459472, Inf)	0.412928	1	(0.417886546468047, Inf)	-3.6448	-0.384125	-0.412702	-3.26067
OR4M2	0.00142953	0.312547	(3.7858757807415, Inf)	0.000241619	0.0146187	(2.20892591507168, Inf)	-2.84481	-3.61687	0.00118791	0.772063
TOMM5	0.069673	1	(0.710244747338562, Inf)	1	1	(0, Inf)	-1.15694	0	-0.930327	-1.15694
OR3A1	0.00145553	0.313302	(3.76191454162288, Inf)	0.915559	1	(0.0207519967895385, Inf)	-2.83698	-0.0383138	-0.914103	-2.79866
CCDC42	0.00146865	0.313302	(3.75004730332123, Inf)	0.040671	0.409691	(1.05381343889736, Inf)	-2.83308	-1.39072	-0.0392023	-1.44237
SPATA8	0.0703126	1	(0.703544325193858, Inf)	0.563567	1	(0.0618644432593789, Inf)	-1.15297	-0.249054	-0.493255	-0.903912
OR6N2	0.00148183	0.313302	(3.73825470173846, Inf)	0.107144	0.656721	(0.792052521423037, Inf)	-2.8292	-0.970033	-0.105662	-1.85917
LYG2	0.00973962	0.777553	(2.42555145459709, Inf)	0.496142	1	(0.213292540742529, Inf)	-2.01146	-0.304394	-0.486403	-1.70706
WDR83OS	0.0709518	1	(0.69696914458457, Inf)	0.566968	1	(0.0612862708924688, Inf)	-1.14904	-0.246442	-0.496016	-0.902595
MRPS33	0.0709518	1	(0.69696914458457, Inf)	0.566968	1	(0.0612862708924688, Inf)	-1.14904	-0.246442	-0.496016	-0.902595
MREG	0.00991439	0.778583	(2.402988185252, Inf)	0.0284678	0.340411	(1.17150093866291, Inf)	-2.00373	-1.54565	-0.0185534	-0.458088
SERTM1	0.0715906	1	(0.690515726579157, Inf)	1	1	(0, Inf)	-1.14514	0	-0.928409	-1.14514
GHRH	0.0722289	1	(0.684180719913293, Inf)	0.573689	1	(0.0601617521604969, Inf)	-1.14129	-0.241323	-0.50146	-0.899965
SAP30	0.0104471	0.810489	(2.33774868700986, Inf)	1	1	(0, Inf)	-1.98101	0	-0.989553	-1.98101
SMAD4	4.84355e-05	0.0354008	(5.17916665119281, Inf)	2.655e-10	1.50242e-07	(3.63401143035538, Inf)	-4.31484	-9.57594	4.84352e-05	5.2611
PVALB	0.0735043	1	(0.671853139374315, Inf)	0.215917	0.888609	(0.409291091695124, Inf)	-1.13369	-0.665713	-0.142413	-0.467974
GPC6	4.96789e-05	0.0354008	(5.15122150739141, Inf)	0.0138533	0.221746	(1.24748693764839, Inf)	-4.30383	-1.85845	-0.0138037	-2.44538
CTNNB1	1.62007e-06	0.00259751	(6.10716176304363, Inf)	0.00168218	0.0564838	(1.51160632963587, Inf)	-5.79047	-2.77413	-0.00168056	-3.01634
FAS	0.001732	0.350776	(3.53799105700247, Inf)	0.927787	1	(0.0195167588853993, Inf)	-2.76145	-0.0325518	-0.926055	-2.7289
CD1D	0.001732	0.350776	(3.53799105700247, Inf)	0.126593	0.706281	(0.749621136346803, Inf)	-2.76145	-0.897592	-0.124861	-1.86386
FKBP3	0.0108091	0.822001	(2.29618871035191, Inf)	0.102359	0.6478	(0.776340339660638, Inf)	-1.96621	-0.989872	-0.0915503	-0.97634
CYSLTR1	0.00176132	0.351609	(3.51705619867701, Inf)	0.49251	1	(0.309283307831731, Inf)	-2.75416	-0.307585	-0.490749	-2.44658
KRTAP12-4	0.0747779	1	(0.65996193336769, Inf)	1	1	(0, Inf)	-1.12623	0	-0.925222	-1.12623
CCL27	0.0747779	1	(0.65996193336769, Inf)	0.586821	1	(0.0580321326149926, Inf)	-1.12623	-0.231495	-0.512043	-0.894732
FAM76B	0.00179094	0.351609	(3.49636763280244, Inf)	0.276991	0.965629	(0.513754636540128, Inf)	-2.74692	-0.557534	-0.2752	-2.18938
NPFF	0.0754141	1	(0.654172793601307, Inf)	0.224482	0.902242	(0.398520273492621, Inf)	-1.12255	-0.648818	-0.149068	-0.473729
AK3	0.0110842	0.833926	(2.26597570100517, Inf)	0.264938	0.948856	(0.45849893880318, Inf)	-1.9553	-0.576855	-0.253854	-1.37844
GABRA1	0.000316907	0.146948	(4.34641535449875, Inf)	0.00383455	0.0972027	(1.51773027862693, Inf)	-3.49907	-2.41629	-0.00351765	-1.08278
GALM	0.00183596	0.356806	(3.46578715787997, Inf)	0.931634	1	(0.0191184576836565, Inf)	-2.73614	-0.0307545	-0.929798	-2.70538
LURAP1L	0.0111765	0.833926	(2.25608061060777, Inf)	0.833241	1	(0.0286359431680968, Inf)	-1.95169	-0.0792294	-0.822064	-1.87246
ZMAT4	0.0112693	0.833926	(2.24627156447469, Inf)	0.269123	0.954105	(0.454511991509239, Inf)	-1.9481	-0.570049	-0.257854	-1.37806
MSMB	0.0760498	1	(0.648484334526513, Inf)	1	1	(0, Inf)	-1.1189	0	-0.92395	-1.1189
LCE1D	0.0760498	1	(0.648484334526513, Inf)	0.062779	0.516403	(0.909023983018479, Inf)	-1.1189	-1.20219	0.0132708	0.0832837
CLDN25	0.0112693	0.833926	(2.24627156447469, Inf)	0.108556	0.661141	(0.759463375754972, Inf)	-1.9481	-0.964345	-0.0972871	-0.98376
TRIML2	0.000332792	0.146948	(4.2900903175074, Inf)	0.0003903	0.0203824	(1.91190759521745, Inf)	-3.47783	-3.4086	-5.75077e-05	-0.0692253
CCK	0.076685	1	(0.642893952332319, Inf)	1	1	(0, Inf)	-1.11529	0	-0.923315	-1.11529
CHRM2	0.000343693	0.146948	(4.25334436189706, Inf)	0.000115269	0.008369	(2.10505108013195, Inf)	-3.46383	-3.93829	0.000228423	0.474456
ATP5J	0.0773199	1	(0.637399132226914, Inf)	0.599548	1	(0.0560481280811467, Inf)	-1.11171	-0.222176	-0.522228	-0.889533
RGS6	6.31799e-05	0.0419166	(4.89307373253353, Inf)	0.0440065	0.427883	(1.02549263805281, Inf)	-4.19942	-1.35648	-0.0439433	-2.84294
MSRB3	0.0117695	0.864296	(2.19536456018065, Inf)	0.280317	0.970397	(0.444211436460871, Inf)	-1.92924	-0.55235	-0.268548	-1.37689
UBL3	0.0779543	1	(0.631997444665669, Inf)	0.235939	0.916512	(0.385011111679312, Inf)	-1.10816	-0.6272	-0.157985	-0.48096
KCNMB2	0.0118327	0.865634	(2.18916296537788, Inf)	0.0398259	0.407542	(1.06725721107002, Inf)	-1.92691	-1.39983	-0.0279932	-0.52708
GABARAPL2	0.0779543	1	(0.631997444665669, Inf)	1	1	(0, Inf)	-1.10816	0	-0.922046	-1.10816
GABARAPL1	0.0779543	1	(0.631997444665669, Inf)	0.0146254	0.227763	(1.4803099696919, Inf)	-1.10816	-1.83489	0.0633289	0.726733
BIRC8	0.0119278	0.869285	(2.17992599084042, Inf)	0.283824	0.976688	(0.44108758669673, Inf)	-1.92344	-0.546951	-0.271896	-1.37649
OR5T2	0.00210438	0.388825	(3.30212498653564, Inf)	0.0250652	0.316233	(1.16668882162578, Inf)	-2.67687	-1.60093	-0.0229608	-1.07595
CXCR2	0.00212089	0.388825	(3.29297782590811, Inf)	0.156039	0.773101	(0.697708315270154, Inf)	-2.67348	-0.806768	-0.153918	-1.86671
SNRPN	0.0123116	0.884208	(2.14374464659411, Inf)	0.0127653	0.211811	(1.38613634908905, Inf)	-1.90969	-1.89397	-0.000453744	-0.0157181
MS4A7	0.0123116	0.884208	(2.14374464659411, Inf)	0.848181	1	(0.0272100870767393, Inf)	-1.90969	-0.0715114	-0.83587	-1.83818
PEX11G	0.0124083	0.884208	(2.13488619764124, Inf)	1	1	(0, Inf)	-1.90629	0	-0.987592	-1.90629
RPL22L1	0.0811197	1	(0.606306491630479, Inf)	1	1	(0, Inf)	-1.09087	0	-0.91888	-1.09087
YWHAH	0.0128972	0.901064	(2.09166987785093, Inf)	0.855141	1	(0.0265491133015958, Inf)	-1.88951	-0.0679621	-0.842244	-1.82154
RTP4	0.0128972	0.901064	(2.09166987785093, Inf)	0.855141	1	(0.0265491133015958, Inf)	-1.88951	-0.0679621	-0.842244	-1.82154
LIN37	0.0128972	0.901064	(2.09166987785093, Inf)	0.855141	1	(0.0265491133015958, Inf)	-1.88951	-0.0679621	-0.842244	-1.82154
RPP14	0.0823829	1	(0.596605587764392, Inf)	1	1	(0, Inf)	-1.08416	0	-0.917617	-1.08416
BPIFA2	0.0131945	0.906648	(2.06656983931672, Inf)	0.858501	1	(0.0262305239419767, Inf)	-1.87961	-0.0662592	-0.845307	-1.81335
MRPL47	0.0132942	0.910252	(2.05833649334335, Inf)	0.313392	1	(0.416485091821215, Inf)	-1.87634	-0.503912	-0.300098	-1.37243
ACTRT1	0.00239597	0.40779	(3.15322279881387, Inf)	0.0788537	0.577812	(0.886097772229343, Inf)	-2.62052	-1.10318	-0.0764578	-1.51734
TMEM14E	0.0830138	1	(0.591870622782135, Inf)	1	1	(0, Inf)	-1.08085	0	-0.916986	-1.08085
CXCL9	0.0830138	1	(0.591870622782135, Inf)	0.626769	1	(0.0520446903610648, Inf)	-1.08085	-0.202892	-0.543755	-0.877957
C17ORF82	0.0133943	0.913853	(2.05016849138563, Inf)	1	1	(0, Inf)	-1.87308	0	-0.986606	-1.87308
PATE1	0.0836443	1	(0.587210224177551, Inf)	1	1	(0, Inf)	-1.07756	0	-0.916356	-1.07756
HIST1H2BD	0.0836443	1	(0.587210224177551, Inf)	0.0790895	0.577927	(0.823131953126969, Inf)	-1.07756	-1.10188	0.00455476	0.0243173
PDYN	0.0136965	0.915422	(2.02604886207521, Inf)	0.141904	0.743121	(0.685006182053504, Inf)	-1.86339	-0.848006	-0.128207	-1.01538
KRTAP24-1	0.0136965	0.915422	(2.02604886207521, Inf)	0.141904	0.743121	(0.685006182053504, Inf)	-1.86339	-0.848006	-0.128207	-1.01538
YPEL4	0.0842743	1	(0.582622644301164, Inf)	1	1	(0, Inf)	-1.0743	0	-0.915726	-1.0743
TMEM81	0.0137979	0.915422	(2.01813460870773, Inf)	0.323977	1	(0.408350617371582, Inf)	-1.86019	-0.489486	-0.310179	-1.3707
KRTAP10-2	0.0137979	0.915422	(2.01813460870773, Inf)	0.323977	1	(0.408350617371582, Inf)	-1.86019	-0.489486	-0.310179	-1.3707
FMR1NB	0.0137979	0.915422	(2.01813460870773, Inf)	0.323977	1	(0.408350617371582, Inf)	-1.86019	-0.489486	-0.310179	-1.3707
TMEM244	0.0849039	1	(0.578106189694178, Inf)	0.0819705	0.589134	(0.810370217419574, Inf)	-1.07107	-1.08634	0.00293345	0.0152703
RPL22	0.0849039	1	(0.578106189694178, Inf)	0.635425	1	(0.050834348724761, Inf)	-1.07107	-0.196936	-0.550521	-0.874137
HIST1H2AJ	0.0849039	1	(0.578106189694178, Inf)	0.267562	0.951481	(0.352180706807432, Inf)	-1.07107	-0.572575	-0.182659	-0.498497
HIST1H2AH	0.0849039	1	(0.578106189694178, Inf)	0.635425	1	(0.050834348724761, Inf)	-1.07107	-0.196936	-0.550521	-0.874137
LRRC3B	0.0142068	0.920311	(1.98708638395838, Inf)	0.00495359	0.11414	(1.61541529148185, Inf)	-1.8475	-2.30508	0.00925321	0.457576
FAM150A	0.0855331	1	(0.573659219004223, Inf)	1	1	(0, Inf)	-1.06787	0	-0.914467	-1.06787
DCUN1D1	0.0142068	0.920311	(1.98708638395838, Inf)	0.603036	1	(0.174735812223688, Inf)	-1.8475	-0.219656	-0.58883	-1.62785
RNF43	2.15883e-05	0.0206323	(4.84510151752656, Inf)	4.76201e-35	2.29053e-31	(7.3663173292888, Inf)	-4.66578	-34.3222	2.15883e-05	29.6564
ALLC	0.002673	0.44335	(3.03256376314497, Inf)	0.810518	1	(0.115896201985099, Inf)	-2.573	-0.0912371	-0.807845	-2.48176
HIST2H2AB	0.0861619	1	(0.569280140996557, Inf)	0.020539	0.280846	(1.33340898033316, Inf)	-1.06468	-1.68742	0.0656229	0.622735
HIST1H2AG	0.0861619	1	(0.569280140996557, Inf)	0.273317	0.960595	(0.346803902123349, Inf)	-1.06468	-0.563334	-0.187155	-0.501351
HIST1H2AE	0.0861619	1	(0.569280140996557, Inf)	0.0848961	0.602714	(0.797998153031489, Inf)	-1.06468	-1.07111	0.0012658	0.00642751
GJB6	0.0144132	0.920311	(1.97191778560756, Inf)	0.336677	1	(0.398999076515745, Inf)	-1.84124	-0.472787	-0.322264	-1.36845
AQP8	0.0144132	0.920311	(1.97191778560756, Inf)	0.000283169	0.0160713	(2.29104971045895, Inf)	-1.84124	-3.54795	0.01413	1.70671
U2AF1	0.0145515	0.923995	(1.96193339175638, Inf)	0.609929	1	(0.172523966499337, Inf)	-1.83709	-0.214721	-0.595377	-1.62237
CDH9	2.25197e-05	0.0206323	(4.80830327815294, Inf)	2.6074e-05	0.00261283	(2.01342635407435, Inf)	-4.64744	-4.58379	-3.55431e-06	-0.0636452
MIP	0.0146209	0.924502	(1.95697901450447, Inf)	0.0587089	0.497259	(0.954063264441385, Inf)	-1.83503	-1.2313	-0.044088	-0.603731
HCRT	0.0867902	1	(0.564967412655674, Inf)	1	1	(0, Inf)	-1.06153	0	-0.91321	-1.06153
DEPDC1B	0.000550963	0.203856	(3.7477581452942, Inf)	0.594445	1	(0.329578446082346, Inf)	-3.25888	-0.225888	-0.593894	-3.03299
C8ORF31	0.0874181	1	(0.560719537372549, Inf)	0.0878656	0.610559	(0.785998180805452, Inf)	-1.0584	-1.05618	-0.000447476	-0.0022174
ANKRD45	0.0149348	0.938349	(1.93499048625161, Inf)	1	1	(0, Inf)	-1.8258	0	-0.985065	-1.8258
PDRG1	0.0880455	1	(0.556535063213052, Inf)	0.281943	0.973963	(0.339039635657901, Inf)	-1.05529	-0.549838	-0.193898	-0.505455
SNAI2	0.0151457	0.938349	(1.92060393988543, Inf)	0.000342112	0.0183349	(2.23143131650649, Inf)	-1.81971	-3.46583	0.0148036	1.64612
TMEM100	0.0886726	1	(0.552412581263326, Inf)	0.00459213	0.108703	(1.86572371712982, Inf)	-1.05221	-2.33799	0.0840804	1.28578
RBP7	0.0886726	1	(0.552412581263326, Inf)	0.65214	1	(0.0485750443369938, Inf)	-1.05221	-0.185659	-0.563467	-0.866551
CALB2	0.0154644	0.94189	(1.89942080819551, Inf)	0.627419	1	(0.167026879331466, Inf)	-1.81067	-0.202442	-0.611955	-1.60822
SRSF5	0.0155713	0.94189	(1.89246322281751, Inf)	0.0656957	0.526441	(0.922610629349911, Inf)	-1.80767	-1.18246	-0.0501243	-0.625211
RSPO3	0.0155713	0.94189	(1.89246322281751, Inf)	0.629398	1	(0.166415059260655, Inf)	-1.80767	-0.201075	-0.613826	-1.6066
PCDHB1	2.74884e-05	0.0240399	(4.63804589711944, Inf)	0.0308906	0.356102	(1.08084641829753, Inf)	-4.56085	-1.51017	-0.0308631	-3.05068
HIST1H3F	0.0899253	1	(0.544348164018606, Inf)	0.290561	0.985805	(0.331615410059553, Inf)	-1.04612	-0.536763	-0.200636	-0.509355
CYTL1	0.0899253	1	(0.544348164018606, Inf)	0.290561	0.985805	(0.331615410059553, Inf)	-1.04612	-0.536763	-0.200636	-0.509355
ADGRL4	0.000136434	0.0810652	(4.14483235616443, Inf)	0.00969752	0.178205	(1.28106109491415, Inf)	-3.86508	-2.01334	-0.00956109	-1.85174
CPNE9	0.000649223	0.221981	(3.58540039170745, Inf)	0.628806	1	(0.315300679465061, Inf)	-3.18761	-0.201483	-0.628157	-2.98612
NANOS2	0.0911763	1	(0.536515816334885, Inf)	0.296299	0.993514	(0.326843965310495, Inf)	-1.04012	-0.52827	-0.205122	-0.511847
FAM136A	0.0911763	1	(0.536515816334885, Inf)	0.296299	0.993514	(0.326843965310495, Inf)	-1.04012	-0.52827	-0.205122	-0.511847
CHURC1	0.0924257	1	(0.528905662911695, Inf)	0.668088	1	(0.0465080211737175, Inf)	-1.03421	-0.175166	-0.575662	-0.859041
CEBPE	0.0165476	0.97771	(1.83206546038716, Inf)	0.889833	1	(0.0232540105868587, Inf)	-1.78127	-0.0506914	-0.873286	-1.73057
C14ORF1	0.0924257	1	(0.528905662911695, Inf)	1	1	(0, Inf)	-1.03421	0	-0.907574	-1.03421
CPB2	0.0033279	0.508165	(2.80369102630384, Inf)	0.0520674	0.470097	(0.990584848550189, Inf)	-2.47783	-1.28343	-0.0487395	-1.1944
CST2	0.0930497	1	(0.525180975144711, Inf)	0.304891	1	(0.319938811113794, Inf)	-1.03129	-0.515855	-0.211842	-0.51543
RLN3	0.0936732	1	(0.52150838091293, Inf)	1	1	(0, Inf)	-1.02838	0	-0.906327	-1.02838
GMFB	0.0936732	1	(0.52150838091293, Inf)	0.67324	1	(0.04585755933912, Inf)	-1.02838	-0.17183	-0.579567	-0.856554
CYB5A	0.0936732	1	(0.52150838091293, Inf)	0.307751	1	(0.317701476770341, Inf)	-1.02838	-0.5118	-0.214078	-0.516584
CST5	0.0936732	1	(0.52150838091293, Inf)	1	1	(0, Inf)	-1.02838	0	-0.906327	-1.02838
PRR4	0.093881	1	(0.52029557072476, Inf)	1	1	(0, Inf)	-1.02742	0	-0.906119	-1.02742
GBAS	0.017101	1	(1.80014794365568, Inf)	0.0774426	0.574622	(0.877605232796257, Inf)	-1.76698	-1.11102	-0.0603417	-0.655959
ZNF470	0.000162746	0.092095	(3.98896818678221, Inf)	0.81111	1	(0.243282139865799, Inf)	-3.78849	-0.09092	-0.810948	-3.69757
LAGE3	0.0942964	1	(0.517886794934368, Inf)	0.675786	1	(0.0455391040659317, Inf)	-1.0255	-0.170191	-0.581489	-0.855314
PAG1	0.00352818	0.524787	(2.7454156931936, Inf)	0.438774	1	(0.403410107213958, Inf)	-2.45245	-0.357759	-0.435246	-2.09469
SMYD2	0.00355087	0.524787	(2.73908985058256, Inf)	0.852552	1	(0.10468044050267, Inf)	-2.44967	-0.0692789	-0.849001	-2.38039
BUD31	0.0949191	1	(0.514315161865855, Inf)	0.678312	1	(0.0452250412792701, Inf)	-1.02265	-0.168571	-0.583393	-0.854076
FCGR3A	0.0175493	1	(1.77540364202467, Inf)	0.663613	1	(0.156121344254841, Inf)	-1.75574	-0.178085	-0.646063	-1.57766
KCNIP3	0.0175869	1	(1.77337228774318, Inf)	0.196356	0.856686	(0.599576349280241, Inf)	-1.75481	-0.706956	-0.178769	-1.04786
TAS2R16	0.0176621	1	(1.76932349256568, Inf)	0.00903723	0.169507	(1.43838347871671, Inf)	-1.75296	-2.04396	0.00862491	0.291008
RPL26L1	0.0955414	1	(0.510792455277733, Inf)	0.316317	1	(0.311173364233964, Inf)	-1.01981	-0.499878	-0.220775	-0.51993
POPDC3	0.0176621	1	(1.76932349256568, Inf)	0.399714	1	(0.358006020709332, Inf)	-1.75296	-0.398251	-0.382052	-1.35471
CSTL1	0.0955414	1	(0.510792455277733, Inf)	0.680818	1	(0.0449152807225628, Inf)	-1.01981	-0.166969	-0.585277	-0.85284
KRTAP10-9	0.0177753	1	(1.76328484583338, Inf)	0.00253428	0.0731029	(1.7369407276611, Inf)	-1.75018	-2.59614	0.015241	0.845962
ZNF676	0.000813884	0.246984	(3.3723460390593, Inf)	0.000317351	0.017297	(1.83710367017602, Inf)	-3.08944	-3.49846	0.000496533	0.409023
ZBTB8A	0.00373566	0.529601	(2.68951356369418, Inf)	0.671176	1	(0.2365107648125, Inf)	-2.42763	-0.173163	-0.667441	-2.25447
ZNF578	0.0008241	0.246984	(3.36093370051764, Inf)	0.83976	1	(0.176882839335237, Inf)	-3.08402	-0.0758449	-0.838936	-3.00818
TSHB	0.0967847	1	(0.503889854530736, Inf)	0.322013	1	(0.306968318771343, Inf)	-1.01419	-0.492127	-0.225228	-0.522067
SNTN	0.0967847	1	(0.503889854530736, Inf)	0.322013	1	(0.306968318771343, Inf)	-1.01419	-0.492127	-0.225228	-0.522067
RNASE4	0.0967847	1	(0.503889854530736, Inf)	0.322013	1	(0.306968318771343, Inf)	-1.01419	-0.492127	-0.225228	-0.522067
RMI2	0.0967847	1	(0.503889854530736, Inf)	0.685773	1	(0.0443083174695552, Inf)	-1.01419	-0.16382	-0.588988	-0.850373
NUDT2	0.0967847	1	(0.503889854530736, Inf)	0.111461	0.670369	(0.706336203021115, Inf)	-1.01419	-0.952877	-0.0146764	-0.0613165
HBG1	0.0967847	1	(0.503889854530736, Inf)	1	1	(0, Inf)	-1.01419	0	-0.903215	-1.01419
HBD	0.0967847	1	(0.503889854530736, Inf)	0.0302123	0.351442	(1.18024713799759, Inf)	-1.01419	-1.51982	0.0665724	0.505623
EDDM3A	0.0967847	1	(0.503889854530736, Inf)	0.685773	1	(0.0443083174695552, Inf)	-1.01419	-0.16382	-0.588988	-0.850373
TGFBR2	0.000834405	0.246984	(3.34959834233715, Inf)	0.0205289	0.280846	(1.16965048454048, Inf)	-3.07862	-1.68763	-0.0196945	-1.39099
PLA2G1B	0.0974058	1	(0.500508043426503, Inf)	0.113113	0.675028	(0.701595691591443, Inf)	-1.01142	-0.946489	-0.015707	-0.0649268
WBSCR17	0.000865868	0.248746	(3.31604643907501, Inf)	2.79018e-08	9.41808e-06	(3.00333158823658, Inf)	-3.06255	-7.55437	0.00086584	4.49182
CLEC2B	0.0980263	1	(0.497171323136993, Inf)	0.327697	1	(0.302875407854392, Inf)	-1.00866	-0.484527	-0.229671	-0.52413
CALM2	0.0980263	1	(0.497171323136993, Inf)	0.69065	1	(0.0437175399032944, Inf)	-1.00866	-0.160742	-0.592624	-0.847915
DNAJC15	0.0986465	1	(0.493878797818205, Inf)	0.116444	0.68221	(0.692303033424669, Inf)	-1.00592	-0.933884	-0.0177972	-0.0720342
SPA17	0.0992662	1	(0.49062959520098, Inf)	0.118123	0.684624	(0.68774840820477, Inf)	-1.0032	-0.927666	-0.0188566	-0.0755322
C7ORF65	0.0992662	1	(0.49062959520098, Inf)	0.333369	1	(0.298890205119466, Inf)	-1.0032	-0.477075	-0.234102	-0.526123
PIK3CA	1.21776e-05	0.0123314	(4.46754022329291, Inf)	2.92882e-35	1.87835e-31	(6.25811378113249, Inf)	-4.91444	-34.5333	1.21776e-05	29.6189
ZNF667	0.000931283	0.25597	(3.25091950410136, Inf)	0.054633	0.480191	(0.982414114795819, Inf)	-3.03092	-1.26255	-0.0537017	-1.76837
IL3	0.0998855	1	(0.487422865820581, Inf)	1	1	(0, Inf)	-1.0005	0	-0.900114	-1.0005
LYSMD3	0.0193918	1	(1.6828744619843, Inf)	0.000865446	0.0362199	(1.95522809166204, Inf)	-1.71238	-3.06276	0.0185264	1.35038
ORMDL1	0.100504	1	(0.484257782276292, Inf)	0.339026	1	(0.295008514143888, Inf)	-0.997815	-0.469767	-0.238521	-0.528048
NHP2	0.100504	1	(0.484257782276292, Inf)	0.0341683	0.378032	(1.13426348327041, Inf)	-0.997815	-1.46638	0.0663362	0.468562
IL4	0.100504	1	(0.484257782276292, Inf)	1	1	(0, Inf)	-0.997815	0	-0.899496	-0.997815
LOH12CR1	0.0195489	1	(1.67559716701356, Inf)	0.22374	0.901521	(0.566518626238844, Inf)	-1.70888	-0.650256	-0.204191	-1.05862
GABRA5	0.00424828	0.567617	(2.56752698737112, Inf)	0.489352	1	(0.3772712233772, Inf)	-2.37179	-0.310378	-0.485104	-2.06141
ZNHIT1	0.101123	1	(0.481133538519671, Inf)	0.341849	1	(0.293105233407476, Inf)	-0.995151	-0.466166	-0.240726	-0.528985
OR4C6	0.019746	1	(1.66658858009413, Inf)	0.0990064	0.642188	(0.812492586492018, Inf)	-1.70452	-1.00434	-0.0792604	-0.700185
OR4C13	0.019746	1	(1.66658858009413, Inf)	0.00354872	0.0925404	(1.64168913937, Inf)	-1.70452	-2.44993	0.0161973	0.745407
OR4A47	0.019746	1	(1.66658858009413, Inf)	0.0371872	0.39269	(1.0776092262273, Inf)	-1.70452	-1.42961	-0.0174412	-0.274915
OR14A16	0.019746	1	(1.66658858009413, Inf)	0.436755	1	(0.337218574345565, Inf)	-1.70452	-0.359762	-0.417009	-1.34476
ZCCHC16	0.0198646	1	(1.66122977437035, Inf)	0.100006	0.64364	(0.809880070136739, Inf)	-1.70192	-0.999974	-0.0801414	-0.701946
OR4C11	0.0198646	1	(1.66122977437035, Inf)	0.0376728	0.395115	(1.07414424479248, Inf)	-1.70192	-1.42397	-0.0178082	-0.277947
OR2A14	0.0198646	1	(1.66122977437035, Inf)	0.69859	1	(0.146081386424948, Inf)	-1.70192	-0.155778	-0.678725	-1.54614
DNAJC2	0.000994231	0.269422	(3.19342735853043, Inf)	0.119686	0.689161	(0.818205198078297, Inf)	-3.00251	-0.921957	-0.118692	-2.08056
SLC25A36	0.0199836	1	(1.65590531996532, Inf)	0.912875	1	(0.02101804803043, Inf)	-1.69933	-0.0395887	-0.892891	-1.65974
OR5M8	0.0199836	1	(1.65590531996532, Inf)	0.000967156	0.0392576	(1.92389430814181, Inf)	-1.69933	-3.0145	0.0190164	1.31518
OR4S2	0.0199836	1	(1.65590531996532, Inf)	0.101011	0.645663	(0.807284300681172, Inf)	-1.69933	-0.995633	-0.0810271	-0.703694
IL36RN	0.101741	1	(0.478049349170186, Inf)	0.704833	1	(0.04203609606086, Inf)	-0.992504	-0.151914	-0.603092	-0.84059
FGF1	0.101741	1	(0.478049349170186, Inf)	0.344668	1	(0.291226353706146, Inf)	-0.992504	-0.462599	-0.242927	-0.529905
OR7D2	0.0201028	1	(1.65061488763316, Inf)	0.231425	0.912144	(0.558072129149021, Inf)	-1.69674	-0.635589	-0.211322	-1.06115
OR52E4	0.0201028	1	(1.65061488763316, Inf)	0.10202	0.646745	(0.804705117611903, Inf)	-1.69674	-0.991313	-0.0819176	-0.70543
OR51B6	0.0201028	1	(1.65061488763316, Inf)	0.231425	0.912144	(0.558072129149021, Inf)	-1.69674	-0.635589	-0.211322	-1.06115
OR4P4	0.0201028	1	(1.65061488763316, Inf)	0.00375636	0.0962348	(1.62595409969553, Inf)	-1.69674	-2.42523	0.0163465	0.72849
OR2M7	0.0201028	1	(1.65061488763316, Inf)	0.10202	0.646745	(0.804705117611903, Inf)	-1.69674	-0.991313	-0.0819176	-0.70543
OR2M5	0.0201028	1	(1.65061488763316, Inf)	5.1313e-05	0.00446725	(2.51970079813767, Inf)	-1.69674	-4.28977	0.0200515	2.59303
OR2L3	0.0201028	1	(1.65061488763316, Inf)	0.231425	0.912144	(0.558072129149021, Inf)	-1.69674	-0.635589	-0.211322	-1.06115
OR2L2	0.0201028	1	(1.65061488763316, Inf)	0.000988615	0.0394639	(1.91774768095925, Inf)	-1.69674	-3.00497	0.0191142	1.30823
RNASE7	0.102359	1	(0.475004448857, Inf)	0.707132	1	(0.0417683502260775, Inf)	-0.989876	-0.150499	-0.604774	-0.839377
OR4M1	0.0202224	1	(1.64535815232223, Inf)	0.00382762	0.0972027	(1.6207759019258, Inf)	-1.69417	-2.41707	0.0163948	0.722904
C1ORF61	0.102359	1	(0.475004448857, Inf)	0.707132	1	(0.0417683502260775, Inf)	-0.989876	-0.150499	-0.604774	-0.839377
C1ORF141	0.00448035	0.585858	(2.51856990498481, Inf)	0.504162	1	(0.370077492422974, Inf)	-2.34869	-0.297429	-0.499682	-2.05126
OR9A4	0.0203422	1	(1.64013479310851, Inf)	0.914896	1	(0.0208178761444259, Inf)	-1.6916	-0.0386285	-0.894553	-1.65297
OR5D13	0.0203422	1	(1.64013479310851, Inf)	0.00389991	0.0982125	(1.61563058160223, Inf)	-1.6916	-2.40895	0.0164423	0.717344
OR5B12	0.0203422	1	(1.64013479310851, Inf)	0.013209	0.215965	(1.3333586532866, Inf)	-1.6916	-1.87913	0.00713322	0.187528
OR4D9	0.0203422	1	(1.64013479310851, Inf)	0.234738	0.914519	(0.554528814043313, Inf)	-1.6916	-0.629416	-0.214396	-1.06219
OR10A6	0.0203422	1	(1.64013479310851, Inf)	0.234738	0.914519	(0.554528814043313, Inf)	-1.6916	-0.629416	-0.214396	-1.06219
CPPED1	0.0203422	1	(1.64013479310851, Inf)	0.446894	1	(0.331865898562302, Inf)	-1.6916	-0.349795	-0.426552	-1.34181
BMP3	0.0045066	0.585858	(2.51324523288125, Inf)	0.0817928	0.589134	(0.887966122167611, Inf)	-2.34615	-1.08729	-0.0772862	-1.25887
RBM3	0.102976	1	(0.471998091585753, Inf)	0.709414	1	(0.041503993579077, Inf)	-0.987265	-0.1491	-0.606439	-0.838165
OR4A5	0.0204624	1	(1.63494449313032, Inf)	0.0401611	0.407542	(1.0571482915521, Inf)	-1.68904	-1.39619	-0.0196988	-0.29285
OR10A4	0.0204624	1	(1.63494449313032, Inf)	0.236399	0.916512	(0.552773976024189, Inf)	-1.68904	-0.626354	-0.215937	-1.06269
GLRX5	0.102976	1	(0.471998091585753, Inf)	1	1	(0, Inf)	-0.987265	0	-0.897024	-0.987265
OR2G6	0.0205828	1	(1.62978693952423, Inf)	0.00107834	0.0420838	(1.89354897205125, Inf)	-1.6865	-2.96724	0.0195045	1.28075
OR52E8	0.0207036	1	(1.6246618233622, Inf)	0.00110177	0.0423941	(1.88759441553536, Inf)	-1.68395	-2.95791	0.0196018	1.27395
MZT2A	0.103592	1	(0.469029550129239, Inf)	0.353101	1	(0.285731516843766, Inf)	-0.984672	-0.452101	-0.249509	-0.532571
GML	0.103592	1	(0.469029550129239, Inf)	0.711678	1	(0.0412429621729193, Inf)	-0.984672	-0.147716	-0.608086	-0.836956
AP1S1	0.103592	1	(0.469029550129239, Inf)	0.0376838	0.395115	(1.09859482027449, Inf)	-0.984672	-1.42385	0.0659086	0.439173
OR56A1	0.0208246	1	(1.61956883958991, Inf)	0.454952	1	(0.327704570680643, Inf)	-1.68142	-0.342034	-0.434127	-1.33939
OR2A2	0.0208246	1	(1.61956883958991, Inf)	0.0140552	0.224045	(1.31663942252439, Inf)	-1.68142	-1.85216	0.00676939	0.170739
C1GALT1C1	0.0208246	1	(1.61956883958991, Inf)	0.108183	0.660333	(0.789569598158388, Inf)	-1.68142	-0.96584	-0.0873588	-0.715584
MGAT4C	0.00466606	0.600375	(2.48176408173868, Inf)	0.000524259	0.0250914	(1.84804429349829, Inf)	-2.33105	-3.28045	0.0041418	0.949404
TCEAL1	0.104209	1	(0.466098115440931, Inf)	0.131871	0.719569	(0.653360987794532, Inf)	-0.982096	-0.87985	-0.0276623	-0.102245
C8ORF44	0.104209	1	(0.466098115440931, Inf)	0.131871	0.719569	(0.653360987794532, Inf)	-0.982096	-0.87985	-0.0276623	-0.102245
OR2T12	0.0210676	1	(1.60947806800368, Inf)	0.00117454	0.0444846	(1.86995334623129, Inf)	-1.67639	-2.93013	0.019893	1.25375
SFT2D2	0.104825	1	(0.463203096090366, Inf)	1	1	(0, Inf)	-0.979536	0	-0.895175	-0.979536
LY96	0.104825	1	(0.463203096090366, Inf)	0.133628	0.724836	(0.649302845013199, Inf)	-0.979536	-0.874104	-0.0288029	-0.105432
SPTA1	3.39821e-10	1.63454e-06	(5.55358294460609, Inf)	4.47034e-14	5.05937e-11	(2.5278418919048, Inf)	-9.46875	-13.3497	3.39777e-10	3.88091
PGD	0.00480152	0.607771	(2.45612602304304, Inf)	0.728799	1	(0.215987103403151, Inf)	-2.31862	-0.137392	-0.723997	-2.18123
MRGPRX3	0.0213117	1	(1.59951225953306, Inf)	0.248101	0.929375	(0.540794354252767, Inf)	-1.67138	-0.605372	-0.226789	-1.06601
EHF	0.0213117	1	(1.59951225953306, Inf)	0.71809	1	(0.140654214173866, Inf)	-1.67138	-0.143821	-0.696778	-1.52756
TIFAB	0.10544	1	(0.460343817719438, Inf)	0.361496	1	(0.28044019245777, Inf)	-0.976994	-0.441897	-0.256055	-0.535097
LY6H	0.10544	1	(0.460343817719438, Inf)	0.361496	1	(0.28044019245777, Inf)	-0.976994	-0.441897	-0.256055	-0.535097
AKR1C4	0.0214342	1	(1.59457549329994, Inf)	0.249783	0.931721	(0.539125235875443, Inf)	-1.66889	-0.602438	-0.228348	-1.06645
AKR1C1	0.0214342	1	(1.59457549329994, Inf)	0.920681	1	(0.0202396018070808, Inf)	-1.66889	-0.035891	-0.899246	-1.633
RBMS3	0.00489313	0.611323	(2.43932625544356, Inf)	0.092012	0.621364	(0.861849471515623, Inf)	-2.31041	-1.03616	-0.0871189	-1.27426
SIAH2	0.0215571	1	(1.58966910716671, Inf)	0.015396	0.23622	(1.29233223318548, Inf)	-1.66641	-1.81259	0.00616101	0.14618
OR5R1	0.0215571	1	(1.58966910716671, Inf)	0.0046822	0.109822	(1.56591887139908, Inf)	-1.66641	-2.32955	0.0168749	0.66314
OR1L3	0.0215571	1	(1.58966910716671, Inf)	0.466945	1	(0.321654640145, Inf)	-1.66641	-0.330735	-0.445388	-1.33568
ZNF345	0.00493933	0.613114	(2.43101226002624, Inf)	0.0932446	0.624009	(0.858912015920818, Inf)	-2.30633	-1.03038	-0.0883053	-1.27596
LY86	0.106055	1	(0.457519622518705, Inf)	0.364285	1	(0.278719700479502, Inf)	-0.974468	-0.438559	-0.258229	-0.535909
FAM162B	0.106055	1	(0.457519622518705, Inf)	0.137165	0.732256	(0.641335938939418, Inf)	-0.974468	-0.862758	-0.0311095	-0.11171
RASSF2	0.0218036	1	(1.57994636033388, Inf)	0.470916	1	(0.319687333477447, Inf)	-1.66147	-0.327056	-0.449113	-1.33442
OR5T1	0.0218036	1	(1.57994636033388, Inf)	0.0459942	0.438902	(1.02158672822771, Inf)	-1.66147	-1.3373	-0.0241906	-0.324176
OR51M1	0.0218036	1	(1.57994636033388, Inf)	0.116675	0.682342	(0.770252910741669, Inf)	-1.66147	-0.933021	-0.0948717	-0.728451
ERBB4	4.84215e-06	0.00621087	(4.42073843838295, Inf)	5.92298e-12	4.383e-09	(2.86414626699217, Inf)	-5.31496	-11.2275	4.84215e-06	5.9125
UBQLN3	0.00120764	0.309799	(3.02791435519196, Inf)	0.077	0.5733	(0.915022902652813, Inf)	-2.91806	-1.11351	-0.0757924	-1.80455
KRTAP11-1	0.10667	1	(0.45472986872286, Inf)	0.138945	0.737156	(0.637425353945885, Inf)	-0.971958	-0.857157	-0.0322753	-0.114802
OR5D16	0.0220512	1	(1.570341823189, Inf)	0.258227	0.942957	(0.530931843232959, Inf)	-1.65657	-0.587998	-0.236176	-1.06857
TECTB	0.0221755	1	(1.56558321160357, Inf)	0.476848	1	(0.316781084991288, Inf)	-1.65413	-0.32162	-0.454672	-1.33251
PPIAL4G	0.107284	1	(0.451973930124539, Inf)	1	1	(0, Inf)	-0.969465	0	-0.892716	-0.969465
IQCF2	0.107284	1	(0.451973930124539, Inf)	0.140733	0.740507	(0.633562169982576, Inf)	-0.969465	-0.851603	-0.0334493	-0.117862
CHRNA6	0.00510782	0.622459	(2.40154544475319, Inf)	0.0438708	0.427163	(1.02812855192869, Inf)	-2.29176	-1.35782	-0.038763	-0.93394
CD247	0.107284	1	(0.451973930124539, Inf)	0.369849	1	(0.275341279867629, Inf)	-0.969465	-0.431976	-0.262565	-0.537489
GRAP2	0.0223001	1	(1.56085335295825, Inf)	0.730491	1	(0.137254716550329, Inf)	-1.65169	-0.136385	-0.708191	-1.51531
C1QTNF2	0.0223001	1	(1.56085335295825, Inf)	0.121036	0.69143	(0.760944718466845, Inf)	-1.65169	-0.917085	-0.0987361	-0.734609
RDH8	0.0224249	1	(1.55615198743729, Inf)	0.122138	0.695042	(0.758652716302788, Inf)	-1.64927	-0.913149	-0.0997132	-0.73612
OR10S1	0.0224249	1	(1.55615198743729, Inf)	0.0488103	0.452238	(1.00620138593513, Inf)	-1.64927	-1.31149	-0.0263853	-0.33778
CHIC2	0.107898	1	(0.449251195605717, Inf)	1	1	(0, Inf)	-0.966987	0	-0.892102	-0.966987
ANGPT1	0.00522205	0.624051	(2.38229457946459, Inf)	0.0455782	0.435847	(1.01988704049038, Inf)	-2.28216	-1.34124	-0.0403561	-0.940916
REG1B	0.108511	1	(0.446561068685922, Inf)	0.375393	1	(0.272043779509933, Inf)	-0.964525	-0.425514	-0.266882	-0.539011
FERD3L	0.108511	1	(0.446561068685922, Inf)	0.00228408	0.0696446	(2.00035245587103, Inf)	-0.964525	-2.64129	0.106227	1.67676
CD1C	0.0226755	1	(1.54683371206341, Inf)	0.0499657	0.459752	(1.00017622793552, Inf)	-1.64444	-1.30133	-0.0272902	-0.343115
CD1B	0.0226755	1	(1.54683371206341, Inf)	0.124356	0.700673	(0.754109885666245, Inf)	-1.64444	-0.905333	-0.101681	-0.73911
AGR3	0.108511	1	(0.446561068685922, Inf)	0.144333	0.745749	(0.625974599084581, Inf)	-0.964525	-0.840634	-0.0358217	-0.123891
TGFBR1	0.00536698	0.633502	(2.35866070466831, Inf)	0.980594	1	(0.0130111725902662, Inf)	-2.27027	-0.00851076	-0.975227	-2.26176
PSG2	0.0229273	1	(1.53762636853923, Inf)	0.0511378	0.465417	(0.994222798007328, Inf)	-1.63965	-1.29126	-0.0282106	-0.34839
OR2AK2	0.0229273	1	(1.53762636853923, Inf)	0.00567589	0.125811	(1.51465367025209, Inf)	-1.63965	-2.24597	0.0172514	0.606318
OR10R2	0.0229273	1	(1.53762636853923, Inf)	0.270141	0.955362	(0.519870763165606, Inf)	-1.63965	-0.56841	-0.247214	-1.07124
SLITRK6	0.000336495	0.146948	(3.40151919015395, Inf)	5.99515e-05	0.00510384	(1.8890817336327, Inf)	-3.47302	-4.2222	0.000276543	0.749178
KIF2B	0.00133268	0.312547	(2.9470501735993, Inf)	2.22592e-09	1.07067e-06	(3.1389562766165, Inf)	-2.87527	-8.65249	0.00133268	5.77722
GREM2	0.109737	1	(0.441276322310941, Inf)	0.0453139	0.434399	(1.03358920960736, Inf)	-0.959648	-1.34377	0.0644229	0.384121
SLC35G3	0.0233071	1	(1.5240190555433, Inf)	0.0529273	0.472319	(0.985424366166555, Inf)	-1.63251	-1.27632	-0.0296202	-0.356192
SPRR3	0.110349	1	(0.438680579238523, Inf)	0.383671	1	(0.267243006930346, Inf)	-0.957232	-0.416041	-0.273323	-0.541192
SOX9	0.00554407	0.647893	(2.33091175520163, Inf)	0.0210455	0.284053	(1.17697063556911, Inf)	-2.25617	-1.67684	-0.0155014	-0.57933
OR7E24	0.0234342	1	(1.51953664655641, Inf)	0.13112	0.718734	(0.740802064154487, Inf)	-1.63015	-0.88233	-0.107686	-0.74782
KRTAP9-9	0.110349	1	(0.438680579238523, Inf)	0.735448	1	(0.0385742999146716, Inf)	-0.957232	-0.133448	-0.625099	-0.823784
OR5T3	0.0235617	1	(1.5150805273583, Inf)	0.00176477	0.057786	(1.76027866316787, Inf)	-1.62779	-2.75331	0.0217969	1.12552
ZMAT5	0.110961	1	(0.436115195734204, Inf)	1	1	(0, Inf)	-0.954831	0	-0.889039	-0.954831
NTS	0.110961	1	(0.436115195734204, Inf)	1	1	(0, Inf)	-0.954831	0	-0.889039	-0.954831
ZNF829	0.00566405	0.647893	(2.31277236411056, Inf)	0.112822	0.674338	(0.817136139660078, Inf)	-2.24687	-0.947606	-0.107158	-1.29927
ACVR2A	0.00566405	0.647893	(2.31277236411056, Inf)	0.375162	1	(0.490024711697521, Inf)	-2.24687	-0.425781	-0.369498	-1.82109
AGXT2	0.00569429	0.647893	(2.30828154398608, Inf)	0.21931	0.89476	(0.648657980835849, Inf)	-2.24456	-0.658942	-0.213616	-1.58562
OR4K17	0.0239458	1	(1.5018676157825, Inf)	0.749651	1	(0.132067765052787, Inf)	-1.62077	-0.125141	-0.725705	-1.49563
IL26	0.111572	1	(0.433579642270634, Inf)	0.153462	0.76753	(0.607777663064681, Inf)	-0.952446	-0.814001	-0.0418897	-0.138445
GABRG2	0.00572463	0.647893	(2.30380813014114, Inf)	0.00862234	0.164912	(1.34419135141959, Inf)	-2.24225	-2.06437	-0.00289771	-0.177878
FAM209A	0.111572	1	(0.433579642270634, Inf)	0.153462	0.76753	(0.607777663064681, Inf)	-0.952446	-0.814001	-0.0418897	-0.138445
NDUFA8	0.112183	1	(0.431073401563867, Inf)	0.0485893	0.451622	(1.00969119320025, Inf)	-0.950074	-1.31346	0.0635934	0.363385
KLF3	0.0242032	1	(1.49318630008433, Inf)	1.40092e-11	9.62633e-09	(4.89740620171411, Inf)	-1.61613	-10.8536	0.0242032	9.23746
MAGEB3	0.0243324	1	(1.48888316953654, Inf)	0.139216	0.737156	(0.725857930295463, Inf)	-1.61381	-0.85631	-0.114884	-0.757505
FAM180A	0.112793	1	(0.428595968221546, Inf)	0.394634	1	(0.261099489529648, Inf)	-0.947718	-0.403805	-0.281841	-0.543912
DAO	0.0244619	1	(1.48460476962408, Inf)	0.00201995	0.0641318	(1.72487075902369, Inf)	-1.61151	-2.69466	0.0224419	1.08315
CAMP	0.112793	1	(0.428595968221546, Inf)	0.743597	1	(0.0376875343993917, Inf)	-0.947718	-0.128662	-0.630804	-0.819055
ZNF454	0.00593968	0.649914	(2.27297322208954, Inf)	0.229231	0.910488	(0.638735870230329, Inf)	-2.22624	-0.639727	-0.223291	-1.58651
CYLC2	0.0245916	1	(1.48035088776269, Inf)	0.0216704	0.287941	(1.20346124866842, Inf)	-1.60921	-1.66413	0.00292117	0.0549192
WNT7B	0.0247216	1	(1.47612131379766, Inf)	0.142752	0.744926	(0.719636290892931, Inf)	-1.60692	-0.845419	-0.11803	-0.761504
KHDRBS2	0.0247216	1	(1.47612131379766, Inf)	0.000557093	0.0264002	(1.9817221066643, Inf)	-1.60692	-3.25407	0.0241645	1.64715
IRF2	0.0247216	1	(1.47612131379766, Inf)	5.84549e-09	2.39292e-06	(3.95659306778357, Inf)	-1.60692	-8.23318	0.0247216	6.62626
DRC7	0.000400277	0.16742	(3.27323332355386, Inf)	0.0878377	0.610559	(0.901332971219533, Inf)	-3.39764	-1.05632	-0.0874374	-2.34132
CRYGC	0.113403	1	(0.426146848403137, Inf)	0.0130592	0.214385	(1.43927258178586, Inf)	-0.945375	-1.88408	0.100344	0.938708
CRYGA	0.113403	1	(0.426146848403137, Inf)	1.36781e-05	0.0015572	(3.43002870937283, Inf)	-0.945375	-4.86397	0.113389	3.9186
CEACAM8	0.0247216	1	(1.47612131379766, Inf)	0.294231	0.991246	(0.499075932638982, Inf)	-1.60692	-0.531311	-0.26951	-1.07561
IZUMO1	0.0248519	1	(1.47191583996917, Inf)	0.517451	1	(0.29782837050463, Inf)	-1.60464	-0.28613	-0.4926	-1.31851
ZPBP	0.0249825	1	(1.46773426087835, Inf)	0.00739788	0.15046	(1.44580577614972, Inf)	-1.60236	-2.13089	0.0175846	0.528529
NECAB1	0.0249825	1	(1.46773426087835, Inf)	0.519343	1	(0.296982267179333, Inf)	-1.60236	-0.284546	-0.49436	-1.31782
H2BFWT	0.114013	1	(0.423725559491755, Inf)	0.160891	0.780863	(0.593964534358665, Inf)	-0.943047	-0.793468	-0.0468786	-0.149579
PCDH10	8.21355e-06	0.00877938	(4.10698837178374, Inf)	4.04469e-19	1.11171e-15	(3.69580464139973, Inf)	-5.08547	-18.3931	8.21355e-06	13.3076
WNT3A	0.0251134	1	(1.46357637345377, Inf)	0.29943	0.998967	(0.494834494117971, Inf)	-1.60009	-0.523704	-0.274317	-1.07639
TPPP3	0.114622	1	(0.421331629777113, Inf)	0.0136502	0.21959	(1.42300961476003, Inf)	-0.940733	-1.86486	0.100972	0.924128
TMEM97	0.114622	1	(0.421331629777113, Inf)	0.749544	1	(0.0370487626299105, Inf)	-0.940733	-0.125203	-0.634922	-0.81553
GPR139	0.0252445	1	(1.45944197691859, Inf)	0.0231714	0.300012	(1.18646320843299, Inf)	-1.59783	-1.63505	0.0020731	0.0372145
C4ORF26	0.114622	1	(0.421331629777113, Inf)	0.162765	0.785386	(0.59060880252613, Inf)	-0.940733	-0.788438	-0.0481436	-0.152295
ADCYAP1	0.114622	1	(0.421331629777113, Inf)	0.749544	1	(0.0370487626299105, Inf)	-0.940733	-0.125203	-0.634922	-0.81553
ZNF701	0.0062232	0.665191	(2.23452066758051, Inf)	0.240558	0.921978	(0.627930188215155, Inf)	-2.20599	-0.618781	-0.234334	-1.58721
FANCD2OS	0.115231	1	(0.418964598149151, Inf)	1	1	(0, Inf)	-0.938432	0	-0.884769	-0.938432
C7ORF33	0.115231	1	(0.418964598149151, Inf)	0.405506	1	(0.255232085270555, Inf)	-0.938432	-0.392003	-0.290276	-0.54643
ZCWPW2	0.0256396	1	(1.44717775862515, Inf)	0.151149	0.761485	(0.705525775385226, Inf)	-1.59109	-0.820594	-0.12551	-0.770494
RPL11	0.115839	1	(0.41662401380195, Inf)	1	1	(0, Inf)	-0.936146	0	-0.884161	-0.936146
EDN2	0.115839	1	(0.41662401380195, Inf)	1	1	(0, Inf)	-0.936146	0	-0.884161	-0.936146
WDR53	0.0259044	1	(1.43911548698936, Inf)	0.153586	0.76753	(0.701595269672774, Inf)	-1.58663	-0.813649	-0.127681	-0.772977
PTGER2	0.0259044	1	(1.43911548698936, Inf)	0.532465	1	(0.291191526593663, Inf)	-1.58663	-0.273709	-0.506561	-1.31292
SPATA18	0.00644921	0.673159	(2.20550091865089, Inf)	0.134378	0.727248	(0.779235576596067, Inf)	-2.19049	-0.871672	-0.127929	-1.31882
TCTEX1D1	0.116447	1	(0.414309435947494, Inf)	0.755353	1	(0.0364312832527454, Inf)	-0.933872	-0.12185	-0.638906	-0.812022
SAA2	0.116447	1	(0.414309435947494, Inf)	0.755353	1	(0.0364312832527454, Inf)	-0.933872	-0.12185	-0.638906	-0.812022
PTRH2	0.116447	1	(0.414309435947494, Inf)	0.755353	1	(0.0364312832527454, Inf)	-0.933872	-0.12185	-0.638906	-0.812022
PDHB	0.0260373	1	(1.43511794396994, Inf)	0.77161	1	(0.126198086605997, Inf)	-1.5844	-0.112602	-0.745573	-1.4718
MAB21L1	0.0260373	1	(1.43511794396994, Inf)	3.94572e-05	0.00361781	(2.45892560162689, Inf)	-1.5844	-4.40387	0.0259978	2.81947
ELAVL2	0.0260373	1	(1.43511794396994, Inf)	0.0250652	0.316233	(1.16668882162578, Inf)	-1.5844	-1.60093	0.000972048	0.0165239
UTS2	0.116649	1	(0.413543614439273, Inf)	0.16906	0.802827	(0.579691819115296, Inf)	-0.933118	-0.77196	-0.0524102	-0.161157
SNUPN	0.0261704	1	(1.43114254800327, Inf)	0.940613	1	(0.0181651827853024, Inf)	-1.58219	-0.0265891	-0.914442	-1.5556
HAPLN3	0.0261704	1	(1.43114254800327, Inf)	0.313344	1	(0.483868632752475, Inf)	-1.58219	-0.503979	-0.287173	-1.07821
SPCS3	0.117054	1	(0.412020433538945, Inf)	0.757259	1	(0.0362300054447191, Inf)	-0.931613	-0.120756	-0.640204	-0.810857
SPATA17	0.0263037	1	(1.42718911555022, Inf)	0.0678976	0.535604	(0.922814530747133, Inf)	-1.57998	-1.16815	-0.0415939	-0.411837
GCG	0.117054	1	(0.412020433538945, Inf)	0.0555209	0.483334	(0.965063958141678, Inf)	-0.931613	-1.25554	0.0615334	0.323931
CCDC115	0.117054	1	(0.412020433538945, Inf)	1	1	(0, Inf)	-0.931613	0	-0.882946	-0.931613
HECA	0.0066136	0.680458	(2.18522977050152, Inf)	0.00447391	0.107195	(1.44975431951671, Inf)	-2.17956	-2.34931	0.00213969	0.169751
TMEM47	0.117661	1	(0.409756585003016, Inf)	0.172233	0.810011	(0.574383285973215, Inf)	-0.929366	-0.763884	-0.0545713	-0.165482
PDAP1	0.117661	1	(0.409756585003016, Inf)	0.172233	0.810011	(0.574383285973215, Inf)	-0.929366	-0.763884	-0.0545713	-0.165482
C1GALT1	0.0265713	1	(1.41934741711313, Inf)	0.94199	1	(0.0180154697403686, Inf)	-1.57559	-0.0259537	-0.915419	-1.54963
RBBP7	0.00670228	0.682285	(2.17457011308444, Inf)	0.926668	1	(0.0831060570332172, Inf)	-2.17378	-0.0330756	-0.919966	-2.1407
TRPV5	0.00177916	0.351609	(2.72097509178894, Inf)	0.217156	0.89123	(0.697155661924248, Inf)	-2.74979	-0.663228	-0.215377	-2.08656
VASH1	0.02684	1	(1.41159142029831, Inf)	0.16224	0.784159	(0.68817678090854, Inf)	-1.57122	-0.789841	-0.1354	-0.781376
CLCA1	0.000489348	0.192144	(3.13014115640396, Inf)	0.840851	1	(0.275270712363416, Inf)	-3.31038	-0.075281	-0.840362	-3.2351
CDC14B	0.00682538	0.687541	(2.16008175981738, Inf)	0.986493	1	(0.0119157437652832, Inf)	-2.16587	-0.00590583	-0.979668	-2.15997
ACTL8	0.0269748	1	(1.40774512215035, Inf)	0.163493	0.787778	(0.686301639816146, Inf)	-1.56904	-0.786502	-0.136518	-0.78254
TCEAL6	0.118874	1	(0.40530270907907, Inf)	0.0158597	0.24031	(1.3688733794159, Inf)	-0.924912	-1.7997	0.103015	0.874793
DEFB129	0.118874	1	(0.40530270907907, Inf)	0.176063	0.816842	(0.568139989386549, Inf)	-0.924912	-0.754333	-0.0571882	-0.170579
C15ORF54	0.118874	1	(0.40530270907907, Inf)	1	1	(0, Inf)	-0.924912	0	-0.881126	-0.924912
C11ORF58	0.118874	1	(0.40530270907907, Inf)	0.762888	1	(0.0356392988342074, Inf)	-0.924912	-0.117539	-0.644014	-0.807373
HAS2	0.00691574	0.689474	(2.14966545235593, Inf)	0.14727	0.753789	(0.759508093644268, Inf)	-2.16016	-0.831885	-0.140355	-1.32828
NIPAL2	0.0272451	1	(1.40011506728775, Inf)	0.944215	1	(0.017771357684266, Inf)	-1.56471	-0.0249291	-0.91697	-1.53978
FBXO28	0.0272451	1	(1.40011506728775, Inf)	0.327312	1	(0.473378255890633, Inf)	-1.56471	-0.485039	-0.300066	-1.07967
GLP2R	0.00694981	0.689474	(2.14578518980655, Inf)	0.435998	1	(0.454643866087592, Inf)	-2.15803	-0.360515	-0.429048	-1.79751
TNFRSF13C	0.11948	1	(0.403111883624589, Inf)	0.177986	0.821213	(0.565068962416892, Inf)	-0.922704	-0.749613	-0.0585062	-0.173091
OR2T1	0.0273807	1	(1.3963309725113, Inf)	0.32906	1	(0.472098855199037, Inf)	-1.56256	-0.482724	-0.30168	-1.07983
MAGEA10	0.0273807	1	(1.3963309725113, Inf)	0.167272	0.797654	(0.680737031925745, Inf)	-1.56256	-0.776577	-0.139891	-0.785979
LCN15	0.11948	1	(0.403111883624589, Inf)	0.764736	1	(0.0354466539756441, Inf)	-0.922704	-0.116489	-0.645256	-0.806216
FDX1	0.11948	1	(0.403111883624589, Inf)	1	1	(0, Inf)	-0.922704	0	-0.88052	-0.922704
FAM89A	0.11948	1	(0.403111883624589, Inf)	1	1	(0, Inf)	-0.922704	0	-0.88052	-0.922704
EIF5A	0.11948	1	(0.403111883624589, Inf)	0.0161936	0.24341	(1.36147406385149, Inf)	-0.922704	-1.79066	0.103287	0.867952
COQ3	0.0273807	1	(1.3963309725113, Inf)	0.55267	1	(0.282534481208446, Inf)	-1.56256	-0.257534	-0.52529	-1.30502
ACOT12	0.00701825	0.689474	(2.13806653804466, Inf)	0.930888	1	(0.0817109913276237, Inf)	-2.15377	-0.0311026	-0.92387	-2.12267
COLEC12	0.00189594	0.36478	(2.6733671830497, Inf)	0.0353278	0.383798	(1.06146211280901, Inf)	-2.72217	-1.45188	-0.0334318	-1.27029
TGIF2LY	0.120086	1	(0.400944615433059, Inf)	1	1	(0, Inf)	-0.920509	0	-0.879914	-0.920509
C10ORF67	0.120086	1	(0.400944615433059, Inf)	1	1	(0, Inf)	-0.920509	0	-0.879914	-0.920509
CTNNA1	0.000528012	0.203179	(3.07744895212352, Inf)	0.0351333	0.383332	(1.05629533068226, Inf)	-3.27736	-1.45428	-0.0346053	-1.82308
ARL8A	0.120691	1	(0.398800526580476, Inf)	0.429613	1	(0.242948188118496, Inf)	-0.918327	-0.366923	-0.308922	-0.551404
TNNI1	0.121295	1	(0.396679247183771, Inf)	0.770192	1	(0.0348810158802881, Inf)	-0.916157	-0.113401	-0.648897	-0.802756
MRPS28	0.121295	1	(0.396679247183771, Inf)	1	1	(0, Inf)	-0.916157	0	-0.878705	-0.916157
DHFRL1	0.121295	1	(0.396679247183771, Inf)	0.770192	1	(0.0348810158802881, Inf)	-0.916157	-0.113401	-0.648897	-0.802756
WSCD2	0.00736643	0.69545	(2.10029151087072, Inf)	0.0154693	0.236589	(1.22544653238959, Inf)	-2.13274	-1.81053	-0.00810285	-0.322213
IFNA2	0.121899	1	(0.39458041518809, Inf)	1	1	(0, Inf)	-0.913999	0	-0.878101	-0.913999
GNA13	0.0284751	1	(1.36677899425709, Inf)	0.567033	1	(0.276554915468585, Inf)	-1.54553	-0.246391	-0.538558	-1.29914
NDNF	0.00747285	0.69545	(2.08921791766754, Inf)	0.458508	1	(0.442658526911293, Inf)	-2.12651	-0.338654	-0.451035	-1.78786
ACCSL	0.00747285	0.69545	(2.08921791766754, Inf)	0.00617101	0.132056	(1.3860568538086, Inf)	-2.12651	-2.20964	0.00130184	0.0831299
NDUFB5	0.122503	1	(0.392503676160784, Inf)	1	1	(0, Inf)	-0.911853	0	-0.877497	-0.911853
IFNA16	0.122503	1	(0.392503676160784, Inf)	0.18769	0.841719	(0.550198726563816, Inf)	-0.911853	-0.72656	-0.0651866	-0.185293
ECM1	0.00750852	0.69545	(2.08555262307514, Inf)	0.038369	0.399253	(1.05307898971973, Inf)	-2.12445	-1.41602	-0.0308605	-0.708426
CFHR5	0.00750852	0.69545	(2.08555262307514, Inf)	0.038369	0.399253	(1.05307898971973, Inf)	-2.12445	-1.41602	-0.0308605	-0.708426
APOD	0.122503	1	(0.392503676160784, Inf)	0.18769	0.841719	(0.550198726563816, Inf)	-0.911853	-0.72656	-0.0651866	-0.185293
CNTNAP2	4.85621e-05	0.0354008	(3.58543580983492, Inf)	1.91502e-08	6.69909e-06	(2.31809190734232, Inf)	-4.3137	-7.71783	4.85429e-05	3.40412
DAOA	0.122704	1	(0.391816279179767, Inf)	0.188341	0.84311	(0.549235156114492, Inf)	-0.911141	-0.725054	-0.0656371	-0.186086
OPRK1	0.02889	1	(1.35601695493223, Inf)	6.71408e-05	0.00551381	(2.32339426925375, Inf)	-1.53925	-4.17301	0.0288229	2.63376
BRINP1	0.00207601	0.388825	(2.60670842126762, Inf)	0.0083911	0.162304	(1.29010348349294, Inf)	-2.68277	-2.07618	-0.00631509	-0.606589
RBM18	0.123106	1	(0.390448683091879, Inf)	0.0648915	0.523313	(0.914537049338448, Inf)	-0.90972	-1.18781	0.0582148	0.278092
LDHAL6B	0.0290288	1	(1.3524671723277, Inf)	0.574107	1	(0.273659052479385, Inf)	-1.53717	-0.241007	-0.545078	-1.29616
KRR1	0.0290288	1	(1.3524671723277, Inf)	1	1	(0, Inf)	-1.53717	0	-0.970971	-1.53717
GPC5	0.00761614	0.70083	(2.07463349939412, Inf)	0.000776985	0.0336693	(1.71563499899061, Inf)	-2.11827	-3.10959	0.00683915	0.991322
FAM159A	0.123106	1	(0.390448683091879, Inf)	0.0648915	0.523313	(0.914537049338448, Inf)	-0.90972	-1.18781	0.0582148	0.278092
PABPC5	0.0291679	1	(1.34893592644694, Inf)	0.0332994	0.372056	(1.09662656862997, Inf)	-1.53509	-1.47756	-0.00413144	-0.0575304
MAPKAPK3	0.0291679	1	(1.34893592644694, Inf)	0.575864	1	(0.27294453798205, Inf)	-1.53509	-0.23968	-0.546697	-1.29541
GAB4	0.00768839	0.701065	(2.06741738287449, Inf)	0.296663	0.993718	(0.580971930661673, Inf)	-2.11416	-0.527737	-0.288974	-1.58643
FMN2	4.49504e-06	0.00617747	(3.95201827414481, Inf)	7.40969e-05	0.00591545	(1.59849277623264, Inf)	-5.34727	-4.1302	-6.96018e-05	-1.21707
PTTG2	0.123709	1	(0.388415096200776, Inf)	0.442779	1	(0.236621412386244, Inf)	-0.907598	-0.353813	-0.31907	-0.553785
PIFO	0.123709	1	(0.388415096200776, Inf)	0.442779	1	(0.236621412386244, Inf)	-0.907598	-0.353813	-0.31907	-0.553785
DPRX	0.123709	1	(0.388415096200776, Inf)	0.777271	1	(0.0341543280494488, Inf)	-0.907598	-0.109428	-0.653562	-0.79817
CETN3	0.123709	1	(0.388415096200776, Inf)	0.00448196	0.107208	(1.73988989651282, Inf)	-0.907598	-2.34853	0.119227	1.44093
ANKRD22	0.123709	1	(0.388415096200776, Inf)	0.777271	1	(0.0341543280494488, Inf)	-0.907598	-0.109428	-0.653562	-0.79817
DNAJC5G	0.12391	1	(0.387741933122438, Inf)	0.192264	0.852929	(0.543523871995451, Inf)	-0.906893	-0.716103	-0.0683536	-0.190791
NPY1R	0.029447	1	(1.34192846708878, Inf)	0.80255	1	(0.118003405657555, Inf)	-1.53096	-0.0955281	-0.773103	-1.43543
RASSF6	0.0294936	1	(1.34076762931448, Inf)	0.802936	1	(0.117901326586917, Inf)	-1.53027	-0.0953192	-0.773442	-1.43495
TMEM11	0.124312	1	(0.386402582748958, Inf)	0.193576	0.853828	(0.541646414751943, Inf)	-0.905488	-0.713149	-0.069264	-0.192339
FAM169B	0.124312	1	(0.386402582748958, Inf)	0.193576	0.853828	(0.541646414751943, Inf)	-0.905488	-0.713149	-0.069264	-0.192339
TIA1	0.029727	1	(1.33499343625111, Inf)	0.582847	1	(0.270123405806525, Inf)	-1.52685	-0.234445	-0.55312	-1.2924
SLC1A3	0.00219562	0.394802	(2.56629433721696, Inf)	0.983434	1	(0.0586967844679054, Inf)	-2.65844	-0.00725464	-0.981239	-2.65119
ZNF678	0.00790758	0.714281	(2.04606711730263, Inf)	0.941085	1	(0.0781950278453679, Inf)	-2.10196	-0.0263711	-0.933177	-2.07559
SYN3	0.00790758	0.714281	(2.04606711730263, Inf)	0.941085	1	(0.0781950278453679, Inf)	-2.10196	-0.0263711	-0.933177	-2.07559
ASB11	0.0298206	1	(1.33269766078034, Inf)	0.584004	1	(0.269658877163693, Inf)	-1.52548	-0.233584	-0.554183	-1.2919
PERP	0.124914	1	(0.3844108168585, Inf)	0.447998	1	(0.234182016382262, Inf)	-0.903389	-0.348724	-0.323084	-0.554665
HCAR3	0.0298675	1	(1.3315527315185, Inf)	0.951919	1	(0.0169011107873561, Inf)	-1.5248	-0.0214001	-0.922051	-1.5034
DDIT4L	0.124914	1	(0.3844108168585, Inf)	0.000989362	0.0394639	(2.16498956590351, Inf)	-0.903389	-3.00464	0.123924	2.10126
CFAP20	0.124914	1	(0.3844108168585, Inf)	0.447998	1	(0.234182016382262, Inf)	-0.903389	-0.348724	-0.323084	-0.554665
BARHL2	0.0298675	1	(1.3315527315185, Inf)	0.806001	1	(0.117091008191131, Inf)	-1.5248	-0.0936645	-0.776133	-1.43114
NME6	0.125516	1	(0.382439479336149, Inf)	0.450597	1	(0.232981082964917, Inf)	-0.901303	-0.346212	-0.325081	-0.555091
LYZL1	0.125516	1	(0.382439479336149, Inf)	0.0688562	0.539245	(0.895777314993044, Inf)	-0.901303	-1.16206	0.0566593	0.260754
FGF7	0.125516	1	(0.382439479336149, Inf)	1	1	(0, Inf)	-0.901303	0	-0.874484	-0.901303
FAM46D	0.0301491	1	(1.32472425597226, Inf)	0.0130353	0.214175	(1.30493239283257, Inf)	-1.52073	-1.88488	0.0171139	0.364155
DESI2	0.125516	1	(0.382439479336149, Inf)	0.782436	1	(0.033628876848688, Inf)	-0.901303	-0.106551	-0.656921	-0.794752
AMPD1	0.00226754	0.403959	(2.54329297952103, Inf)	0.729251	1	(0.322500258402722, Inf)	-2.64444	-0.137123	-0.726983	-2.50732
CSRNP3	0.00809302	0.724231	(2.02860920674544, Inf)	0.000301835	0.0166398	(1.84650863777078, Inf)	-2.09189	-3.52023	0.00779118	1.42834
TFEC	0.0302904	1	(1.32133621439688, Inf)	0.365844	1	(0.446743162208807, Inf)	-1.5187	-0.436705	-0.335553	-1.08199
HTR1B	0.0302904	1	(1.32133621439688, Inf)	0.0132168	0.215965	(1.30159496983299, Inf)	-1.5187	-1.87887	0.0170736	0.360179
TMEM126A	0.126117	1	(0.380488257502801, Inf)	1	1	(0, Inf)	-0.899227	0	-0.873883	-0.899227
RD3	0.126117	1	(0.380488257502801, Inf)	0.199507	0.861317	(0.533355908403699, Inf)	-0.899227	-0.700042	-0.0733902	-0.199185
PYCARD	0.126117	1	(0.380488257502801, Inf)	0.453189	1	(0.231792403970198, Inf)	-0.899227	-0.343721	-0.327072	-0.555507
PLA2G12B	0.126117	1	(0.380488257502801, Inf)	0.784132	1	(0.0334573009463988, Inf)	-0.899227	-0.105611	-0.658015	-0.793616
NRSN1	0.126117	1	(0.380488257502801, Inf)	0.784132	1	(0.0334573009463988, Inf)	-0.899227	-0.105611	-0.658015	-0.793616
EXOSC1	0.126117	1	(0.380488257502801, Inf)	0.784132	1	(0.0334573009463988, Inf)	-0.899227	-0.105611	-0.658015	-0.793616
NME8	0.00820551	0.730898	(2.0182767320082, Inf)	0.0956753	0.631787	(0.864046915457896, Inf)	-2.08589	-1.0192	-0.0874698	-1.06669
PCDH15	1.52178e-08	4.87984e-05	(4.46717584113886, Inf)	6.14581e-05	0.00520384	(1.48256018424476, Inf)	-7.81765	-4.21142	-6.14429e-05	-3.60623
SPRYD7	0.126718	1	(0.378556845028167, Inf)	0.785813	1	(0.0332874669314425, Inf)	-0.897163	-0.104681	-0.659096	-0.792482
PCDHB15	0.00234107	0.405786	(2.52070027538823, Inf)	0.000674429	0.0304601	(1.62820150821297, Inf)	-2.63059	-3.17106	0.00166664	0.540478
C11ORF88	0.126718	1	(0.378556845028167, Inf)	0.201494	0.864187	(0.530648518005711, Inf)	-0.897163	-0.695739	-0.074776	-0.201424
UGCG	0.0308579	1	(1.30795559450425, Inf)	0.95448	1	(0.0166015974316308, Inf)	-1.51063	-0.020233	-0.923623	-1.4904
CSMD3	4.93156e-11	3.16277e-07	(4.81291689434995, Inf)	2.98033e-14	3.58385e-11	(2.21051802365979, Inf)	-10.307	-13.5257	4.92858e-11	3.21872
IL17C	0.127318	1	(0.376644941770449, Inf)	1	1	(0, Inf)	-0.89511	0	-0.872682	-0.89511
DCAF4L2	0.0310005	1	(1.30465267633631, Inf)	0.0940666	0.627666	(0.84358298012743, Inf)	-1.50863	-1.02656	-0.0630662	-0.482067
C11ORF87	0.127318	1	(0.376644941770449, Inf)	0.458352	1	(0.229451066556357, Inf)	-0.89511	-0.338801	-0.331034	-0.556309
PCDHB7	0.00240539	0.40779	(2.50165216247598, Inf)	2.46626e-06	0.000393197	(2.26573755837999, Inf)	-2.61882	-5.60796	0.00240292	2.98915
DDI1	0.0311433	1	(1.30136639755461, Inf)	1.02104e-06	0.000203791	(2.97752178784698, Inf)	-1.50664	-5.99096	0.0311423	4.48432
PCDHB6	0.00241622	0.40779	(2.49850543019614, Inf)	0.00073898	0.0324311	(1.61386514273185, Inf)	-2.61686	-3.13137	0.00167724	0.514504
SERPINB10	0.0312863	1	(1.29809663273663, Inf)	0.601668	1	(0.26265768353549, Inf)	-1.50465	-0.220643	-0.570382	-1.284
SAR1B	0.127918	1	(0.374752253620849, Inf)	1	1	(0, Inf)	-0.893068	0	-0.872082	-0.893068
TRHR	0.0314297	1	(1.29484325771724, Inf)	0.603351	1	(0.261999393601817, Inf)	-1.50266	-0.21943	-0.571921	-1.28323
ZMAT2	0.128518	1	(0.372878492352745, Inf)	0.790781	1	(0.0327881549274708, Inf)	-0.891037	-0.101944	-0.662263	-0.789093
PRDX1	0.128518	1	(0.372878492352745, Inf)	1	1	(0, Inf)	-0.891037	0	-0.871482	-0.891037
C4ORF33	0.128518	1	(0.372878492352745, Inf)	0.463487	1	(0.227156555890794, Inf)	-0.891037	-0.333963	-0.334969	-0.557074
KLHL24	0.00866464	0.756381	(1.97797836131918, Inf)	0.331733	1	(0.555838369601435, Inf)	-2.06225	-0.479212	-0.323068	-1.58304
LHFP	0.129117	1	(0.371023375475368, Inf)	0.466043	1	(0.226026423771934, Inf)	-0.889017	-0.331574	-0.336926	-0.557443
GOLM1	0.0318612	1	(1.28518024833129, Inf)	0.821404	1	(0.113013211885967, Inf)	-1.49674	-0.0854433	-0.789543	-1.41129
COMMD7	0.129117	1	(0.371023375475368, Inf)	0.466043	1	(0.226026423771934, Inf)	-0.889017	-0.331574	-0.336926	-0.557443
B3GNT7	0.0318612	1	(1.28518024833129, Inf)	0.608371	1	(0.26004417424658, Inf)	-1.49674	-0.215831	-0.57651	-1.28091
DHX36	0.000756742	0.242662	(2.83853236680835, Inf)	0.00325883	0.0880616	(1.37245547445416, Inf)	-3.12105	-2.48694	-0.00250209	-0.634114
TMED2	0.129716	1	(0.369186626091827, Inf)	0.468592	1	(0.224907481079994, Inf)	-0.887008	-0.329205	-0.338877	-0.557803
SDC2	0.129716	1	(0.369186626091827, Inf)	0.794028	1	(0.0324635197301691, Inf)	-0.887008	-0.100164	-0.664313	-0.786844
ORM1	0.129716	1	(0.369186626091827, Inf)	0.211494	0.879247	(0.517513653698639, Inf)	-0.887008	-0.674701	-0.0817788	-0.212307
FAM71B	0.0088603	0.759598	(1.96165840784295, Inf)	0.338539	1	(0.551252244439707, Inf)	-2.05255	-0.470391	-0.329679	-1.58216
CD300LB	0.129716	1	(0.369186626091827, Inf)	0.0760866	0.569613	(0.864735526849721, Inf)	-0.887008	-1.11869	0.0536291	0.231684
ARHGDIB	0.129716	1	(0.369186626091827, Inf)	1	1	(0, Inf)	-0.887008	0	-0.870284	-0.887008
LINGO2	0.00889974	0.759598	(1.95842668064717, Inf)	0.00129325	0.0472148	(1.61953682771272, Inf)	-2.05062	-2.88832	0.00760649	0.837694
OSBPL6	0.000770124	0.242905	(2.82732394680121, Inf)	0.0319776	0.362287	(1.06816787930274, Inf)	-3.11344	-1.49515	-0.0312074	-1.61828
MMP16	0.00893929	0.759598	(1.95520558413294, Inf)	0.000432368	0.0218915	(1.77969418048302, Inf)	-2.0487	-3.36415	0.00850692	1.31545
GPR158	0.000233715	0.115299	(3.12381545208949, Inf)	7.63872e-06	0.000979793	(1.91536626158471, Inf)	-3.63131	-5.11698	0.000226076	1.48567
DENND6A	0.00897894	0.759598	(1.9519950659324, Inf)	0.517084	1	(0.413584075225822, Inf)	-2.04678	-0.286439	-0.508105	-1.76034
REN	0.0325857	1	(1.26939179319209, Inf)	0.958559	1	(0.0161121154434746, Inf)	-1.48697	-0.0183814	-0.925973	-1.46859
ETV1	0.00905854	0.759598	(1.94560555671494, Inf)	0.206299	0.871329	(0.687410762332701, Inf)	-2.04294	-0.685503	-0.19724	-1.35744
EMC4	0.130713	1	(0.366165458938866, Inf)	1	1	(0, Inf)	-0.883682	0	-0.869287	-0.883682
AVPR2	0.0326342	1	(1.26835301103727, Inf)	0.394391	1	(0.428829565688159, Inf)	-1.48633	-0.404073	-0.361757	-1.08225
TMA16	0.130912	1	(0.365567149365436, Inf)	0.797225	1	(0.032145249928893, Inf)	-0.883021	-0.0984189	-0.666313	-0.784602
MNDA	0.0327314	1	(1.26628053879701, Inf)	3.03119e-05	0.00294569	(2.40945797652358, Inf)	-1.48504	-4.51839	0.032701	3.03335
AKIRIN2	0.130912	1	(0.365567149365436, Inf)	0.797225	1	(0.032145249928893, Inf)	-0.883021	-0.0984189	-0.666313	-0.784602
ZSCAN1	0.0328773	1	(1.26318449835985, Inf)	0.219242	0.89476	(0.615825676803241, Inf)	-1.4831	-0.659077	-0.186364	-0.824027
CNTN3	0.000825422	0.246984	(2.78336166968865, Inf)	0.000273167	0.0157357	(1.64674688609629, Inf)	-3.08332	-3.56357	0.000552256	0.480249
ZNF813	0.0093404	0.767989	(1.92356795332173, Inf)	0.5299	1	(0.407561006169135, Inf)	-2.02963	-0.275806	-0.52056	-1.75383
MRPL21	0.132107	1	(0.362017953740529, Inf)	0.478715	1	(0.220540345525043, Inf)	-0.879075	-0.319923	-0.346609	-0.559153
LRGUK	0.00276899	0.454723	(2.40473585593938, Inf)	0.321537	1	(0.616130306543221, Inf)	-2.55768	-0.492768	-0.318768	-2.06491
SLC27A6	0.00942187	0.768122	(1.91736289540779, Inf)	0.532727	1	(0.406246293246009, Inf)	-2.02586	-0.273495	-0.523305	-1.75237
SOSTDC1	0.132703	1	(0.360269074736952, Inf)	0.2216	0.897537	(0.505013323899155, Inf)	-0.877118	-0.65443	-0.0888965	-0.222688
MSC	0.132703	1	(0.360269074736952, Inf)	0.00638535	0.135901	(1.61381091850465, Inf)	-0.877118	-2.19482	0.126318	1.3177
STMN2	0.132902	1	(0.359689864005863, Inf)	0.802444	1	(0.0316284452676567, Inf)	-0.876468	-0.0955853	-0.669542	-0.780883
ARRDC3	0.0337582	1	(1.24492158994983, Inf)	0.62963	1	(0.251898212161747, Inf)	-1.47162	-0.200915	-0.595872	-1.27071
C6ORF165	0.00954484	0.774864	(1.90813000827099, Inf)	0.0601263	0.503627	(0.963491210497986, Inf)	-2.02023	-1.22094	-0.0505815	-0.799296
ARID1A	8.71332e-07	0.00167644	(3.92266145892572, Inf)	2.92016e-47	2.8092e-43	(5.11641626323635, Inf)	-6.05982	-46.5346	8.71332e-07	40.4748
SERPINB2	0.0339059	1	(1.24192898997399, Inf)	0.229056	0.910488	(0.605463225510879, Inf)	-1.46972	-0.640059	-0.19515	-0.829666
RAB8A	0.1333	1	(0.358537011877639, Inf)	1	1	(0, Inf)	-0.875171	0	-0.8667	-0.875171
RAB7A	0.1333	1	(0.358537011877639, Inf)	0.483732	1	(0.218419765279609, Inf)	-0.875171	-0.315395	-0.350433	-0.559776
NKAP	0.0339059	1	(1.24192898997399, Inf)	0.835699	1	(0.109209882639805, Inf)	-1.46972	-0.0779504	-0.801793	-1.39177
LYPD6B	0.1333	1	(0.358537011877639, Inf)	0.483732	1	(0.218419765279609, Inf)	-0.875171	-0.315395	-0.350433	-0.559776
KBTBD2	0.00958604	0.774938	(1.90507210761671, Inf)	0.121235	0.692156	(0.815582745520354, Inf)	-2.01836	-0.916371	-0.111649	-1.10199
FGF18	0.1333	1	(0.358537011877639, Inf)	0.803471	1	(0.031527072045645, Inf)	-0.875171	-0.0950295	-0.670172	-0.780141
ZNF780B	0.00286544	0.459426	(2.38166884533085, Inf)	0.330682	1	(0.610220183698682, Inf)	-2.54281	-0.480589	-0.327817	-2.06222
PRB2	0.0340539	1	(1.23895074299563, Inf)	0.632828	1	(0.250690067259293, Inf)	-1.46783	-0.198714	-0.598775	-1.26912
SIGLEC12	0.00971025	0.777553	(1.89595693006831, Inf)	0.867051	1	(0.16672688683752, Inf)	-2.01277	-0.0619554	-0.857341	-1.95081
MRAS	0.133896	1	(0.356821523782531, Inf)	0.805003	1	(0.0313762248109769, Inf)	-0.873234	-0.0942027	-0.671107	-0.779031
FGF6	0.133896	1	(0.356821523782531, Inf)	0.0256513	0.320481	(1.20513254455754, Inf)	-0.873234	-1.59089	0.108244	0.717657
AP3M2	0.0343506	1	(1.23303689696702, Inf)	0.00209036	0.0650242	(1.6553764614141, Inf)	-1.46407	-2.67978	0.0322602	1.21571
OCA2	0.00292687	0.465397	(2.36747534804044, Inf)	0.0359926	0.386223	(1.05508130701511, Inf)	-2.5336	-1.44379	-0.0330658	-1.08981
TRIM61	0.134491	1	(0.355122373669281, Inf)	0.488719	1	(0.216339577038851, Inf)	-0.871306	-0.310941	-0.354228	-0.560366
MXD4	0.134491	1	(0.355122373669281, Inf)	1	1	(0, Inf)	-0.871306	0	-0.865509	-0.871306
GUCA1C	0.134491	1	(0.355122373669281, Inf)	0.227709	0.908568	(0.497798847843453, Inf)	-0.871306	-0.64262	-0.0932176	-0.228686
GMNN	0.134491	1	(0.355122373669281, Inf)	1	1	(0, Inf)	-0.871306	0	-0.865509	-0.871306
GLTP	0.134491	1	(0.355122373669281, Inf)	0.806522	1	(0.0312268142166389, Inf)	-0.871306	-0.0933838	-0.672031	-0.777923
CLEC6A	0.134491	1	(0.355122373669281, Inf)	0.488719	1	(0.216339577038851, Inf)	-0.871306	-0.310941	-0.354228	-0.560366
AMTN	0.134491	1	(0.355122373669281, Inf)	0.806522	1	(0.0312268142166389, Inf)	-0.871306	-0.0933838	-0.672031	-0.777923
TPTE2	0.00984937	0.778583	(1.88593071679455, Inf)	0.063651	0.519566	(0.952281899746555, Inf)	-2.00659	-1.19619	-0.0538016	-0.810397
KCND2	0.00987733	0.778583	(1.88393818566217, Inf)	0.00180809	0.0589042	(1.55793796263331, Inf)	-2.00536	-2.74278	0.00806925	0.737421
VEGFC	0.0346482	1	(1.22717923949924, Inf)	0.0505088	0.461742	(0.997643647946033, Inf)	-1.46032	-1.29663	-0.0158606	-0.163686
RGS17	0.135086	1	(0.353439329244308, Inf)	0.229752	0.910761	(0.495439611597749, Inf)	-0.869389	-0.638741	-0.0946659	-0.230649
KRTAP26-1	0.135086	1	(0.353439329244308, Inf)	0.0859174	0.606179	(0.827851073097837, Inf)	-0.869389	-1.06592	0.0491688	0.19653
KCNMB4	0.135086	1	(0.353439329244308, Inf)	1	1	(0, Inf)	-0.869389	0	-0.864914	-0.869389
DYNAP	0.135086	1	(0.353439329244308, Inf)	0.491201	1	(0.215314270986534, Inf)	-0.869389	-0.308741	-0.356115	-0.560649
PRICKLE2	0.00300177	0.473394	(2.35066487219636, Inf)	0.037633	0.395115	(1.04758960542684, Inf)	-2.52262	-1.42443	-0.0346313	-1.09819
P2RX5	0.0349469	1	(1.22137697359144, Inf)	0.642308	1	(0.247134179780438, Inf)	-1.45659	-0.192256	-0.607361	-1.26433
HTR1A	0.0349469	1	(1.22137697359144, Inf)	0.00702511	0.145337	(1.41904261026063, Inf)	-1.45659	-2.15335	0.0279218	0.696756
POT1	0.0100461	0.785718	(1.87207085850839, Inf)	0.872528	1	(0.164626390625394, Inf)	-1.998	-0.0592206	-0.862482	-1.93878
SPP2	0.135681	1	(0.351772162596929, Inf)	0.809525	1	(0.0309322216296895, Inf)	-0.867481	-0.0917697	-0.673844	-0.775712
FSTL5	0.00303971	0.475479	(2.34234884080888, Inf)	1.95731e-06	0.000330338	(2.24533427430652, Inf)	-2.51717	-5.70834	0.00303775	3.19117
EFCAB1	0.135681	1	(0.351772162596929, Inf)	0.00713354	0.146791	(1.57574934023803, Inf)	-0.867481	-2.14669	0.128547	1.27921
TBCEL	0.0352467	1	(1.21562931724513, Inf)	0.241855	0.922479	(0.59264165132359, Inf)	-1.45288	-0.616445	-0.206608	-0.836437
INHBA	0.0355474	1	(1.20993550311283, Inf)	0.00239015	0.0713553	(1.62436238251172, Inf)	-1.44919	-2.62158	0.0331572	1.17238
SCNN1B	0.0103023	0.802498	(1.85454757434139, Inf)	0.736907	1	(0.272506359475263, Inf)	-1.98706	-0.132588	-0.726604	-1.85448
PHYHIPL	0.0356478	1	(1.20804939944469, Inf)	0.429619	1	(0.408440942533851, Inf)	-1.44797	-0.366916	-0.393972	-1.08105
ZFAND5	0.136869	1	(0.348484572292285, Inf)	0.812482	1	(0.0306431354462344, Inf)	-0.863695	-0.0901865	-0.675613	-0.773509
RAB4B	0.136869	1	(0.348484572292285, Inf)	0.812482	1	(0.0306431354462344, Inf)	-0.863695	-0.0901865	-0.675613	-0.773509
RAB39B	0.136869	1	(0.348484572292285, Inf)	0.498601	1	(0.21229584662691, Inf)	-0.863695	-0.302247	-0.361732	-0.561448
GTF3C6	0.136869	1	(0.348484572292285, Inf)	1	1	(0, Inf)	-0.863695	0	-0.863131	-0.863695
ATP6V1C2	0.0356981	1	(1.20710855100276, Inf)	0.00242992	0.071662	(1.62056714330025, Inf)	-1.44736	-2.61441	0.0332682	1.16705
IL1R2	0.0357484	1	(1.20616916691637, Inf)	0.0213955	0.28567	(1.18814856001098, Inf)	-1.44674	-1.66968	0.0143528	0.222933
ARL13B	0.0358491	1	(1.2042947781566, Inf)	0.00765709	0.153721	(1.39919586046677, Inf)	-1.44552	-2.11594	0.028192	0.670414
RPL10L	0.137462	1	(0.346863713816507, Inf)	1.64686e-06	0.000290694	(3.66821558054461, Inf)	-0.861816	-5.78334	0.137461	4.92153
SCN2B	0.138055	1	(0.345257863289579, Inf)	0.240018	0.921551	(0.483971102070023, Inf)	-0.859946	-0.619756	-0.101962	-0.24019
LIM2	0.138055	1	(0.345257863289579, Inf)	0.503496	1	(0.210330144343328, Inf)	-0.859946	-0.298004	-0.365441	-0.561942
CRYBA1	0.138055	1	(0.345257863289579, Inf)	0.0289555	0.344062	(1.16607732320614, Inf)	-0.859946	-1.53827	0.1091	0.678323
C5ORF28	0.138055	1	(0.345257863289579, Inf)	0.815392	1	(0.0303594027106211, Inf)	-0.859946	-0.0886334	-0.677337	-0.771313
BMP7	0.0363035	1	(1.19593161997495, Inf)	0.251939	0.934329	(0.583038661603069, Inf)	-1.44005	-0.598705	-0.215635	-0.841347
CADM3	0.0364554	1	(1.19316965318517, Inf)	0.00810186	0.158737	(1.38627026360334, Inf)	-1.43824	-2.09142	0.0283536	0.653178
PKD2L2	0.0106938	0.819714	(1.82886922331205, Inf)	0.574159	1	(0.387496464326963, Inf)	-1.97087	-0.240968	-0.563465	-1.7299
RAN	0.138648	1	(0.343666813228336, Inf)	1	1	(0, Inf)	-0.858086	0	-0.861352	-0.858086
GSK3B	0.0366077	1	(1.19042041435295, Inf)	0.659235	1	(0.240870410246832, Inf)	-1.43643	-0.18096	-0.622628	-1.25547
CCNB1	0.0366077	1	(1.19042041435295, Inf)	0.966448	1	(0.0151097488145027, Inf)	-1.43643	-0.0148215	-0.92984	-1.42161
CMAS	0.0367601	1	(1.18768381569926, Inf)	0.256292	0.939815	(0.579017705316151, Inf)	-1.43462	-0.591265	-0.219532	-0.843358
VTI1A	0.13924	1	(0.342090359956647, Inf)	0.50836	1	(0.208400509991554, Inf)	-0.856235	-0.293829	-0.369119	-0.562406
SEC11A	0.13924	1	(0.342090359956647, Inf)	1	1	(0, Inf)	-0.856235	0	-0.86076	-0.856235
GRB2	0.13924	1	(0.342090359956647, Inf)	0.244145	0.925283	(0.47953100021617, Inf)	-0.856235	-0.612351	-0.104905	-0.243884
C11ORF40	0.13924	1	(0.342090359956647, Inf)	1	1	(0, Inf)	-0.856235	0	-0.86076	-0.856235
CFAP58	0.00336863	0.510334	(2.27527126804803, Inf)	0.676852	1	(0.382656197171205, Inf)	-2.47255	-0.169507	-0.673483	-2.30304
KCNJ14	0.0370658	1	(1.18224819182879, Inf)	0.259204	0.943631	(0.576367738701432, Inf)	-1.43103	-0.586358	-0.222138	-0.844669
LRRC34	0.0109595	0.830158	(1.8121417609037, Inf)	1	1	(0, Inf)	-1.96021	0	-0.989041	-1.96021
ERICH3	0.00011437	0.0709834	(3.11939941129988, Inf)	0.00297556	0.0824924	(1.31261157477892, Inf)	-3.94169	-2.52643	-0.00286119	-1.41526
ZBED2	0.139832	1	(0.340528303518488, Inf)	0.819674	1	(0.0299435204817085, Inf)	-0.854393	-0.086359	-0.679842	-0.768034
SLC10A4	0.037219	1	(1.17954899504379, Inf)	0.665245	1	(0.238670680472888, Inf)	-1.42924	-0.177019	-0.628026	-1.25222
METTL21A	0.139832	1	(0.340528303518488, Inf)	0.246214	0.927155	(0.477341360945777, Inf)	-0.854393	-0.608688	-0.106381	-0.245705
TMPRSS11F	0.0373724	1	(1.17686209528287, Inf)	0.0603099	0.504067	(0.956737985843463, Inf)	-1.42745	-1.21961	-0.0229375	-0.207837
TMEM184C	0.0373724	1	(1.17686209528287, Inf)	0.856946	1	(0.103488180360271, Inf)	-1.42745	-0.0670467	-0.819573	-1.3604
TTLL9	0.0375261	1	(1.17418740870268, Inf)	0.134775	0.727369	(0.759224682114687, Inf)	-1.42567	-0.870391	-0.0972488	-0.555276
TMEM125	0.140424	1	(0.338980447593404, Inf)	0.513192	1	(0.206505959900722, Inf)	-0.85256	-0.28972	-0.372768	-0.56284
MAGEH1	0.140424	1	(0.338980447593404, Inf)	0.248284	0.929375	(0.475171627486932, Inf)	-0.85256	-0.605051	-0.107861	-0.247509
LHFPL5	0.140424	1	(0.338980447593404, Inf)	0.0963308	0.633444	(0.793984438289289, Inf)	-0.85256	-1.01623	0.0440928	0.163675
HIST1H1E	0.140424	1	(0.338980447593404, Inf)	0.00200624	0.0638019	(1.90912716266036, Inf)	-0.85256	-2.69762	0.138417	1.84506
CITED1	0.140424	1	(0.338980447593404, Inf)	0.513192	1	(0.206505959900722, Inf)	-0.85256	-0.28972	-0.372768	-0.56284
P2RX4	0.03768	1	(1.17152485222036, Inf)	0.452424	1	(0.396092010030938, Inf)	-1.42389	-0.344455	-0.414744	-1.07943
CXCR5	0.03768	1	(1.17152485222036, Inf)	0.452424	1	(0.396092010030938, Inf)	-1.42389	-0.344455	-0.414744	-1.07943
ZBTB26	0.0378342	1	(1.16887434350493, Inf)	0.671176	1	(0.2365107648125, Inf)	-1.42212	-0.173163	-0.633342	-1.24895
STARD6	0.141015	1	(0.337446599414249, Inf)	0.250358	0.932302	(0.473021529625, Inf)	-0.850736	-0.601439	-0.109343	-0.249297
NDUFAF7	0.0378342	1	(1.16887434350493, Inf)	0.968483	1	(0.0148362691979506, Inf)	-1.42212	-0.0139079	-0.930649	-1.40821
CLDN6	0.141015	1	(0.337446599414249, Inf)	0.00863665	0.165014	(1.51157855262653, Inf)	-0.850736	-2.06365	0.132378	1.21292
CLDN22	0.141015	1	(0.337446599414249, Inf)	0.515596	1	(0.205571543792574, Inf)	-0.850736	-0.28769	-0.374582	-0.563046
CABP2	0.141015	1	(0.337446599414249, Inf)	0.250358	0.932302	(0.473021529625, Inf)	-0.850736	-0.601439	-0.109343	-0.249297
TGFB2	0.0379886	1	(1.1662358009688, Inf)	0.455819	1	(0.394303784252017, Inf)	-1.42035	-0.341207	-0.417831	-1.07914
ADH6	0.0380917	1	(1.16448338053158, Inf)	0.138493	0.736283	(0.752950097964979, Inf)	-1.41917	-0.858571	-0.100402	-0.560599
PIK3C3	0.00357716	0.524787	(2.23683763176343, Inf)	0.164065	0.789066	(0.781084163662732, Inf)	-2.44646	-0.784984	-0.160488	-1.66148
HIST1H1D	0.141605	1	(0.335926569687158, Inf)	0.0987217	0.641441	(0.786831425331728, Inf)	-0.848921	-1.00559	0.0428835	0.156666
GATA3	0.0382981	1	(1.16099429175097, Inf)	3.99848e-06	0.000557469	(2.65635089837135, Inf)	-1.41682	-5.3981	0.0382941	3.98128
GSTA5	0.142195	1	(0.334420172513673, Inf)	0.825228	1	(0.0294064169753101, Inf)	-0.847115	-0.0834259	-0.683033	-0.763689
CRIPAK	0.0386087	1	(1.15579968641875, Inf)	0.0266028	0.328323	(1.13853161790761, Inf)	-1.41332	-1.57507	0.0120059	0.161758
PRDM9	0.0036774	0.529601	(2.21934281229713, Inf)	0.0128232	0.211902	(1.20899895165774, Inf)	-2.43446	-1.892	-0.0091458	-0.542456
ELSPBP1	0.142785	1	(0.332927225314951, Inf)	0.522762	1	(0.202818353473923, Inf)	-0.845317	-0.281696	-0.379976	-0.563621
C8ORF86	0.142785	1	(0.332927225314951, Inf)	1	1	(0, Inf)	-0.845317	0	-0.857215	-0.845317
DYNLRB1	0.143178	1	(0.331939310699773, Inf)	0.524344	1	(0.202216518597146, Inf)	-0.844123	-0.280384	-0.381166	-0.56374
SPC25	0.143375	1	(0.331447548757995, Inf)	1	1	(0, Inf)	-0.843528	0	-0.856625	-0.843528
PCOLCE	0.0390763	1	(1.14809435517595, Inf)	0.682807	1	(0.232306128993611, Inf)	-1.40809	-0.165702	-0.643731	-1.24238
MYOG	0.143375	1	(0.331447548757995, Inf)	0.258676	0.942957	(0.464612257987223, Inf)	-0.843528	-0.587244	-0.115301	-0.256284
FAM3D	0.143375	1	(0.331447548757995, Inf)	0.258676	0.942957	(0.464612257987223, Inf)	-0.843528	-0.587244	-0.115301	-0.256284
C16ORF54	0.143375	1	(0.331447548757995, Inf)	1	1	(0, Inf)	-0.843528	0	-0.856625	-0.843528
GLI3	0.000139041	0.0810652	(3.0207466784947, Inf)	1.09261e-10	6.78121e-08	(2.51201685513813, Inf)	-3.85686	-9.96154	0.000139041	6.10468
SNRPB2	0.143964	1	(0.329980966683845, Inf)	0.829282	1	(0.0290160663074963, Inf)	-0.841748	-0.081298	-0.685318	-0.76045
RTP2	0.143964	1	(0.329980966683845, Inf)	0.260761	0.945542	(0.462556451535952, Inf)	-0.841748	-0.583757	-0.116798	-0.257991
ISPD	0.0393892	1	(1.14301429165748, Inf)	0.970854	1	(0.0145080331537482, Inf)	-1.40462	-0.0128459	-0.931465	-1.39178
IRF4	0.0393892	1	(1.14301429165748, Inf)	0.281278	0.972294	(0.557240490735676, Inf)	-1.40462	-0.550864	-0.241889	-0.853759
GSTM3	0.143964	1	(0.329980966683845, Inf)	0.829282	1	(0.0290160663074963, Inf)	-0.841748	-0.081298	-0.685318	-0.76045
GGTLC1	0.143964	1	(0.329980966683845, Inf)	0.103585	0.649815	(0.772905205414352, Inf)	-0.841748	-0.984701	0.0403781	0.142954
EEF1B2	0.143964	1	(0.329980966683845, Inf)	0.527499	1	(0.201023500788313, Inf)	-0.841748	-0.277779	-0.383535	-0.563969
CLDN8	0.143964	1	(0.329980966683845, Inf)	0.829282	1	(0.0290160663074963, Inf)	-0.841748	-0.081298	-0.685318	-0.76045
SAGE1	0.00382388	0.529601	(2.19481968729937, Inf)	0.0139715	0.223081	(1.19563984721953, Inf)	-2.4175	-1.85476	-0.0101477	-0.56274
TRIM51	0.039546	1	(1.14049108130062, Inf)	0.14817	0.754796	(0.737436777329939, Inf)	-1.4029	-0.82924	-0.108624	-0.573657
FBXO47	0.039546	1	(1.14049108130062, Inf)	0.282763	0.975149	(0.556010379277099, Inf)	-1.4029	-0.548578	-0.243217	-0.85432
CLEC3A	0.144356	1	(0.329010434428892, Inf)	0.83017	1	(0.0289307249360037, Inf)	-0.840565	-0.0808332	-0.685814	-0.759732
TMC2	0.00385365	0.529601	(2.1899799525975, Inf)	0.0295793	0.347032	(1.08385761237224, Inf)	-2.41413	-1.52901	-0.0257257	-0.885117
CDH2	0.00385365	0.529601	(2.1899799525975, Inf)	0.00642179	0.136374	(1.30328131176985, Inf)	-2.41413	-2.19234	-0.00256814	-0.221784
THEMIS	0.0121074	0.879042	(1.74561673297038, Inf)	0.286984	0.981612	(0.616751799978385, Inf)	-1.91695	-0.542143	-0.274876	-1.37481
PSMD10	0.144552	1	(0.328527306037661, Inf)	1	1	(0, Inf)	-0.839976	0	-0.855448	-0.839976
GPR39	0.0397031	1	(1.13797898640788, Inf)	0.0693076	0.540526	(0.925127699967577, Inf)	-1.40118	-1.15922	-0.0296045	-0.241957
GABRA6	0.0397031	1	(1.13797898640788, Inf)	0.0287642	0.342464	(1.12097716564912, Inf)	-1.40118	-1.54115	0.0109389	0.139972
FCRL6	0.0397555	1	(1.137144078861, Inf)	0.284745	0.977503	(0.554378654026102, Inf)	-1.4006	-0.545544	-0.244989	-0.855059
PCDH18	0.00127452	0.312547	(2.52119644199791, Inf)	0.0378883	0.39618	(1.04055999099934, Inf)	-2.89465	-1.4215	-0.0366138	-1.47316
ZMYND19	0.14514	1	(0.327086396800653, Inf)	0.106058	0.655116	(0.766125335191419, Inf)	-0.838212	-0.974458	0.0390826	0.136246
TPT1	0.14514	1	(0.327086396800653, Inf)	0.831931	1	(0.0287615394100621, Inf)	-0.838212	-0.0799124	-0.686791	-0.7583
TCEAL2	0.14514	1	(0.327086396800653, Inf)	0.532203	1	(0.19926013674631, Inf)	-0.838212	-0.273922	-0.387063	-0.56429
NAT8	0.14514	1	(0.327086396800653, Inf)	0.264938	0.948856	(0.45849893880318, Inf)	-0.838212	-0.576855	-0.119798	-0.261357
BASP1	0.14514	1	(0.327086396800653, Inf)	0.831931	1	(0.0287615394100621, Inf)	-0.838212	-0.0799124	-0.686791	-0.7583
PRKD1	0.00394387	0.538157	(2.17558797043366, Inf)	0.00291527	0.0810546	(1.40528235320024, Inf)	-2.40408	-2.53532	0.00102861	0.131245
LCMT2	0.0123927	0.884208	(1.73037117198374, Inf)	0.175199	0.814996	(0.740791314708444, Inf)	-1.90683	-0.756469	-0.162806	-1.15036
CYB5D1	0.145728	1	(0.325658071923795, Inf)	0.534544	1	(0.198390005144798, Inf)	-0.836457	-0.272017	-0.388816	-0.56444
BRICD5	0.145728	1	(0.325658071923795, Inf)	0.534544	1	(0.198390005144798, Inf)	-0.836457	-0.272017	-0.388816	-0.56444
ZNF239	0.0404919	1	(1.1255827011529, Inf)	0.695521	1	(0.227751106856482, Inf)	-1.39263	-0.15769	-0.655029	-1.23494
FAM155A	0.0404919	1	(1.1255827011529, Inf)	9.74679e-05	0.00729682	(2.14174042357652, Inf)	-1.39263	-4.01114	0.0403944	2.61851
CHRNB3	0.0404919	1	(1.1255827011529, Inf)	0.00395108	0.099371	(1.51111707479849, Inf)	-1.39263	-2.40328	0.0365408	1.01065
ATG4C	0.0404919	1	(1.1255827011529, Inf)	0.695521	1	(0.227751106856482, Inf)	-1.39263	-0.15769	-0.655029	-1.23494
ZPR1	0.0406504	1	(1.12313578223735, Inf)	0.874118	1	(0.098763719952519, Inf)	-1.39094	-0.05843	-0.833468	-1.33251
TMEM182	0.146315	1	(0.324242167263256, Inf)	0.536876	1	(0.197527439905038, Inf)	-0.83471	-0.270126	-0.390561	-0.564584
STEAP4	0.0406504	1	(1.12313578223735, Inf)	0.484375	1	(0.379731687877486, Inf)	-1.39094	-0.314818	-0.443725	-1.07612
EBI3	0.146315	1	(0.324242167263256, Inf)	0.269123	0.954105	(0.454511991509239, Inf)	-0.83471	-0.570049	-0.122808	-0.264661
C6ORF62	0.146315	1	(0.324242167263256, Inf)	0.108556	0.661141	(0.759463375754972, Inf)	-0.83471	-0.964345	0.037759	0.129634
TFAP2B	0.0408091	1	(1.12069947902208, Inf)	0.294693	0.991898	(0.5463616091378, Inf)	-1.38924	-0.53063	-0.253884	-0.858613
NAP1L2	0.0408091	1	(1.12069947902208, Inf)	0.0310436	0.35701	(1.10395582040065, Inf)	-1.38924	-1.50803	0.00976554	0.118786
ZNF721	0.00411298	0.55728	(2.14968811364278, Inf)	0.846756	1	(0.27258950412611, Inf)	-2.38584	-0.0722415	-0.842644	-2.3136
ZNF627	0.0409681	1	(1.11827372257398, Inf)	1	1	(0, Inf)	-1.38755	0	-0.959032	-1.38755
HES7	0.146902	1	(0.322838521517528, Inf)	1	1	(0, Inf)	-0.832971	0	-0.853098	-0.832971
SHH	0.0411273	1	(1.11585844455546, Inf)	0.87641	1	(0.0981237822422436, Inf)	-1.38587	-0.0572927	-0.835283	-1.32858
EEF1A1	0.0411273	1	(1.11585844455546, Inf)	0.87641	1	(0.0981237822422436, Inf)	-1.38587	-0.0572927	-0.835283	-1.32858
KIAA0408	0.0127792	0.901064	(1.71045323043573, Inf)	0.100316	0.644309	(0.863676293726972, Inf)	-1.8935	-0.998629	-0.0875369	-0.894867
SLC25A46	0.0413399	1	(1.1126542566314, Inf)	0.491558	1	(0.376187888923856, Inf)	-1.38363	-0.308425	-0.450218	-1.07521
DENND2C	0.00419144	0.563939	(2.1381182099095, Inf)	0.849958	1	(0.271122391617358, Inf)	-2.37764	-0.0706025	-0.845767	-2.30703
COL11A1	5.72683e-05	0.0393515	(3.1145030225206, Inf)	0.00419726	0.103327	(1.2535443348154, Inf)	-4.24209	-2.37703	-0.00413999	-1.86505
FAM90A1	0.0414463	1	(1.11105905339609, Inf)	0.30069	1	(0.541661724328012, Inf)	-1.38251	-0.521881	-0.259243	-0.860632
WDR49	0.0129259	0.901064	(1.70310171225334, Inf)	0.000184758	0.0119091	(1.83814153076192, Inf)	-1.88854	-3.7334	0.0127411	1.84486
TACR3	0.0416062	1	(1.10867480650039, Inf)	0.000112901	0.00822811	(2.10956835712794, Inf)	-1.38084	-3.9473	0.0414933	2.56646
RND1	0.148075	1	(0.320067375410081, Inf)	0.543825	1	(0.194984168146604, Inf)	-0.829518	-0.264541	-0.39575	-0.564977
CLRN2	0.148075	1	(0.320067375410081, Inf)	0.838378	1	(0.0281443389935372, Inf)	-0.829518	-0.0765603	-0.690303	-0.752958
VIM	0.0417663	1	(1.10630077051216, Inf)	0.0330932	0.371261	(1.08977223384304, Inf)	-1.37917	-1.48026	0.00867314	0.101088
SMAD2	0.0419267	1	(1.10393687997688, Inf)	0.0783895	0.576975	(0.897452939712137, Inf)	-1.37751	-1.10574	-0.0364628	-0.271767
LIN7A	0.148661	1	(0.318699566113457, Inf)	0.000625258	0.0287798	(2.17488732138761, Inf)	-0.827804	-3.20394	0.148036	2.37614
CCDC70	0.148661	1	(0.318699566113457, Inf)	0.0111898	0.19622	(1.4276019663695, Inf)	-0.827804	-1.95118	0.137471	1.12338
BCL10	0.148661	1	(0.318699566113457, Inf)	0.839637	1	(0.0280240640405734, Inf)	-0.827804	-0.0759085	-0.690976	-0.751895
SLCO1B3	0.0131725	0.906648	(1.69098861330417, Inf)	0.190373	0.847936	(0.723931199437697, Inf)	-1.88033	-0.720394	-0.177201	-1.15994
NKX3-1	0.149246	1	(0.317343397747017, Inf)	0.548416	1	(0.193324728417697, Inf)	-0.826097	-0.26089	-0.39917	-0.565207
FNDC4	0.149246	1	(0.317343397747017, Inf)	0.840886	1	(0.0279048127042305, Inf)	-0.826097	-0.0752627	-0.69164	-0.750834
C6ORF118	0.0422481	1	(1.0992392762323, Inf)	0.00149647	0.0518775	(1.67801351024913, Inf)	-1.37419	-2.82493	0.0407516	1.45074
CDH4	0.00438384	0.581691	(2.11085209033574, Inf)	0.00161789	0.054997	(1.47163397845298, Inf)	-2.35815	-2.79105	0.00276595	0.432905
FAM104A	0.149441	1	(0.316893902849358, Inf)	1	1	(0, Inf)	-0.82553	0	-0.850559	-0.82553
TFPI2	0.149831	1	(0.315998722332835, Inf)	0.116209	0.681515	(0.740154984845948, Inf)	-0.824398	-0.934761	0.0336222	0.110363
RGS18	0.149831	1	(0.315998722332835, Inf)	0.0398259	0.407542	(1.06725721107002, Inf)	-0.824398	-1.39983	0.110005	0.575436
HOXC6	0.149831	1	(0.315998722332835, Inf)	0.842126	1	(0.0277865719724329, Inf)	-0.824398	-0.0746229	-0.692295	-0.749775
DUSP15	0.149831	1	(0.315998722332835, Inf)	1	1	(0, Inf)	-0.824398	0	-0.850169	-0.824398
CADM1	0.0425704	1	(1.09458148268894, Inf)	0.000461545	0.0231481	(1.87545173005441, Inf)	-1.37089	-3.33579	0.0421089	1.96489
P3H2	0.0134719	0.915422	(1.67667841347367, Inf)	0.0561898	0.486507	(0.97828312740833, Inf)	-1.87057	-1.25034	-0.0427179	-0.620228
PCDHGB6	0.00446574	0.585858	(2.09969536681388, Inf)	0.32429	1	(0.634519053002373, Inf)	-2.35011	-0.489067	-0.319824	-1.86104
CNR1	0.042732	1	(1.09226735693273, Inf)	0.0136996	0.21965	(1.26903810600475, Inf)	-1.36925	-1.86329	0.0290324	0.494045
FBXO40	0.0135222	0.915422	(1.67431689458145, Inf)	0.19718	0.857384	(0.716793849584086, Inf)	-1.86895	-0.705136	-0.183658	-1.16382
GSG1	0.0428398	1	(1.09073003482585, Inf)	0.506884	1	(0.368775319683977, Inf)	-1.36815	-0.295091	-0.464044	-1.07306
STX8	0.150416	1	(0.314665394390502, Inf)	0.117507	0.684482	(0.737031968032252, Inf)	-0.822707	-0.929938	0.032909	0.10723
RUNDC3B	0.0428937	1	(1.08996299542021, Inf)	0.00491681	0.113429	(1.4632969142036, Inf)	-1.36761	-2.30832	0.0379769	0.94071
PTDSS1	0.0428937	1	(1.08996299542021, Inf)	0.884488	1	(0.0958466480551873, Inf)	-1.36761	-0.0533083	-0.841594	-1.3143
IGF2	0.150416	1	(0.314665394390502, Inf)	0.283824	0.976688	(0.44108758669673, Inf)	-0.822707	-0.546951	-0.133408	-0.275756
MFSD9	0.0430557	1	(1.08766833648248, Inf)	0.975653	1	(0.0138055389168298, Inf)	-1.36597	-0.0107046	-0.932597	-1.35527
GABRB1	0.0430557	1	(1.08766833648248, Inf)	0.172123	0.810011	(0.703281810800973, Inf)	-1.36597	-0.76416	-0.129068	-0.601809
PARP15	0.0136568	0.915422	(1.66805191087862, Inf)	0.916111	1	(0.1466853480549, Inf)	-1.86465	-0.038052	-0.902454	-1.8266
ZMPSTE24	0.0432179	1	(1.08538331896886, Inf)	0.718473	1	(0.219617138754464, Inf)	-1.36434	-0.14359	-0.675255	-1.22075
ZCCHC5	0.0432179	1	(1.08538331896886, Inf)	0.510683	1	(0.366967597528663, Inf)	-1.36434	-0.291848	-0.467465	-1.07249
TUBE1	0.0432179	1	(1.08538331896886, Inf)	0.317272	1	(0.52914433153892, Inf)	-1.36434	-0.498568	-0.274054	-0.865768
REXO2	0.151	1	(0.31334327088466, Inf)	1	1	(0, Inf)	-0.821024	0	-0.849	-0.821024
RAB23	0.151	1	(0.31334327088466, Inf)	0.844576	1	(0.0275530713676225, Inf)	-0.821024	-0.073361	-0.693577	-0.747663
TMEM127	0.151583	1	(0.312032211173845, Inf)	0.557501	1	(0.190089168109451, Inf)	-0.819348	-0.253754	-0.405918	-0.565594
SMNDC1	0.151583	1	(0.312032211173845, Inf)	0.557501	1	(0.190089168109451, Inf)	-0.819348	-0.253754	-0.405918	-0.565594
MGMT	0.151583	1	(0.312032211173845, Inf)	0.120121	0.689161	(0.730864336500601, Inf)	-0.819348	-0.920381	0.0314624	0.101033
FEV	0.151583	1	(0.312032211173845, Inf)	0.557501	1	(0.190089168109451, Inf)	-0.819348	-0.253754	-0.405918	-0.565594
SLITRK5	0.00468346	0.600375	(2.07123234307188, Inf)	6.18859e-12	4.40994e-09	(3.21970638225232, Inf)	-2.32943	-11.2084	0.00468346	8.87898
SLCO6A1	0.0140309	0.920311	(1.65106249326782, Inf)	0.00538338	0.12134	(1.36535952003003, Inf)	-1.85291	-2.26895	0.00864753	0.416031
SH3BGR	0.152167	1	(0.310732076960621, Inf)	0.846989	1	(0.027323462439559, Inf)	-0.81768	-0.0721223	-0.694822	-0.745558
LURAP1	0.152167	1	(0.310732076960621, Inf)	0.559752	1	(0.189297129908995, Inf)	-0.81768	-0.252004	-0.407586	-0.565676
ACTN2	0.00471188	0.600375	(2.06763894899992, Inf)	0.000310208	0.0169557	(1.65573228978355, Inf)	-2.32681	-3.50835	0.00440167	1.18154
RBM42	0.0440323	1	(1.07410074808561, Inf)	0.0150968	0.233115	(1.24793144311901, Inf)	-1.35623	-1.82112	0.0289356	0.464888
GPBP1	0.0440323	1	(1.07410074808561, Inf)	0.324847	1	(0.523643870712112, Inf)	-1.35623	-0.488322	-0.280814	-0.867907
ROBO2	0.000575626	0.208951	(2.62936750558894, Inf)	2.01493e-05	0.00210692	(1.76104462572115, Inf)	-3.23986	-4.69574	0.000555476	1.45588
PUS3	0.0441959	1	(1.07187232329705, Inf)	0.52039	1	(0.362399536148638, Inf)	-1.35462	-0.283671	-0.476194	-1.07095
METTL12	0.15275	1	(0.309442732242942, Inf)	0.292255	0.988883	(0.433766630900934, Inf)	-0.81602	-0.534238	-0.139505	-0.281781
CD7	0.15275	1	(0.309442732242942, Inf)	0.12276	0.697345	(0.724799072297276, Inf)	-0.81602	-0.910942	0.0299894	0.0949225
BTBD1	0.0443597	1	(1.06965312594033, Inf)	0.521999	1	(0.361649226549987, Inf)	-1.35301	-0.28233	-0.477639	-1.07068
ZNF117	0.0445237	1	(1.06744309882062, Inf)	0.728799	1	(0.215987103403151, Inf)	-1.35141	-0.137392	-0.684275	-1.21402
WFDC8	0.153332	1	(0.308164043266731, Inf)	0.849364	1	(0.0270976487003891, Inf)	-0.814366	-0.0709062	-0.696032	-0.74346
SLC36A2	0.0445237	1	(1.06744309882062, Inf)	0.329401	1	(0.520398144240756, Inf)	-1.35141	-0.482275	-0.284877	-0.869133
PHOSPHO2	0.153332	1	(0.308164043266731, Inf)	0.124089	0.700673	(0.721804034808445, Inf)	-0.814366	-0.906266	0.0292431	0.0918998
NRIP3	0.153332	1	(0.308164043266731, Inf)	0.0435091	0.425754	(1.04079628848151, Inf)	-0.814366	-1.36142	0.109823	0.547053
HMMR	0.0143413	0.920311	(1.63741734869536, Inf)	0.817735	1	(0.240601344936148, Inf)	-1.84341	-0.0873873	-0.803394	-1.75602
FAM71C	0.153332	1	(0.308164043266731, Inf)	0.0435091	0.425754	(1.04079628848151, Inf)	-0.814366	-1.36142	0.109823	0.547053
NHLRC2	0.0143934	0.920311	(1.63516505523085, Inf)	0.670793	1	(0.346454885574313, Inf)	-1.84184	-0.173411	-0.6564	-1.66843
HEMGN	0.044688	1	(1.0652421852148, Inf)	0.892073	1	(0.0936728065529047, Inf)	-1.34981	-0.0495994	-0.847385	-1.30021
CTSF	0.044688	1	(1.0652421852148, Inf)	0.525209	1	(0.360157889533286, Inf)	-1.34981	-0.279668	-0.480521	-1.07014
CTCF	0.0144456	0.920311	(1.63291894938575, Inf)	0.000292025	0.0162857	(1.76239394020855, Inf)	-1.84026	-3.53458	0.0141536	1.69432
ZNF639	0.0448525	1	(1.06305032886663, Inf)	0.33244	1	(0.518256588091617, Inf)	-1.34821	-0.478286	-0.287588	-0.869927
RASL11A	0.153914	1	(0.306895878479625, Inf)	0.566455	1	(0.18696012830518, Inf)	-0.812721	-0.246834	-0.412541	-0.565887
EIF4E1B	0.153914	1	(0.306895878479625, Inf)	0.0441422	0.428504	(1.03651317618323, Inf)	-0.812721	-1.35515	0.109772	0.542426
TRIM58	0.0450172	1	(1.06086747398189, Inf)	0.18582	0.83746	(0.685952484867479, Inf)	-1.34662	-0.730909	-0.140802	-0.615713
GAL3ST4	0.0450172	1	(1.06086747398189, Inf)	0.18582	0.83746	(0.685952484867479, Inf)	-1.34662	-0.730909	-0.140802	-0.615713
LYPLAL1	0.154302	1	(0.306056218073388, Inf)	0.567935	1	(0.186448609486288, Inf)	-0.811628	-0.245701	-0.413633	-0.565926
SYF2	0.154496	1	(0.305638108485856, Inf)	1	1	(0, Inf)	-0.811082	0	-0.845504	-0.811082
RSPO2	0.154496	1	(0.305638108485856, Inf)	0.126765	0.706281	(0.715887608293621, Inf)	-0.811082	-0.897	0.027731	0.085918
GOLGA5	0.0146556	0.924502	(1.62399589501753, Inf)	0.509308	1	(0.456364563019757, Inf)	-1.834	-0.293019	-0.494653	-1.54098
SPATA6	0.0453473	1	(1.05652854770793, Inf)	0.894715	1	(0.0929065668265005, Inf)	-1.34345	-0.0483152	-0.849368	-1.29513
DNAJA4	0.0453473	1	(1.05652854770793, Inf)	0.978178	1	(0.013410288313894, Inf)	-1.34345	-0.00958198	-0.932831	-1.33387
YIPF4	0.155077	1	(0.304390606002241, Inf)	0.570883	1	(0.185433923176158, Inf)	-0.809451	-0.243453	-0.415806	-0.565999
RND3	0.155077	1	(0.304390606002241, Inf)	0.128112	0.710543	(0.712965618055688, Inf)	-0.809451	-0.89241	0.0269654	0.0829586
CLDN12	0.155077	1	(0.304390606002241, Inf)	0.128112	0.710543	(0.712965618055688, Inf)	-0.809451	-0.89241	0.0269654	0.0829586
FOLR3	0.155271	1	(0.303977031809303, Inf)	0.128562	0.712363	(0.711996914770287, Inf)	-0.808909	-0.890886	0.0267087	0.0819767
TRPC4	0.00510393	0.622459	(2.0206630895279, Inf)	0.0125809	0.21048	(1.20251897230443, Inf)	-2.2921	-1.90029	-0.00747698	-0.391808
YWHAZ	0.155658	1	(0.30315324581524, Inf)	0.573085	1	(0.184680126740483, Inf)	-0.807827	-0.241781	-0.417426	-0.566046
TMEM200A	0.0458441	1	(1.05008630046581, Inf)	0.0171853	0.252341	(1.22003053687042, Inf)	-1.33872	-1.76484	0.0286588	0.426127
RNF138	0.155658	1	(0.30315324581524, Inf)	0.854004	1	(0.026657036526399, Inf)	-0.807827	-0.0685401	-0.698346	-0.739287
C12ORF60	0.155658	1	(0.30315324581524, Inf)	0.0460743	0.439064	(1.02387277159563, Inf)	-0.807827	-1.33654	0.109584	0.528714
ACTL10	0.155658	1	(0.30315324581524, Inf)	0.854004	1	(0.026657036526399, Inf)	-0.807827	-0.0685401	-0.698346	-0.739287
PKN2	0.00514006	0.622459	(2.01656022031059, Inf)	0.505099	1	(0.516673739294113, Inf)	-2.28903	-0.296624	-0.499959	-1.99241
PCDHA11	0.0051461	0.622459	(2.0158780280845, Inf)	1.36459e-08	4.9537e-06	(2.5819916806074, Inf)	-2.28852	-7.865	0.00514609	5.57648
LARP4B	0.0150271	0.938349	(1.60861298396865, Inf)	6.29892e-10	3.36642e-07	(3.15167168347363, Inf)	-1.82312	-9.20073	0.0150271	7.37761
ABCB10	0.0150271	0.938349	(1.60861298396865, Inf)	0.130943	0.718373	(0.812253077321035, Inf)	-1.82312	-0.882919	-0.115915	-0.940206
PPIL4	0.0460101	1	(1.04795630796994, Inf)	0.897296	1	(0.092152761010464, Inf)	-1.33715	-0.0470641	-0.851286	-1.29008
GABRA3	0.0460101	1	(1.04795630796994, Inf)	0.0430331	0.421996	(1.03229945883306, Inf)	-1.33715	-1.3662	0.00297705	0.029051
DYNC1LI2	0.0460101	1	(1.04795630796994, Inf)	0.537943	1	(0.354313542441468, Inf)	-1.33715	-0.269264	-0.491933	-1.06788
EPHA4	0.00517637	0.622459	(2.01247397872941, Inf)	0.0266037	0.328323	(1.09630604025702, Inf)	-2.28597	-1.57506	-0.0214273	-0.710916
ZSCAN5B	0.0465096	1	(1.04161786255883, Inf)	0.899194	1	(0.0915953854398362, Inf)	-1.33246	-0.0461468	-0.852684	-1.28631
ZNF212	0.0465096	1	(1.04161786255883, Inf)	0.743725	1	(0.210761608965978, Inf)	-1.33246	-0.128588	-0.697215	-1.20387
RAD18	0.0465096	1	(1.04161786255883, Inf)	0.196361	0.856686	(0.673505766392061, Inf)	-1.33246	-0.706945	-0.149851	-0.625513
PEX11A	0.156819	1	(0.300708461574794, Inf)	0.307045	1	(0.421523217931956, Inf)	-0.804601	-0.512799	-0.150226	-0.291803
NSMCE2	0.156819	1	(0.300708461574794, Inf)	0.577463	1	(0.183190770879672, Inf)	-0.804601	-0.238476	-0.420644	-0.566125
GZMB	0.156819	1	(0.300708461574794, Inf)	0.577463	1	(0.183190770879672, Inf)	-0.804601	-0.238476	-0.420644	-0.566125
ATP6V1D	0.156819	1	(0.300708461574794, Inf)	0.85627	1	(0.0264420604253797, Inf)	-0.804601	-0.0673892	-0.699451	-0.737212
TDRD3	0.0153498	0.94189	(1.59565771161454, Inf)	0.0358981	0.385969	(1.05861255009006, Inf)	-1.8139	-1.44493	-0.0205483	-0.368969
SLC2A3	0.0466765	1	(1.03952205197018, Inf)	0.197546	0.857384	(0.672150624004954, Inf)	-1.3309	-0.704332	-0.150869	-0.626569
XIAP	0.0468437	1	(1.03743465829153, Inf)	1	1	(0, Inf)	-1.32935	0	-0.953156	-1.32935
TSPAN19	0.157399	1	(0.299500797070478, Inf)	1	1	(0, Inf)	-0.802999	0	-0.842601	-0.802999
EXT1	0.0154582	0.94189	(1.59138553567983, Inf)	0.000384801	0.0201732	(1.71756732057807, Inf)	-1.81084	-3.41476	0.0150734	1.60392
EIF4H	0.157399	1	(0.299500797070478, Inf)	0.85739	1	(0.0263358674116231, Inf)	-0.802999	-0.0668216	-0.699991	-0.736177
MYOT	0.0470111	1	(1.0353556309202, Inf)	0.747352	1	(0.209494505104459, Inf)	-1.3278	-0.126475	-0.700341	-1.20133
TMEM150C	0.157978	1	(0.298302793882196, Inf)	1	1	(0, Inf)	-0.801403	0	-0.842022	-0.801403
TMCO6	0.0471787	1	(1.03328491965836, Inf)	0.548941	1	(0.349353152847287, Inf)	-1.32625	-0.260474	-0.501762	-1.06578
SGSM3	0.0156216	0.94189	(1.58501999353711, Inf)	0.836467	1	(0.232902101898192, Inf)	-1.80627	-0.0775514	-0.820845	-1.72872
RAB5C	0.157978	1	(0.298302793882196, Inf)	0.581808	1	(0.181725244712635, Inf)	-0.801403	-0.235221	-0.42383	-0.566183
PLEKHF2	0.157978	1	(0.298302793882196, Inf)	0.581808	1	(0.181725244712635, Inf)	-0.801403	-0.235221	-0.42383	-0.566183
APBA2	0.0156216	0.94189	(1.58501999353711, Inf)	0.139289	0.737156	(0.800340032186994, Inf)	-1.80627	-0.856082	-0.123668	-0.950192
SERPING1	0.0473465	1	(1.03122247470894, Inf)	0.355301	1	(0.502739923777496, Inf)	-1.32471	-0.449403	-0.307955	-0.875309
CRISPLD1	0.0473465	1	(1.03122247470894, Inf)	0.046448	0.441185	(1.01581563513912, Inf)	-1.32471	-1.33303	0.00089854	0.00832124
DDX4	0.0157494	0.943984	(1.58010411407111, Inf)	0.932679	1	(0.138951384200875, Inf)	-1.80274	-0.0302678	-0.91693	-1.77247
WISP2	0.158557	1	(0.297114336536052, Inf)	0.136318	0.730574	(0.69592261523364, Inf)	-0.799814	-0.865447	0.022239	0.0656322
TMEM106C	0.158557	1	(0.297114336536052, Inf)	0.136318	0.730574	(0.69592261523364, Inf)	-0.799814	-0.865447	0.022239	0.0656322
CYP2R1	0.0475146	1	(1.02916824667167, Inf)	0.980288	1	(0.0130630099312633, Inf)	-1.32317	-0.00864629	-0.932774	-1.31453
C3ORF70	0.158557	1	(0.297114336536052, Inf)	0.583968	1	(0.181001239753621, Inf)	-0.799814	-0.233611	-0.425411	-0.566203
PPEF2	0.0158411	0.946528	(1.57661139940694, Inf)	0.142391	0.744658	(0.796094196472474, Inf)	-1.80022	-0.846518	-0.12655	-0.953697
TAF9B	0.159136	1	(0.295935311391067, Inf)	0.315509	1	(0.414832373202877, Inf)	-0.798233	-0.500989	-0.156373	-0.297244
MRPL16	0.159136	1	(0.295935311391067, Inf)	0.58612	1	(0.180282980865709, Inf)	-0.798233	-0.232014	-0.426984	-0.566219
KRTAP10-10	0.159136	1	(0.295935311391067, Inf)	0.315509	1	(0.414832373202877, Inf)	-0.798233	-0.500989	-0.156373	-0.297244
DERL1	0.159136	1	(0.295935311391067, Inf)	1	1	(0, Inf)	-0.798233	0	-0.840864	-0.798233
CYP11B2	0.0478513	1	(1.02508424569282, Inf)	0.753307	1	(0.207416186601439, Inf)	-1.32011	-0.123028	-0.705455	-1.19708
CYP11B1	0.0478513	1	(1.02508424569282, Inf)	0.00739652	0.15046	(1.37619590740577, Inf)	-1.32011	-2.13097	0.0404548	0.810866
SRP54	0.04802	1	(1.02305437589937, Inf)	0.556712	1	(0.345894210739888, Inf)	-1.31858	-0.25437	-0.508692	-1.06421
CYP7A1	0.04802	1	(1.02305437589937, Inf)	0.556712	1	(0.345894210739888, Inf)	-1.31858	-0.25437	-0.508692	-1.06421
FAM114A2	0.0481889	1	(1.02103252930668, Inf)	0.362938	1	(0.497772137969418, Inf)	-1.31705	-0.440168	-0.314749	-0.876885
C4BPB	0.159714	1	(0.29476560660296, Inf)	0.317626	1	(0.413192719553854, Inf)	-0.796658	-0.498085	-0.157912	-0.298573
ZNF157	0.048358	1	(1.0190186584402, Inf)	0.364466	1	(0.496790338880721, Inf)	-1.31553	-0.438343	-0.316108	-0.877188
GCM2	0.048358	1	(1.0190186584402, Inf)	0.364466	1	(0.496790338880721, Inf)	-1.31553	-0.438343	-0.316108	-0.877188
GPRC5C	0.0484145	1	(1.0183491323834, Inf)	0.981093	1	(0.0129256852539307, Inf)	-1.31502	-0.00828963	-0.932679	-1.30674
TMEM51	0.160291	1	(0.293605112088775, Inf)	0.140499	0.740399	(0.687703056785999, Inf)	-0.79509	-0.852327	0.0197926	0.0572377
PRRX2	0.160291	1	(0.293605112088775, Inf)	0.86286	1	(0.0258174448247802, Inf)	-0.79509	-0.0640599	-0.702568	-0.73103
PRNP	0.160291	1	(0.293605112088775, Inf)	0.319743	1	(0.411565976563485, Inf)	-0.79509	-0.4952	-0.159451	-0.29989
CLIC4	0.160291	1	(0.293605112088775, Inf)	0.590399	1	(0.178863429835271, Inf)	-0.79509	-0.228855	-0.430107	-0.566235
ESRRG	0.0486404	1	(1.01567980307178, Inf)	0.000875349	0.036533	(1.74026189368089, Inf)	-1.313	-3.05782	0.0477651	1.74482
FCRL2	0.048697	1	(1.01501465585301, Inf)	0.367522	1	(0.494838313973528, Inf)	-1.3125	-0.434717	-0.318825	-0.877781
FAM227B	0.048697	1	(1.01501465585301, Inf)	0.759147	1	(0.205378699503193, Inf)	-1.3125	-0.119674	-0.71045	-1.19282
ESRRB	0.048697	1	(1.01501465585301, Inf)	0.907042	1	(0.089256014102473, Inf)	-1.3125	-0.0423725	-0.858345	-1.27013
GUCY1A2	0.0163972	0.976727	(1.55597512454559, Inf)	0.25272	0.935065	(0.666130409953797, Inf)	-1.78523	-0.59736	-0.236323	-1.18787
SPATA9	0.160869	1	(0.292453719492349, Inf)	0.863928	1	(0.0257161999431144, Inf)	-0.793528	-0.0635224	-0.703059	-0.730006
PLA2G3	0.0488667	1	(1.01302443103761, Inf)	0.109554	0.664089	(0.823545050559373, Inf)	-1.31099	-0.960372	-0.0606873	-0.350615
ORAI2	0.160869	1	(0.292453719492349, Inf)	0.141904	0.743121	(0.685006182053504, Inf)	-0.793528	-0.848006	0.0189651	0.0544782
MEOX1	0.160869	1	(0.292453719492349, Inf)	0.32186	1	(0.409951992341667, Inf)	-0.793528	-0.492334	-0.160991	-0.301195
HACD2	0.160869	1	(0.292453719492349, Inf)	0.863928	1	(0.0257161999431144, Inf)	-0.793528	-0.0635224	-0.703059	-0.730006
BRINP3	0.0165662	0.97771	(1.54988917229834, Inf)	1.45449e-06	0.000264003	(2.34549624687576, Inf)	-1.78078	-5.83729	0.0165647	4.05651
TNFRSF9	0.161446	1	(0.291311322150582, Inf)	4.69742e-05	0.00420364	(2.7093856927051, Inf)	-0.791973	-4.32814	0.161399	3.53617
STX6	0.161446	1	(0.291311322150582, Inf)	0.0166519	0.2474	(1.30491742238462, Inf)	-0.791973	-1.77854	0.144794	0.986562
PTCHD3	0.0166227	0.978047	(1.54787108743858, Inf)	0.000515827	0.0248359	(1.67060258915602, Inf)	-1.7793	-3.2875	0.0161069	1.5082
MYF5	0.161446	1	(0.291311322150582, Inf)	0.143314	0.745749	(0.682330376654858, Inf)	-0.791973	-0.843711	0.0181317	0.0517379
KCTD14	0.161446	1	(0.291311322150582, Inf)	0.594644	1	(0.177466059289683, Inf)	-0.791973	-0.225743	-0.433198	-0.566231
ZNF208	0.00214218	0.388825	(2.23581511171711, Inf)	4.84773e-05	0.00431807	(1.7347056454404, Inf)	-2.66915	-4.31446	0.0020937	1.64532
ABCB1	0.00214218	0.388825	(2.23581511171711, Inf)	0.000718013	0.0317635	(1.48637272803429, Inf)	-2.66915	-3.14387	0.00142416	0.474723
TIGD4	0.0493774	1	(1.00710031155786, Inf)	0.763738	1	(0.203777306134747, Inf)	-1.30647	-0.117055	-0.714361	-1.18942
CYP4B1	0.0493774	1	(1.00710031155786, Inf)	0.112	0.672351	(0.818728997632125, Inf)	-1.30647	-0.950781	-0.0626228	-0.355691
ALDH1A3	0.0493774	1	(1.00710031155786, Inf)	0.568993	1	(0.340500148973964, Inf)	-1.30647	-0.244893	-0.519616	-1.06158
RAB26	0.162022	1	(0.290177815060502, Inf)	0.86604	1	(0.0255160738735181, Inf)	-0.790425	-0.062462	-0.704018	-0.727963
FKBP1A	0.162022	1	(0.290177815060502, Inf)	0.86604	1	(0.0255160738735181, Inf)	-0.790425	-0.062462	-0.704018	-0.727963
MSR1	0.00596559	0.649914	(1.93158361459247, Inf)	0.115102	0.680148	(0.860823225204875, Inf)	-2.22435	-0.938917	-0.109136	-1.28543
CNTN6	0.00597894	0.649914	(1.93033218367923, Inf)	0.000102091	0.00758388	(1.74829506448368, Inf)	-2.22338	-3.99101	0.00587685	1.76764
PASD1	0.0169642	0.995097	(1.53587208676076, Inf)	0.263515	0.948094	(0.657524073907882, Inf)	-1.77047	-0.579194	-0.246551	-1.19127
MRPS15	0.162598	1	(0.289053094847089, Inf)	0.146151	0.750054	(0.677040993890092, Inf)	-0.788884	-0.835197	0.0164472	0.0463138
APH1B	0.162598	1	(0.289053094847089, Inf)	0.598857	1	(0.176090353403716, Inf)	-0.788884	-0.222677	-0.436258	-0.566207
PI15	0.163174	1	(0.287937059731849, Inf)	0.00118877	0.0449351	(1.96495611275946, Inf)	-0.787348	-2.9249	0.161985	2.13755
AMN1	0.163174	1	(0.287937059731849, Inf)	1	1	(0, Inf)	-0.787348	0	-0.836826	-0.787348
KIAA1804	0.00614064	0.660033	(1.91544051784564, Inf)	0.700024	1	(0.405022156012806, Inf)	-2.21179	-0.154887	-0.693884	-2.0569
TBX5	0.0504045	1	(0.995457533389556, Inf)	0.00317018	0.0863941	(1.51958834261482, Inf)	-1.29753	-2.49892	0.0472343	1.20139
BACE2	0.0504045	1	(0.995457533389556, Inf)	0.912686	1	(0.0875362450446219, Inf)	-1.29753	-0.0396785	-0.862282	-1.25785
TYW3	0.16375	1	(0.286829609502111, Inf)	0.869147	1	(0.025221657636516, Inf)	-0.78582	-0.0609068	-0.705397	-0.724913
RRP36	0.16375	1	(0.286829609502111, Inf)	0.603036	1	(0.174735812223688, Inf)	-0.78582	-0.219656	-0.439287	-0.566163
LYPD4	0.16375	1	(0.286829609502111, Inf)	0.869147	1	(0.025221657636516, Inf)	-0.78582	-0.0609068	-0.705397	-0.724913
IGFBP1	0.16375	1	(0.286829609502111, Inf)	0.00121772	0.0456704	(1.95739858924885, Inf)	-0.78582	-2.91445	0.162532	2.12863
DPYS	0.0505764	1	(0.993543191979192, Inf)	0.384328	1	(0.484370580408703, Inf)	-1.29605	-0.415298	-0.333752	-0.880754
BPGM	0.16375	1	(0.286829609502111, Inf)	0.14901	0.7565	(0.671832986244783, Inf)	-0.78582	-0.826784	0.0147394	0.0409642
BNIP3	0.16375	1	(0.286829609502111, Inf)	0.14901	0.7565	(0.671832986244783, Inf)	-0.78582	-0.826784	0.0147394	0.0409642
CUL5	0.0173676	1	(1.52210626780132, Inf)	0.0226628	0.296823	(1.13343561662699, Inf)	-1.76026	-1.64469	-0.00529522	-0.115574
NSA2	0.164325	1	(0.28573064548103, Inf)	0.870166	1	(0.0251250229329278, Inf)	-0.784298	-0.0603977	-0.705842	-0.7239
CYB5R4	0.0509209	1	(0.98973651308272, Inf)	0.582579	1	(0.334629456750275, Inf)	-1.2931	-0.234645	-0.531658	-1.05846
NAA20	0.164516	1	(0.285366193127101, Inf)	0.335266	1	(0.400016931302774, Inf)	-0.783792	-0.47461	-0.17075	-0.309181
CNTNAP5	0.00233432	0.405786	(2.19133830000736, Inf)	0.000165671	0.0109914	(1.61871195902029, Inf)	-2.63184	-3.78075	0.00216865	1.14891
PLXNC1	0.000879145	0.248746	(2.4210067493568, Inf)	0.455178	1	(0.62655121378051, Inf)	-3.05594	-0.341819	-0.454299	-2.71412
LRRTM1	0.0510935	1	(0.987844091451586, Inf)	0.00335527	0.0897849	(1.50796625204033, Inf)	-1.29163	-2.47427	0.0477382	1.18264
ANKDD1A	0.0510935	1	(0.987844091451586, Inf)	0.914852	1	(0.0868667517746821, Inf)	-1.29163	-0.038649	-0.863759	-1.25299
SYT10	0.0512663	1	(0.985958892803778, Inf)	0.230481	0.911876	(0.63751690864592, Inf)	-1.29017	-0.637365	-0.179215	-0.652804
SLA2	0.164899	1	(0.284640070498278, Inf)	0.871178	1	(0.0250291258988327, Inf)	-0.782782	-0.0598931	-0.706279	-0.722889
RCHY1	0.164899	1	(0.284640070498278, Inf)	1	1	(0, Inf)	-0.782782	0	-0.835101	-0.782782
PSPC1	0.0512663	1	(0.985958892803778, Inf)	0.00952218	0.175485	(1.3236693460544, Inf)	-1.29017	-2.02126	0.0417441	0.731095
GPT2	0.0512663	1	(0.985958892803778, Inf)	0.775997	1	(0.199499538257872, Inf)	-1.29017	-0.11014	-0.724731	-1.18003
EMCN	0.164899	1	(0.284640070498278, Inf)	0.607183	1	(0.173401951061675, Inf)	-0.782782	-0.216681	-0.442284	-0.566101
DYNC1LI1	0.0512663	1	(0.985958892803778, Inf)	0.585565	1	(0.333352245083289, Inf)	-1.29017	-0.232425	-0.534298	-1.05774
CD40LG	0.164899	1	(0.284640070498278, Inf)	0.15189	0.763829	(0.666704490166579, Inf)	-0.782782	-0.81847	0.0130087	0.0356878
CALB1	0.164899	1	(0.284640070498278, Inf)	0.607183	1	(0.173401951061675, Inf)	-0.782782	-0.216681	-0.442284	-0.566101
CASC1	0.0176785	1	(1.51178252880818, Inf)	0.861733	1	(0.222140622836342, Inf)	-1.75255	-0.0646273	-0.844054	-1.68793
SV2A	0.0177763	1	(1.50858501922948, Inf)	0.0956585	0.631787	(0.880206519457495, Inf)	-1.75016	-1.01928	-0.0778823	-0.730883
SMO	0.0177763	1	(1.50858501922948, Inf)	0.0497604	0.458365	(1.00084562159529, Inf)	-1.75016	-1.30312	-0.0319841	-0.447043
THSD7B	0.000904151	0.252114	(2.40770732499946, Inf)	0.0468843	0.443294	(1.00820208306702, Inf)	-3.04376	-1.32897	-0.0459802	-1.71479
SPIN1	0.165473	1	(0.283557788861403, Inf)	1	1	(0, Inf)	-0.781272	0	-0.834527	-0.781272
SPIB	0.165473	1	(0.283557788861403, Inf)	0.0579601	0.493212	(0.957690881416448, Inf)	-0.781272	-1.23687	0.107513	0.455599
NASP	0.0178351	1	(1.50667299765885, Inf)	0.863448	1	(0.221389830701703, Inf)	-1.74872	-0.0637636	-0.845613	-1.68496
CDR1	0.165473	1	(0.283557788861403, Inf)	0.338793	1	(0.397481969760932, Inf)	-0.781272	-0.470066	-0.173319	-0.311206
ATP1A3	0.00645159	0.673159	(1.8881291036178, Inf)	0.075445	0.567238	(0.934466591655533, Inf)	-2.19033	-1.12237	-0.0689934	-1.06796
ABI1	0.0516124	1	(0.982209999675247, Inf)	0.916444	1	(0.0863713140269178, Inf)	-1.28725	-0.0378942	-0.864831	-1.24935
RIMBP2	0.00647268	0.673159	(1.88633600855264, Inf)	0.129756	0.715269	(0.840658325342526, Inf)	-2.18892	-0.886872	-0.123283	-1.30204
ANTXR2	0.051728	1	(0.980966695878189, Inf)	0.916794	1	(0.0862619832496685, Inf)	-1.28627	-0.0377284	-0.865066	-1.24855
ZNF560	0.0179531	1	(1.50286345784176, Inf)	0.282166	0.973963	(0.643392709487612, Inf)	-1.74586	-0.549496	-0.264213	-1.19637
ZNF35	0.0519595	1	(0.978489507252234, Inf)	0.0254924	0.319769	(1.13684663662925, Inf)	-1.28434	-1.59359	0.0264671	0.309254
PIK3IP1	0.166047	1	(0.282483706327837, Inf)	0.873178	1	(0.02483951130869, Inf)	-0.779769	-0.0588974	-0.707131	-0.720871
ITM2A	0.166047	1	(0.282483706327837, Inf)	1	1	(0, Inf)	-0.779769	0	-0.833953	-0.779769
ZNF606	0.0180715	1	(1.49907313386233, Inf)	0.174399	0.813868	(0.756942022875467, Inf)	-1.74301	-0.758456	-0.156328	-0.984551
ZNF490	0.0523073	1	(0.97479709401732, Inf)	0.0602847	0.504067	(0.960233270197549, Inf)	-1.28144	-1.21979	-0.00797739	-0.0616447
SALL1	0.00247447	0.41399	(2.16156917593179, Inf)	0.0024052	0.0715239	(1.35773254441789, Inf)	-2.60652	-2.61885	6.92782e-05	0.0123325
PSMB4	0.16662	1	(0.281417730077543, Inf)	0.61334	1	(0.17143891010626, Inf)	-0.778272	-0.212298	-0.44672	-0.565973
PLXDC2	0.0523073	1	(0.97479709401732, Inf)	0.782461	1	(0.197241052919104, Inf)	-1.28144	-0.106537	-0.730153	-1.1749
KPNA2	0.0523073	1	(0.97479709401732, Inf)	0.238026	0.918823	(0.630299736095212, Inf)	-1.28144	-0.623375	-0.185719	-0.658062
CDH12	0.0181903	1	(1.49530188069538, Inf)	2.51377e-06	0.000396434	(2.26288757402982, Inf)	-1.74016	-5.59967	0.0181878	3.85951
C12ORF57	0.16662	1	(0.281417730077543, Inf)	0.874166	1	(0.0247457773037516, Inf)	-0.778272	-0.0584062	-0.707545	-0.719865
ATP5B	0.0523073	1	(0.97479709401732, Inf)	0.399587	1	(0.475231512853822, Inf)	-1.28144	-0.398388	-0.34728	-0.883049
SATB1	0.0182499	1	(1.49342336074476, Inf)	0.00497172	0.114421	(1.35936439916291, Inf)	-1.73874	-2.30349	0.0132781	0.564753
IGSF11	0.0524235	1	(0.973572474552474, Inf)	0.238869	0.921123	(0.629507902255896, Inf)	-1.28047	-0.62184	-0.186446	-0.658634
ZNF852	0.0524816	1	(0.972961317945725, Inf)	0.783523	1	(0.196869600842043, Inf)	-1.27999	-0.105948	-0.731041	-1.17404
UGT1A9	0.0524816	1	(0.972961317945725, Inf)	0.984288	1	(0.0123495875433035, Inf)	-1.27999	-0.00687762	-0.931807	-1.27312
PCDHB3	0.0183096	1	(1.49154955477143, Inf)	0.000270295	0.0156411	(1.73752518660508, Inf)	-1.73732	-3.56816	0.0180393	1.83084
ZNF878	0.052656	1	(0.971132443287932, Inf)	0.00380343	0.0969245	(1.48245554476897, Inf)	-1.27855	-2.41982	0.0488526	1.14127
ZNF492	0.052656	1	(0.971132443287932, Inf)	0.402635	1	(0.473444928219033, Inf)	-1.27855	-0.395089	-0.349979	-0.883463
ZDHHC21	0.167193	1	(0.280359768686274, Inf)	0.615376	1	(0.170794402925409, Inf)	-0.776781	-0.210859	-0.448183	-0.565922
WBSCR28	0.167193	1	(0.280359768686274, Inf)	0.615376	1	(0.170794402925409, Inf)	-0.776781	-0.210859	-0.448183	-0.565922
RCBTB1	0.052656	1	(0.971132443287932, Inf)	0.59738	1	(0.328339429367751, Inf)	-1.27855	-0.223749	-0.544724	-1.0548
PQBP1	0.167193	1	(0.280359768686274, Inf)	0.157714	0.775464	(0.656678858735502, Inf)	-0.776781	-0.802131	0.00947991	0.0253503
CDC73	0.052656	1	(0.971132443287932, Inf)	0.0613246	0.508607	(0.956623370685528, Inf)	-1.27855	-1.21237	-0.00866853	-0.0661863
AQP5	0.167193	1	(0.280359768686274, Inf)	0.345137	1	(0.392999090402726, Inf)	-0.776781	-0.462009	-0.177943	-0.314772
CDH8	0.0184893	1	(1.48595624394104, Inf)	9.44286e-06	0.00116462	(2.11812818224135, Inf)	-1.73308	-5.0249	0.0184798	3.29182
ZNF846	0.0530056	1	(0.967495243125805, Inf)	0.984653	1	(0.0122802078380041, Inf)	-1.27568	-0.00671688	-0.931647	-1.26896
LCP2	0.0530056	1	(0.967495243125805, Inf)	0.40568	1	(0.471671726240685, Inf)	-1.27568	-0.391816	-0.352675	-0.883862
ITM2B	0.167766	1	(0.279309732099434, Inf)	0.876119	1	(0.0245604156760081, Inf)	-0.775296	-0.057437	-0.708353	-0.717859
C1ORF109	0.167766	1	(0.279309732099434, Inf)	0.617404	1	(0.170154723513703, Inf)	-0.775296	-0.20943	-0.449638	-0.565865
ALKBH6	0.167766	1	(0.279309732099434, Inf)	0.876119	1	(0.0245604156760081, Inf)	-0.775296	-0.057437	-0.708353	-0.717859
ZNF671	0.0531807	1	(0.965686840802205, Inf)	0.787728	1	(0.195397678592757, Inf)	-1.27425	-0.103624	-0.734548	-1.17062
PROL1	0.168148	1	(0.278614066515127, Inf)	0.618751	1	(0.169730925945799, Inf)	-0.774309	-0.208484	-0.450604	-0.565826
RBM7	0.168338	1	(0.278267531606526, Inf)	0.349363	1	(0.39006626136987, Inf)	-0.773817	-0.456723	-0.181025	-0.317094
POMC	0.168338	1	(0.278267531606526, Inf)	0.00580858	0.128159	(1.56719393949731, Inf)	-0.773817	-2.23593	0.16253	1.46211
PENK	0.168338	1	(0.278267531606526, Inf)	0.00147003	0.0511241	(1.89896878061456, Inf)	-0.773817	-2.83268	0.166868	2.05886
MSX2	0.168338	1	(0.278267531606526, Inf)	0.877084	1	(0.0244687723339334, Inf)	-0.773817	-0.0569588	-0.708746	-0.716858
CER1	0.168338	1	(0.278267531606526, Inf)	0.877084	1	(0.0244687723339334, Inf)	-0.773817	-0.0569588	-0.708746	-0.716858
ACER3	0.168338	1	(0.278267531606526, Inf)	0.877084	1	(0.0244687723339334, Inf)	-0.773817	-0.0569588	-0.708746	-0.716858
ZNF835	0.0537071	1	(0.960301969942713, Inf)	0.00139648	0.0494813	(1.64537772599569, Inf)	-1.26997	-2.85496	0.0523107	1.585
TSPAN5	0.16891	1	(0.277233079816167, Inf)	0.0625355	0.515061	(0.936329746514966, Inf)	-0.772344	-1.20387	0.106375	0.431529
FGF5	0.16891	1	(0.277233079816167, Inf)	0.162134	0.784159	(0.649355302690125, Inf)	-0.772344	-0.790125	0.00677586	0.0177809
ANP32E	0.16891	1	(0.277233079816167, Inf)	0.621435	1	(0.16888963263256, Inf)	-0.772344	-0.206604	-0.452525	-0.56574
ZNF594	0.0189733	1	(1.47124380588221, Inf)	0.604271	1	(0.41343918332978, Inf)	-1.72186	-0.218768	-0.585297	-1.50309
HINFP	0.0538244	1	(0.959113477405655, Inf)	0.60707	1	(0.324275822568645, Inf)	-1.26902	-0.216761	-0.553246	-1.05226
MYO3A	0.00102459	0.273793	(2.34914012970985, Inf)	0.0568044	0.489219	(0.983677686900887, Inf)	-2.98945	-1.24562	-0.0557798	-1.74383
DOLK	0.053883	1	(0.958520333634842, Inf)	0.134378	0.727248	(0.779235576596067, Inf)	-1.26855	-0.871672	-0.0804948	-0.396875
SNTG2	0.0540592	1	(0.956745295979962, Inf)	0.250762	0.932302	(0.618627518760115, Inf)	-1.26713	-0.600738	-0.196703	-0.666393
IL1B	0.169481	1	(0.276206290631663, Inf)	0.623438	1	(0.168264115474662, Inf)	-0.770878	-0.205207	-0.453956	-0.565671
CTNNA2	0.00705959	0.689474	(1.83917760833882, Inf)	0.0261969	0.325234	(1.0945149534956, Inf)	-2.15122	-1.58175	-0.0191373	-0.569471
CNGB3	0.0190954	1	(1.46761110512695, Inf)	0.0023374	0.0704563	(1.45935327132747, Inf)	-1.71907	-2.63127	0.016758	0.912196
CCDC73	0.00705959	0.689474	(1.83917760833882, Inf)	0.92328	1	(0.233215464641228, Inf)	-2.15122	-0.0346666	-0.91622	-2.11655
ZC3H11A	0.0191566	1	(1.46580147367796, Inf)	0.876916	1	(0.215384187945307, Inf)	-1.71768	-0.057042	-0.857759	-1.66064
LMBRD1	0.0542355	1	(0.954976820386654, Inf)	0.0116705	0.201563	(1.28207530006009, Inf)	-1.26572	-1.93291	0.0425649	0.667193
KRT73	0.0542355	1	(0.954976820386654, Inf)	0.000461549	0.0231481	(1.81711433349653, Inf)	-1.26572	-3.33578	0.0537739	2.07007
TMEM176B	0.170053	1	(0.275187079227118, Inf)	0.879935	1	(0.0241979003154766, Inf)	-0.769417	-0.0555495	-0.709882	-0.713867
IL33	0.170053	1	(0.275187079227118, Inf)	0.879935	1	(0.0241979003154766, Inf)	-0.769417	-0.0555495	-0.709882	-0.713867
CCDC3	0.170053	1	(0.275187079227118, Inf)	0.0641046	0.52063	(0.929419563883859, Inf)	-0.769417	-1.19311	0.105948	0.423694
SELENBP1	0.0545298	1	(0.952043844894066, Inf)	0.418853	1	(0.464138885403917, Inf)	-1.26337	-0.377939	-0.364323	-0.885427
PAPPA	0.00106037	0.279474	(2.33326756126586, Inf)	0.0358895	0.385969	(1.04084922960263, Inf)	-2.97454	-1.44503	-0.0348291	-1.52951
SLC22A8	0.0545887	1	(0.951459410366813, Inf)	0.795936	1	(0.19251889143117, Inf)	-1.2629	-0.0991221	-0.741347	-1.16378
USP45	0.0194026	1	(1.45860735601574, Inf)	0.612503	1	(0.409888171939217, Inf)	-1.71214	-0.212891	-0.593101	-1.49925
TMEM192	0.170623	1	(0.274175362024077, Inf)	0.88087	1	(0.0241089374466697, Inf)	-0.767962	-0.0550881	-0.710247	-0.712874
SPI1	0.170623	1	(0.274175362024077, Inf)	0.627419	1	(0.167026879331466, Inf)	-0.767962	-0.202442	-0.456796	-0.56552
PLSCR5	0.170623	1	(0.274175362024077, Inf)	0.627419	1	(0.167026879331466, Inf)	-0.767962	-0.202442	-0.456796	-0.56552
IL1A	0.170623	1	(0.274175362024077, Inf)	0.88087	1	(0.0241089374466697, Inf)	-0.767962	-0.0550881	-0.710247	-0.712874
CD200R1L	0.170623	1	(0.274175362024077, Inf)	0.88087	1	(0.0241089374466697, Inf)	-0.767962	-0.0550881	-0.710247	-0.712874
BNIP1	0.170623	1	(0.274175362024077, Inf)	0.0648974	0.523313	(0.926002580193109, Inf)	-0.767962	-1.18777	0.105726	0.419811
ARV1	0.170623	1	(0.274175362024077, Inf)	0.88087	1	(0.0241089374466697, Inf)	-0.767962	-0.0550881	-0.710247	-0.712874
SLC37A3	0.0548837	1	(0.948547967862631, Inf)	0.925733	1	(0.0834112200333392, Inf)	-1.26056	-0.0335142	-0.870849	-1.22704
LPCAT2	0.0549428	1	(0.94796781620033, Inf)	0.0302672	0.351655	(1.10138536539495, Inf)	-1.26009	-1.51903	0.0246756	0.258938
CYP2U1	0.0549428	1	(0.94796781620033, Inf)	0.616142	1	(0.32050747967641, Inf)	-1.26009	-0.210319	-0.5612	-1.04977
LGI2	0.0551201	1	(0.946231611408754, Inf)	0.423906	1	(0.461305314674956, Inf)	-1.25869	-0.372731	-0.368786	-0.885959
PPM1G	0.0552976	1	(0.944501754715137, Inf)	0.926823	1	(0.0830554134884073, Inf)	-1.25729	-0.0330031	-0.871526	-1.22429
TRIM5	0.0197747	1	(1.44794761894376, Inf)	0.315846	1	(0.619882622661024, Inf)	-1.70389	-0.500525	-0.296071	-1.20336
ELFN2	0.0197747	1	(1.44794761894376, Inf)	0.00643068	0.136413	(1.31797084255015, Inf)	-1.70389	-2.19174	0.0133441	0.487854
ZNF80	0.171763	1	(0.272174082009303, Inf)	0.882719	1	(0.0239329598010736, Inf)	-0.76507	-0.0541774	-0.710956	-0.710892
HVCN1	0.171763	1	(0.272174082009303, Inf)	0.631368	1	(0.165807705029777, Inf)	-0.76507	-0.199718	-0.459604	-0.565352
CXCL16	0.171763	1	(0.272174082009303, Inf)	0.631368	1	(0.165807705029777, Inf)	-0.76507	-0.199718	-0.459604	-0.565352
CCDC122	0.171763	1	(0.272174082009303, Inf)	0.362021	1	(0.381524664405566, Inf)	-0.76507	-0.441266	-0.190258	-0.323804
ARGLU1	0.171763	1	(0.272174082009303, Inf)	0.362021	1	(0.381524664405566, Inf)	-0.76507	-0.441266	-0.190258	-0.323804
REST	0.00746973	0.69545	(1.8090271557431, Inf)	0.246486	0.927155	(0.718275364132142, Inf)	-2.12669	-0.608207	-0.239017	-1.51849
NARS	0.0556533	1	(0.941060946865537, Inf)	0.801915	1	(0.190414859830829, Inf)	-1.25451	-0.0958715	-0.746262	-1.15864
TOLLIP	0.172333	1	(0.271184358074724, Inf)	0.171107	0.807483	(0.635187550631431, Inf)	-0.763632	-0.766731	0.00122519	0.00309863
TMEM132D	0.00751625	0.69545	(1.80573801545993, Inf)	1.33093e-06	0.000243877	(2.1173503400791, Inf)	-2.124	-5.87585	0.00751492	3.75185
SLC25A26	0.172333	1	(0.271184358074724, Inf)	0.171107	0.807483	(0.635187550631431, Inf)	-0.763632	-0.766731	0.00122519	0.00309863
ODF3L1	0.172333	1	(0.271184358074724, Inf)	0.364128	1	(0.380137301989546, Inf)	-0.763632	-0.438746	-0.191795	-0.324886
CCDC60	0.0560098	1	(0.937645117657313, Inf)	0.00490632	0.113322	(1.4313363880528, Inf)	-1.25174	-2.30924	0.0511035	1.05751
CELF3	0.0561288	1	(0.936512011774948, Inf)	0.625549	1	(0.316634277505094, Inf)	-1.25081	-0.203739	-0.56942	-1.04708
SIGLEC5	0.0561884	1	(0.935946485197789, Inf)	0.0723387	0.5545	(0.921963103631705, Inf)	-1.25035	-1.14063	-0.0161503	-0.109724
NECAP1	0.172902	1	(0.270201806052714, Inf)	0.17262	0.810343	(0.632886146462477, Inf)	-0.762201	-0.76291	0.000282134	0.000709244
ICAM2	0.172902	1	(0.270201806052714, Inf)	0.635283	1	(0.164606199920865, Inf)	-0.762201	-0.197032	-0.462382	-0.565168
CFAP45	0.0561884	1	(0.935946485197789, Inf)	0.146331	0.750174	(0.760884014103768, Inf)	-1.25035	-0.834665	-0.0901423	-0.415689
CACNG7	0.172902	1	(0.270201806052714, Inf)	8.66757e-05	0.00667711	(2.51305339613227, Inf)	-0.762201	-4.0621	0.172815	3.2999
CACNG5	0.172902	1	(0.270201806052714, Inf)	0.00176209	0.057786	(1.84392620726341, Inf)	-0.762201	-2.75397	0.17114	1.99177
C16ORF72	0.172902	1	(0.270201806052714, Inf)	0.88454	1	(0.0237595325561383, Inf)	-0.762201	-0.0532827	-0.711638	-0.708918
LHX9	0.0563671	1	(0.934253996074466, Inf)	0.267592	0.951481	(0.604084738029769, Inf)	-1.24897	-0.572528	-0.211224	-0.676447
SCGN	0.17347	1	(0.26922634826913, Inf)	0.368337	1	(0.377392628328971, Inf)	-0.760775	-0.433755	-0.194866	-0.327019
PIGX	0.17347	1	(0.26922634826913, Inf)	0.885439	1	(0.023673758070376, Inf)	-0.760775	-0.0528412	-0.711969	-0.707933
NIT2	0.17347	1	(0.26922634826913, Inf)	0.174136	0.813868	(0.630601358930121, Inf)	-0.760775	-0.759111	-0.000665933	-0.00166401
MCOLN3	0.0565461	1	(0.93256761702018, Inf)	0.806785	1	(0.188696314164486, Inf)	-1.2476	-0.0932421	-0.750239	-1.15436
HP1BP3	0.0565461	1	(0.93256761702018, Inf)	0.628806	1	(0.315300679465061, Inf)	-1.2476	-0.201483	-0.57226	-1.04611
GNPDA2	0.17347	1	(0.26922634826913, Inf)	0.0689433	0.539245	(0.909287732175183, Inf)	-0.760775	-1.16151	0.104527	0.400733
GK2	0.0565461	1	(0.93256761702018, Inf)	0.435998	1	(0.454643866087592, Inf)	-1.2476	-0.360515	-0.379452	-0.887082
ZNF354C	0.0567252	1	(0.930887315007531, Inf)	0.270206	0.955362	(0.601907856090923, Inf)	-1.24622	-0.568306	-0.21348	-0.677918
TMEM53	0.174039	1	(0.268257908167442, Inf)	0.639166	1	(0.163421982655247, Inf)	-0.759354	-0.194386	-0.465128	-0.564968
RAB28	0.174039	1	(0.268257908167442, Inf)	1	1	(0, Inf)	-0.759354	0	-0.825961	-0.759354
KLK13	0.174039	1	(0.268257908167442, Inf)	0.0697689	0.542584	(0.906016912994697, Inf)	-0.759354	-1.15634	0.10427	0.396984
FBXO33	0.0569045	1	(0.929213057246726, Inf)	0.808705	1	(0.18801755044447, Inf)	-1.24485	-0.0922101	-0.7518	-1.15264
DGUOK	0.174039	1	(0.268257908167442, Inf)	0.886332	1	(0.0235886006672452, Inf)	-0.759354	-0.0524036	-0.712293	-0.706951
CCDC110	0.0205946	1	(1.42537769202977, Inf)	0.211231	0.879247	(0.719730244772476, Inf)	-1.68625	-0.675243	-0.190636	-1.011
SLC22A3	0.0570841	1	(0.927544811183447, Inf)	0.440518	1	(0.452195155857317, Inf)	-1.24348	-0.356036	-0.383434	-0.887449
TNNT1	0.174607	1	(0.267296410288706, Inf)	0.177184	0.819956	(0.62608091908116, Inf)	-0.757939	-0.751577	-0.0025769	-0.00636263
MSANTD1	0.174607	1	(0.267296410288706, Inf)	1	1	(0, Inf)	-0.757939	0	-0.825393	-0.757939
CD19	0.0572638	1	(0.925882544496738, Inf)	0.931762	1	(0.0814181203909655, Inf)	-1.24212	-0.0306952	-0.874498	-1.21142
KLHL23	0.0574438	1	(0.924226225096923, Inf)	0.635725	1	(0.312480458718504, Inf)	-1.24076	-0.196731	-0.578281	-1.04403
NELL1	0.0209148	1	(1.41688318850158, Inf)	0.00767868	0.153893	(1.28969494843108, Inf)	-1.67955	-2.11471	0.0132361	0.435167
TRPA1	0.00799192	0.718526	(1.77349269375529, Inf)	1.80517e-07	4.89175e-05	(2.27153791901056, Inf)	-2.09735	-6.74348	0.00799174	4.64613
PCCB	0.0576239	1	(0.922575821123535, Inf)	0.812495	1	(0.186674567941295, Inf)	-1.2394	-0.0901792	-0.754871	-1.14922
CCDC117	0.175174	1	(0.266341780251961, Inf)	0.888096	1	(0.0234201106624792, Inf)	-0.75653	-0.05154	-0.712922	-0.70499
ZNF347	0.0210437	1	(1.4135136684338, Inf)	0.0174737	0.253923	(1.16891659265353, Inf)	-1.67688	-1.75762	0.00356999	0.0807371
SNX25	0.0210437	1	(1.4135136684338, Inf)	0.893414	1	(0.20770104212086, Inf)	-1.67688	-0.048947	-0.872371	-1.62793
LMOD3	0.0578043	1	(0.920931300943279, Inf)	0.15489	0.770844	(0.748677318690339, Inf)	-1.23804	-0.809977	-0.0970857	-0.428063
IL21R	0.0578043	1	(0.920931300943279, Inf)	0.15489	0.770844	(0.748677318690339, Inf)	-1.23804	-0.809977	-0.0970857	-0.428063
TEX33	0.175741	1	(0.26539394473505, Inf)	0.376739	1	(0.372020491270908, Inf)	-0.755126	-0.423959	-0.200998	-0.331167
NT5C2	0.0579848	1	(0.919292633148007, Inf)	0.279403	0.969248	(0.594410783150289, Inf)	-1.23669	-0.553769	-0.221418	-0.682917
CLEC1A	0.175741	1	(0.26539394473505, Inf)	0.376739	1	(0.372020491270908, Inf)	-0.755126	-0.423959	-0.200998	-0.331167
CDCA8	0.175741	1	(0.26539394473505, Inf)	1	1	(0, Inf)	-0.755126	0	-0.824259	-0.755126
ZNF257	0.0583465	1	(0.916032730193581, Inf)	0.000673975	0.0304601	(1.74301215322982, Inf)	-1.23399	-3.17136	0.0576725	1.93737
RASD1	0.176308	1	(0.264452831455847, Inf)	1	1	(0, Inf)	-0.753728	0	-0.823692	-0.753728
FBXW11	0.0583465	1	(0.916032730193581, Inf)	0.0794865	0.579288	(0.902346867384222, Inf)	-1.23399	-1.09971	-0.02114	-0.134279
FASLG	0.176308	1	(0.264452831455847, Inf)	0.646834	1	(0.161103940348081, Inf)	-0.753728	-0.189207	-0.470526	-0.564521
ANKRD10	0.0584068	1	(0.915491659472852, Inf)	0.93446	1	(0.080504390746885, Inf)	-1.23354	-0.0294393	-0.876053	-1.2041
KRT6C	0.0585276	1	(0.914411433325982, Inf)	0.452529	1	(0.445792392588541, Inf)	-1.23264	-0.344354	-0.394001	-0.888285
TRA2A	0.176874	1	(0.263518369153883, Inf)	0.0739781	0.561292	(0.890009547040727, Inf)	-0.752335	-1.1309	0.102896	0.378562
SNRPA	0.176874	1	(0.263518369153883, Inf)	0.00770228	0.154046	(1.48412712291618, Inf)	-0.752335	-2.11338	0.169172	1.36105
RAD1	0.176874	1	(0.263518369153883, Inf)	0.890691	1	(0.0231718409381419, Inf)	-0.752335	-0.0502727	-0.713817	-0.702063
PNMT	0.176874	1	(0.263518369153883, Inf)	0.00770228	0.154046	(1.48412712291618, Inf)	-0.752335	-2.11338	0.169172	1.36105
ARMC1	0.176874	1	(0.263518369153883, Inf)	0.890691	1	(0.0231718409381419, Inf)	-0.752335	-0.0502727	-0.713817	-0.702063
PREX2	0.00132275	0.312547	(2.23313320972417, Inf)	6.02511e-13	5.52015e-10	(2.72964131154393, Inf)	-2.87852	-12.22	0.00132275	9.34151
MCOLN2	0.0588904	1	(0.911185996171393, Inf)	0.286015	0.979289	(0.589169065485824, Inf)	-1.22996	-0.543611	-0.227125	-0.686344
TMEM119	0.17744	1	(0.262590487572355, Inf)	0.650619	1	(0.159969405556897, Inf)	-0.750948	-0.186673	-0.473179	-0.564275
PGM5	0.0590722	1	(0.909581795473908, Inf)	3.94419e-13	3.79431e-10	(4.28946181703726, Inf)	-1.22862	-12.404	0.0590722	11.1754
FAM78A	0.17744	1	(0.262590487572355, Inf)	0.0748361	0.56367	(0.886875710607485, Inf)	-0.750948	-1.12589	0.102604	0.374941
ZNF675	0.0592541	1	(0.907983233443198, Inf)	0.28867	0.984215	(0.587098172461269, Inf)	-1.22728	-0.539599	-0.229416	-0.687683
TRAF3	0.0592541	1	(0.907983233443198, Inf)	0.936383	1	(0.0798441321233019, Inf)	-1.22728	-0.0285465	-0.877129	-1.19874
ST5	0.00843654	0.746043	(1.74544096397709, Inf)	0.399597	1	(0.609492739308002, Inf)	-2.07384	-0.398377	-0.391161	-1.67546
CES1	0.0592541	1	(0.907983233443198, Inf)	0.458508	1	(0.442658526911293, Inf)	-1.22728	-0.338654	-0.399253	-0.888628
ZNF273	0.0594362	1	(0.90639028040207, Inf)	0.936788	1	(0.0797040546985242, Inf)	-1.22595	-0.0283587	-0.877352	-1.19759
NAE1	0.0595577	1	(0.905331413252067, Inf)	0.988479	1	(0.0114911757923379, Inf)	-1.22506	-0.0050324	-0.928922	-1.22003
ZNF568	0.00137156	0.312547	(2.21705812630787, Inf)	0.917223	1	(0.350343399303645, Inf)	-2.86278	-0.0375249	-0.915852	-2.82526
EIF6	0.178383	1	(0.26105845438932, Inf)	0.653749	1	(0.159036095139412, Inf)	-0.748648	-0.184589	-0.475366	-0.564059
TNFSF13B	0.178571	1	(0.260754190456465, Inf)	0.387208	1	(0.365516636528409, Inf)	-0.748189	-0.412055	-0.208637	-0.336134
TIMMDC1	0.178571	1	(0.260754190456465, Inf)	0.893227	1	(0.02292877966956, Inf)	-0.748189	-0.0490384	-0.714656	-0.699151
SULT2A1	0.178571	1	(0.260754190456465, Inf)	0.654372	1	(0.15885073838517, Inf)	-0.748189	-0.184175	-0.475801	-0.564014
PPP1R3B	0.178571	1	(0.260754190456465, Inf)	0.0267172	0.32894	(1.16803797248413, Inf)	-0.748189	-1.57321	0.151854	0.82502
OTUD5	0.059801	1	(0.903221083617447, Inf)	0.988599	1	(0.01146438983478, Inf)	-1.22329	-0.00497989	-0.928798	-1.21831
MIOX	0.178571	1	(0.260754190456465, Inf)	0.187987	0.842112	(0.61075726022253, Inf)	-0.748189	-0.725872	-0.00941624	-0.0223175
ZNF98	0.0599837	1	(0.901644781551797, Inf)	0.464468	1	(0.439568415030586, Inf)	-1.22197	-0.333045	-0.404484	-0.888922
LRP12	0.0222896	1	(1.38228487808469, Inf)	2.44083e-06	0.000393197	(2.21400402861852, Inf)	-1.6519	-5.61246	0.0222871	3.96056
ELP4	0.0600446	1	(0.9011205694695, Inf)	0.988717	1	(0.0114377284630712, Inf)	-1.22153	-0.00492793	-0.928673	-1.2166
PYCRL	0.179136	1	(0.259845639270205, Inf)	0.894058	1	(0.0228488884511992, Inf)	-0.746818	-0.0486341	-0.714923	-0.698184
FBXO45	0.179136	1	(0.259845639270205, Inf)	0.656236	1	(0.158297251491842, Inf)	-0.746818	-0.18294	-0.477101	-0.563878
SIPA1L2	0.00141077	0.312547	(2.20461961099293, Inf)	0.000162234	0.0108382	(1.53928587052106, Inf)	-2.85054	-3.78986	0.00124854	0.939314
PCDH19	0.00871604	0.756381	(1.72873091123231, Inf)	0.0732264	0.558413	(0.941735475834356, Inf)	-2.05968	-1.13533	-0.0645104	-0.924348
PRKAA1	0.0603496	1	(0.898508625789878, Inf)	0.657295	1	(0.303785350301989, Inf)	-1.21933	-0.18224	-0.596945	-1.03709
PRTG	0.0087675	0.756443	(1.72572703475754, Inf)	0.676448	1	(0.442157804695657, Inf)	-2.05712	-0.169765	-0.667681	-1.88736
ADGRL2	0.00351103	0.524787	(1.989865093638, Inf)	0.243182	0.924376	(0.751774475498153, Inf)	-2.45457	-0.614068	-0.239671	-1.8405
FAM122A	0.1797	1	(0.258943397467184, Inf)	0.391384	1	(0.362978326552518, Inf)	-0.745452	-0.407397	-0.211684	-0.338055
DLX3	0.1797	1	(0.258943397467184, Inf)	0.00842455	0.162576	(1.45836102703222, Inf)	-0.745452	-2.07445	0.171276	1.329
CUEDC2	0.1797	1	(0.258943397467184, Inf)	0.894884	1	(0.0227695520329658, Inf)	-0.745452	-0.0482333	-0.715184	-0.697218
CLEC7A	0.1797	1	(0.258943397467184, Inf)	0.191112	0.849976	(0.606515890359874, Inf)	-0.745452	-0.718712	-0.0114119	-0.0267397
BAG3	0.0605329	1	(0.896948714981215, Inf)	0.297999	0.996958	(0.579963298837608, Inf)	-1.21801	-0.525785	-0.237466	-0.692224
FGF13	0.060594	1	(0.896429947650399, Inf)	0.0872545	0.609578	(0.883036957555872, Inf)	-1.21757	-1.05921	-0.0266605	-0.158358
ZNF99	0.022624	1	(1.3742947920842, Inf)	0.366462	1	(0.588351021045897, Inf)	-1.64543	-0.435971	-0.343838	-1.20946
PTEN	0.0607775	1	(0.894877239888879, Inf)	3.07537e-16	4.55155e-13	(4.96996745423268, Inf)	-1.21626	-15.5121	0.0607775	14.2958
LACTB2	0.180264	1	(0.258047399552073, Inf)	0.895703	1	(0.0226907646556892, Inf)	-0.744091	-0.047836	-0.715439	-0.696255
ACSM1	0.0609	1	(0.893845086209654, Inf)	0.828772	1	(0.180861173091912, Inf)	-1.21538	-0.0815649	-0.767872	-1.13382
RFTN1	0.0610838	1	(0.892301312312918, Inf)	0.0889901	0.614121	(0.878970005534889, Inf)	-1.21407	-1.05066	-0.0279063	-0.163416
DYTN	0.0610838	1	(0.892301312312918, Inf)	0.47337	1	(0.435013301921461, Inf)	-1.21407	-0.324799	-0.412286	-0.889274
CFHR4	0.0610838	1	(0.892301312312918, Inf)	0.0889901	0.614121	(0.878970005534889, Inf)	-1.21407	-1.05066	-0.0279063	-0.163416
SLAMF9	0.180828	1	(0.257157580932927, Inf)	0.896515	1	(0.022612520639635, Inf)	-0.742735	-0.0474422	-0.715688	-0.695293
KCNN2	0.0612679	1	(0.890762861774448, Inf)	0.00256572	0.0737884	(1.52622968376841, Inf)	-1.21277	-2.59079	0.0587021	1.37802
PHACTR1	0.0614521	1	(0.889229707107022, Inf)	0.0903049	0.61731	(0.875944291230122, Inf)	-1.21146	-1.04429	-0.0288528	-0.167175
PAK3	0.0614521	1	(0.889229707107022, Inf)	0.831364	1	(0.179927294401248, Inf)	-1.21146	-0.0802089	-0.769912	-1.13125
SULF1	0.0230967	1	(1.36326260912022, Inf)	3.03086e-06	0.000449373	(2.18353608327056, Inf)	-1.63645	-5.51843	0.0230937	3.88198
TTF2	0.00908043	0.759598	(1.70792073689246, Inf)	0.206501	0.871329	(0.761146359918899, Inf)	-2.04189	-0.685077	-0.197421	-1.35682
PIR	0.181391	1	(0.256273877905667, Inf)	1	1	(0, Inf)	-0.741384	0	-0.818609	-0.741384
GRXCR1	0.181391	1	(0.256273877905667, Inf)	0.000596662	0.0277289	(2.06273204171906, Inf)	-0.741384	-3.22427	0.180794	2.48289
ERGIC1	0.181391	1	(0.256273877905667, Inf)	0.897322	1	(0.0225348143831415, Inf)	-0.741384	-0.0470518	-0.715931	-0.694333
ATP1B2	0.181391	1	(0.256273877905667, Inf)	0.663613	1	(0.156121344254841, Inf)	-0.741384	-0.178085	-0.482222	-0.563299
NDST3	0.0232328	1	(1.360143015049, Inf)	0.153313	0.76753	(0.793595809304927, Inf)	-1.6339	-0.814421	-0.13008	-0.819477
SEMG2	0.0618211	1	(0.886179176379382, Inf)	0.0916308	0.620557	(0.872939336543226, Inf)	-1.20886	-1.03796	-0.0298097	-0.170905
GNL3L	0.0618211	1	(0.886179176379382, Inf)	0.479278	1	(0.432028648048929, Inf)	-1.20886	-0.319413	-0.417457	-0.889451
UPK1A	0.181766	1	(0.255688109041882, Inf)	0.0289877	0.344062	(1.14534466330444, Inf)	-0.740487	-1.53779	0.152778	0.797299
UCK1	0.181954	1	(0.255396227638866, Inf)	0.19741	0.857384	(0.598207453505629, Inf)	-0.740039	-0.704631	-0.0154564	-0.0354085
TMEM38B	0.181954	1	(0.255396227638866, Inf)	0.0818939	0.589134	(0.862577745933307, Inf)	-0.740039	-1.08675	0.10006	0.346709
EXOSC7	0.181954	1	(0.255396227638866, Inf)	0.399714	1	(0.358006020709332, Inf)	-0.740039	-0.398251	-0.21776	-0.341788
ZNF43	0.0234149	1	(1.35600569789296, Inf)	3.2934e-06	0.000472873	(2.17191269727596, Inf)	-1.63051	-5.48236	0.0234116	3.85185
PDILT	0.0621909	1	(0.883149503981504, Inf)	0.0929678	0.623893	(0.869954928555044, Inf)	-1.20627	-1.03167	-0.0307769	-0.174606
BCAS1	0.0621909	1	(0.883149503981504, Inf)	0.0929678	0.623893	(0.869954928555044, Inf)	-1.20627	-1.03167	-0.0307769	-0.174606
RWDD2A	0.182516	1	(0.25452456815887, Inf)	1	1	(0, Inf)	-0.738699	0	-0.817484	-0.738699
RNF144A	0.182516	1	(0.25452456815887, Inf)	0.00919537	0.171256	(1.43347432008628, Inf)	-0.738699	-2.03643	0.173321	1.29773
NCOA2	0.00378085	0.529601	(1.95500283830008, Inf)	0.0745731	0.563103	(0.945261142473891, Inf)	-2.42241	-1.12742	-0.0707922	-1.29499
FAM13C	0.062376	1	(0.881642422916689, Inf)	0.0936405	0.626005	(0.868470363830548, Inf)	-1.20498	-1.02854	-0.0312645	-0.176446
AKTIP	0.182516	1	(0.25452456815887, Inf)	0.898915	1	(0.0223809931245535, Inf)	-0.738699	-0.0462811	-0.716399	-0.692417
PTPRM	0.00379165	0.529601	(1.95366927565459, Inf)	0.00175814	0.057786	(1.37081058730322, Inf)	-2.42117	-2.75495	0.00203351	0.333775
ZNF92	0.0625614	1	(0.880140476710698, Inf)	0.672895	1	(0.297575087604163, Inf)	-1.20369	-0.172053	-0.610333	-1.03164
NUDT15	0.182891	1	(0.253946759831608, Inf)	1	1	(0, Inf)	-0.737808	0	-0.817109	-0.737808
POLR2B	0.00940054	0.768122	(1.6904781421327, Inf)	0.810035	1	(0.357453596413004, Inf)	-2.02685	-0.0914961	-0.800635	-1.93535
HNRNPCL1	0.183078	1	(0.253658838335201, Inf)	0.0299583	0.349295	(1.13625462629409, Inf)	-0.737363	-1.52348	0.15312	0.786119
C15ORF59	0.183078	1	(0.253658838335201, Inf)	0.200583	0.863457	(0.594138015046407, Inf)	-0.737363	-0.697707	-0.0175044	-0.0396566
C14ORF39	0.062747	1	(0.878643639165272, Inf)	0.486631	1	(0.428354935055316, Inf)	-1.20241	-0.3128	-0.423884	-0.889607
C11ORF57	0.183078	1	(0.253658838335201, Inf)	0.0837117	0.597852	(0.856709870110632, Inf)	-0.737363	-1.07721	0.0993666	0.339851
PPP2R1A	0.0631186	1	(0.875665186151152, Inf)	0.0458265	0.437787	(1.01738139684787, Inf)	-1.19984	-1.33888	0.0172921	0.139041
GLYATL2	0.18364	1	(0.252798977866268, Inf)	0.0846285	0.602164	(0.853805768856019, Inf)	-0.736033	-1.07248	0.0990115	0.336451
RGL1	0.024012	1	(1.34273154572985, Inf)	0.161989	0.784068	(0.783436826806295, Inf)	-1.61957	-0.790514	-0.137977	-0.829058
CALD1	0.024012	1	(1.34273154572985, Inf)	0.539052	1	(0.47440659915506, Inf)	-1.61957	-0.268369	-0.51504	-1.3512
B4GALNT2	0.0633668	1	(0.873690743792299, Inf)	0.491512	1	(0.425940307461994, Inf)	-1.19814	-0.308466	-0.428145	-0.889672
GNMT	0.184201	1	(0.251944927265368, Inf)	0.408011	1	(0.353168101510558, Inf)	-0.734707	-0.389328	-0.22381	-0.345379
C9ORF66	0.184201	1	(0.251944927265368, Inf)	1	1	(0, Inf)	-0.734707	0	-0.815799	-0.734707
BBS9	0.0241974	1	(1.3386993188658, Inf)	0.0509483	0.464792	(0.996861730389279, Inf)	-1.61623	-1.29287	-0.0267509	-0.323361
PACRGL	0.184388	1	(0.251661524647522, Inf)	0.204303	0.868101	(0.589459762959427, Inf)	-0.734267	-0.689725	-0.0199148	-0.0445417
TSKS	0.0636775	1	(0.871235176777706, Inf)	0.00823957	0.160617	(1.3299601177354, Inf)	-1.19601	-2.0841	0.0554379	0.888082
PROX2	0.0636775	1	(0.871235176777706, Inf)	0.945455	1	(0.0766126664049895, Inf)	-1.19601	-0.024359	-0.881778	-1.17165
ERCC5	0.00972789	0.777553	(1.67338821988705, Inf)	0.900522	1	(0.281431221676885, Inf)	-2.01198	-0.0455057	-0.890794	-1.96648
TMEM156	0.184762	1	(0.251096627846966, Inf)	0.902029	1	(0.0220795656077245, Inf)	-0.733387	-0.0447794	-0.717267	-0.688608
POM121L12	0.184762	1	(0.251096627846966, Inf)	3.90119e-09	1.8307e-06	(4.31994204872667, Inf)	-0.733387	-8.4088	0.184762	7.67542
MMADHC	0.184762	1	(0.251096627846966, Inf)	1	1	(0, Inf)	-0.733387	0	-0.815238	-0.733387
CAMLG	0.184762	1	(0.251096627846966, Inf)	0.902029	1	(0.0220795656077245, Inf)	-0.733387	-0.0447794	-0.717267	-0.688608
BLVRA	0.184762	1	(0.251096627846966, Inf)	0.41008	1	(0.351978983323653, Inf)	-0.733387	-0.387132	-0.225318	-0.346255
ATP8A2	0.00978316	0.777801	(1.67057343734729, Inf)	0.583193	1	(0.504840222153276, Inf)	-2.00952	-0.234188	-0.57341	-1.77533
RPL5	0.185323	1	(0.250254021713252, Inf)	0.676213	1	(0.152454064356237, Inf)	-0.732071	-0.169916	-0.490891	-0.562155
PIGC	0.185323	1	(0.250254021713252, Inf)	0.0874105	0.610014	(0.845210408766865, Inf)	-0.732071	-1.05844	0.0979121	0.326365
SLC38A9	0.0643629	1	(0.865881217590804, Inf)	0.844355	1	(0.175202946447696, Inf)	-1.19136	-0.0734749	-0.779992	-1.11789
COQ10A	0.185509	1	(0.24997440828117, Inf)	0.903046	1	(0.0219808859848966, Inf)	-0.731634	-0.0442903	-0.717536	-0.687344
SLC25A5	0.185883	1	(0.249417051740966, Inf)	0.677982	1	(0.151944184542337, Inf)	-0.730761	-0.168782	-0.492099	-0.561979
SDCBP	0.185883	1	(0.249417051740966, Inf)	0.414211	1	(0.349624608853261, Inf)	-0.730761	-0.382779	-0.228328	-0.347982
GLOD4	0.185883	1	(0.249417051740966, Inf)	0.90355	1	(0.0219318762056661, Inf)	-0.730761	-0.0440479	-0.717667	-0.686713
FAM221A	0.185883	1	(0.249417051740966, Inf)	0.677982	1	(0.151944184542337, Inf)	-0.730761	-0.168782	-0.492099	-0.561979
BIRC7	0.185883	1	(0.249417051740966, Inf)	0.414211	1	(0.349624608853261, Inf)	-0.730761	-0.382779	-0.228328	-0.347982
PITX2	0.0648003	1	(0.86250828018227, Inf)	0.846214	1	(0.174520464185518, Inf)	-1.18842	-0.0725199	-0.781413	-1.1159
HSF2	0.0649255	1	(0.861549404940266, Inf)	0.846741	1	(0.174326444770081, Inf)	-1.18758	-0.0722493	-0.781816	-1.11534
YJEFN3	0.186443	1	(0.248585661568497, Inf)	1	1	(0, Inf)	-0.729455	0	-0.813557	-0.729455
SC5D	0.186443	1	(0.248585661568497, Inf)	0.416273	1	(0.348459193490417, Inf)	-0.729455	-0.380622	-0.22983	-0.348833
NELFCD	0.0649881	1	(0.861070766381966, Inf)	0.0220173	0.290943	(1.15600456222084, Inf)	-1.18717	-1.65724	0.0429708	0.47007
HYLS1	0.186443	1	(0.248585661568497, Inf)	0.679742	1	(0.151437703927196, Inf)	-0.729455	-0.167656	-0.4933	-0.561799
FCN3	0.186443	1	(0.248585661568497, Inf)	0.904301	1	(0.0218587699516472, Inf)	-0.729455	-0.0436868	-0.717859	-0.685768
F11R	0.186443	1	(0.248585661568497, Inf)	0.904301	1	(0.0218587699516472, Inf)	-0.729455	-0.0436868	-0.717859	-0.685768
SWT1	0.0251122	1	(1.31938401237828, Inf)	0.920673	1	(0.193869674166086, Inf)	-1.60011	-0.0358946	-0.895561	-1.56422
IL4I1	0.0653015	1	(0.858685528801961, Inf)	0.196243	0.856686	(0.698074197981075, Inf)	-1.18508	-0.707206	-0.130941	-0.477871
PSMB11	0.187002	1	(0.247759795583219, Inf)	0.905047	1	(0.021786149453469, Inf)	-0.728154	-0.0433289	-0.718045	-0.684825
PHF13	0.187002	1	(0.247759795583219, Inf)	0.418332	1	(0.347301521751246, Inf)	-0.728154	-0.378479	-0.23133	-0.349675
CD38	0.187002	1	(0.247759795583219, Inf)	0.418332	1	(0.347301521751246, Inf)	-0.728154	-0.378479	-0.23133	-0.349675
TCEA1	0.187561	1	(0.246939398909103, Inf)	0.42039	1	(0.346151516712335, Inf)	-0.726858	-0.376348	-0.232829	-0.35051
SLC25A2	0.187561	1	(0.246939398909103, Inf)	0.0334466	0.372403	(1.10615516599491, Inf)	-0.726858	-1.47565	0.154114	0.748791
LRRC30	0.187561	1	(0.246939398909103, Inf)	0.213421	0.883867	(0.578399259680939, Inf)	-0.726858	-0.670764	-0.0258597	-0.0560941
PTGS2	0.0659298	1	(0.853954479056495, Inf)	0.51134	1	(0.416318515392605, Inf)	-1.18092	-0.29129	-0.44541	-0.889628
ST6GALNAC4	0.188119	1	(0.246124417394551, Inf)	0.906521	1	(0.0216423464867794, Inf)	-0.725566	-0.0426222	-0.718401	-0.682944
PPM1D	0.0661187	1	(0.852545313249471, Inf)	0.200888	0.863704	(0.693082468292541, Inf)	-1.17968	-0.697047	-0.134769	-0.482629
CMSS1	0.188119	1	(0.246124417394551, Inf)	0.422444	1	(0.345009102465759, Inf)	-0.725566	-0.37423	-0.234325	-0.351336
TAS2R13	0.188678	1	(0.24531479760049, Inf)	0.686705	1	(0.149445102559733, Inf)	-0.724279	-0.16323	-0.498027	-0.56105
RELL2	0.188678	1	(0.24531479760049, Inf)	0.907249	1	(0.0215711545575466, Inf)	-0.724279	-0.0422735	-0.718571	-0.682006
HIPK3	0.0105493	0.811872	(1.63348011266935, Inf)	0.35609	1	(0.648574300836424, Inf)	-1.97678	-0.44844	-0.345541	-1.52834
CRKL	0.188678	1	(0.24531479760049, Inf)	1	1	(0, Inf)	-0.724279	0	-0.811322	-0.724279
CLDN5	0.188678	1	(0.24531479760049, Inf)	0.686705	1	(0.149445102559733, Inf)	-0.724279	-0.16323	-0.498027	-0.56105
ATP1B1	0.188678	1	(0.24531479760049, Inf)	0.0931157	0.624009	(0.828528624383308, Inf)	-0.724279	-1.03098	0.095562	0.306698
ZNF527	0.066876	1	(0.846954852178983, Inf)	0.854718	1	(0.171373373847746, Inf)	-1.17473	-0.0681772	-0.787842	-1.10655
SGTB	0.189236	1	(0.244510486788685, Inf)	0.426546	1	(0.342746747695492, Inf)	-0.722997	-0.370034	-0.237311	-0.352964
KATNBL1	0.189236	1	(0.244510486788685, Inf)	0.0348195	0.381684	(1.09527495124742, Inf)	-0.722997	-1.45818	0.154416	0.735181
ETS2	0.066876	1	(0.846954852178983, Inf)	0.95112	1	(0.074477559308457, Inf)	-1.17473	-0.0217646	-0.884244	-1.15297
ALB	0.066876	1	(0.846954852178983, Inf)	0.854718	1	(0.171373373847746, Inf)	-1.17473	-0.0681772	-0.787842	-1.10655
PHYHD1	0.189421	1	(0.244243553942846, Inf)	0.688998	1	(0.148792503858599, Inf)	-0.722571	-0.161782	-0.499577	-0.560789
SORCS3	0.010754	0.821061	(1.6241306762109, Inf)	0.00212245	0.0657585	(1.38552947325681, Inf)	-1.96843	-2.67316	0.00863156	0.704732
SPATA4	0.189793	1	(0.243711432910291, Inf)	0.69014	1	(0.148468337183525, Inf)	-0.72172	-0.161063	-0.500347	-0.560657
OR5M11	0.189793	1	(0.243711432910291, Inf)	0.428593	1	(0.341626660284722, Inf)	-0.72172	-0.367955	-0.2388	-0.353765
OR4X1	0.189793	1	(0.243711432910291, Inf)	0.219923	0.89476	(0.570838485044587, Inf)	-0.72172	-0.657729	-0.0301301	-0.0639908
OR10W1	0.189793	1	(0.243711432910291, Inf)	0.428593	1	(0.341626660284722, Inf)	-0.72172	-0.367955	-0.2388	-0.353765
KAT7	0.0672557	1	(0.844187025864673, Inf)	0.991662	1	(0.010715083309631, Inf)	-1.17227	-0.00363642	-0.924406	-1.16863
GPR141	0.189793	1	(0.243711432910291, Inf)	0.00328581	0.0885421	(1.66314912811994, Inf)	-0.72172	-2.48336	0.186507	1.76164
GNPTG	0.189793	1	(0.243711432910291, Inf)	0.69014	1	(0.148468337183525, Inf)	-0.72172	-0.161063	-0.500347	-0.560657
FAM111A	0.0672557	1	(0.844187025864673, Inf)	0.112098	0.672519	(0.831574564059969, Inf)	-1.17227	-0.950402	-0.0448424	-0.221869
NRBF2	0.189979	1	(0.24344624092671, Inf)	1	1	(0, Inf)	-0.721295	0	-0.810021	-0.721295
RBM46	0.0265311	1	(1.29120021196904, Inf)	0.431264	1	(0.552777298918937, Inf)	-1.57624	-0.365257	-0.404733	-1.21099
WT1	0.0676362	1	(0.841437230992149, Inf)	0.991791	1	(0.0106801807581338, Inf)	-1.16982	-0.00357975	-0.924155	-1.16624
KCNA5	0.0676362	1	(0.841437230992149, Inf)	0.000148236	0.010078	(1.92520545566002, Inf)	-1.16982	-3.82905	0.067488	2.65923
FAM107B	0.19035	1	(0.242917584594622, Inf)	0.096038	0.633015	(0.820432253460996, Inf)	-0.720447	-1.01756	0.094312	0.29711
UCP1	0.190907	1	(0.242128891138146, Inf)	0.910106	1	(0.0212910096931629, Inf)	-0.719179	-0.040908	-0.719199	-0.678271
SLC25A52	0.190907	1	(0.242128891138146, Inf)	0.43268	1	(0.339408305347809, Inf)	-0.719179	-0.363834	-0.241773	-0.355345
PPP4C	0.190907	1	(0.242128891138146, Inf)	0.0970224	0.635737	(0.81776851237833, Inf)	-0.719179	-1.01313	0.0938843	0.293949
OR8K5	0.190907	1	(0.242128891138146, Inf)	0.43268	1	(0.339408305347809, Inf)	-0.719179	-0.363834	-0.241773	-0.355345
OR5M3	0.190907	1	(0.242128891138146, Inf)	4.32123e-08	1.36296e-05	(3.83790957719238, Inf)	-0.719179	-7.36439	0.190907	6.64521
HS3ST1	0.190907	1	(0.242128891138146, Inf)	0.693543	1	(0.147504257071944, Inf)	-0.719179	-0.158927	-0.502636	-0.560252
RP1	0.000870752	0.248746	(2.2140938797868, Inf)	3.45148e-05	0.00322362	(1.58429570852852, Inf)	-3.06011	-4.46199	0.000836237	1.40189
TNFSF13	0.191092	1	(0.241867130174753, Inf)	0.22374	0.901521	(0.566518626238844, Inf)	-0.718757	-0.650256	-0.0326481	-0.0685014
DNAH5	1.37591e-06	0.00240659	(2.90587475155605, Inf)	3.35495e-05	0.00319551	(1.39688337978662, Inf)	-5.86141	-4.47431	-3.21736e-05	-1.3871
ST7	0.026997	1	(1.28237863554782, Inf)	0.994145	1	(0.0490089656722317, Inf)	-1.56868	-0.00255041	-0.967148	-1.56613
SPG21	0.191463	1	(0.241345302493686, Inf)	0.695233	1	(0.147026897016695, Inf)	-0.717915	-0.15787	-0.50377	-0.560046
SPAG1	0.026997	1	(1.28237863554782, Inf)	0.195839	0.856686	(0.748223017618669, Inf)	-1.56868	-0.7081	-0.168842	-0.860584
OR6F1	0.191463	1	(0.241345302493686, Inf)	0.0120091	0.205436	(1.35924911257372, Inf)	-0.717915	-1.92049	0.179454	1.20257
OR5K1	0.191463	1	(0.241345302493686, Inf)	0.695233	1	(0.147026897016695, Inf)	-0.717915	-0.15787	-0.50377	-0.560046
KLHL9	0.0683993	1	(0.835991035322297, Inf)	0.5299	1	(0.407561006169135, Inf)	-1.16495	-0.275806	-0.461501	-0.889142
FSTL1	0.191463	1	(0.241345302493686, Inf)	0.695233	1	(0.147026897016695, Inf)	-0.717915	-0.15787	-0.50377	-0.560046
FNBP1	0.0683993	1	(0.835991035322297, Inf)	0.953587	1	(0.0735134485083475, Inf)	-1.16495	-0.0206396	-0.885188	-1.14431
RFX6	0.0271451	1	(1.27961786345837, Inf)	0.197537	0.857384	(0.746612203802482, Inf)	-1.56631	-0.704351	-0.170392	-0.861958
BZRAP1	0.00205246	0.388825	(2.0444346554041, Inf)	1.00902e-08	3.80658e-06	(2.13751272764983, Inf)	-2.68772	-7.9961	0.00205245	5.30838
UBFD1	0.192019	1	(0.240566769259835, Inf)	0.696915	1	(0.146552616703738, Inf)	-0.716656	-0.15682	-0.504896	-0.559836
TAS2R8	0.192019	1	(0.240566769259835, Inf)	0.696915	1	(0.146552616703738, Inf)	-0.716656	-0.15682	-0.504896	-0.559836
SYT14	0.0687819	1	(0.833294290047064, Inf)	0.954185	1	(0.073276308351869, Inf)	-1.16253	-0.0203674	-0.885403	-1.14216
PRB3	0.192019	1	(0.240566769259835, Inf)	0.436755	1	(0.337218574345565, Inf)	-0.716656	-0.359762	-0.244736	-0.356894
OR8B4	0.192019	1	(0.240566769259835, Inf)	0.0371872	0.39269	(1.0776092262273, Inf)	-0.716656	-1.42961	0.154832	0.71295
OR7A10	0.192019	1	(0.240566769259835, Inf)	0.436755	1	(0.337218574345565, Inf)	-0.716656	-0.359762	-0.244736	-0.356894
OR4C12	0.192019	1	(0.240566769259835, Inf)	0.0371872	0.39269	(1.0776092262273, Inf)	-0.716656	-1.42961	0.154832	0.71295
OR2G3	0.192019	1	(0.240566769259835, Inf)	0.00092537	0.0382063	(1.93630652948466, Inf)	-0.716656	-3.03368	0.191094	2.31703
OR1A2	0.192019	1	(0.240566769259835, Inf)	0.696915	1	(0.146552616703738, Inf)	-0.716656	-0.15682	-0.504896	-0.559836
DDX59	0.0687819	1	(0.833294290047064, Inf)	0.713217	1	(0.281736413586522, Inf)	-1.16253	-0.146779	-0.644435	-1.01575
AGBL5	0.0272688	1	(1.27732628419, Inf)	0.119558	0.688915	(0.847420862983981, Inf)	-1.56433	-0.922423	-0.0922888	-0.641912
DTX1	0.0689735	1	(0.831952431286924, Inf)	0.00437552	0.105893	(1.42546411688515, Inf)	-1.16132	-2.35897	0.064598	1.19765
TRPC6	0.0273679	1	(1.2754989218378, Inf)	0.309433	1	(0.6440504550861, Inf)	-1.56276	-0.509433	-0.282065	-1.05333
RRAS2	0.192389	1	(0.240050531557561, Inf)	0.698033	1	(0.146238126109953, Inf)	-0.715819	-0.156124	-0.505643	-0.559695
ZFPL1	0.192574	1	(0.239793242670575, Inf)	0.69859	1	(0.146081386424948, Inf)	-0.715401	-0.155778	-0.506015	-0.559624
TAF8	0.192574	1	(0.239793242670575, Inf)	0.912191	1	(0.0210856301784378, Inf)	-0.715401	-0.0399143	-0.719616	-0.675487
OR9Q1	0.192574	1	(0.239793242670575, Inf)	0.69859	1	(0.146081386424948, Inf)	-0.715401	-0.155778	-0.506015	-0.559624
OR8B12	0.192574	1	(0.239793242670575, Inf)	0.438789	1	(0.336134270247991, Inf)	-0.715401	-0.357745	-0.246214	-0.357657
OR5W2	0.192574	1	(0.239793242670575, Inf)	0.0376728	0.395115	(1.07414424479248, Inf)	-0.715401	-1.42397	0.154902	0.708571
OR5M9	0.192574	1	(0.239793242670575, Inf)	0.228124	0.908965	(0.561661017439369, Inf)	-0.715401	-0.64183	-0.0355492	-0.0735717
OR5AR1	0.192574	1	(0.239793242670575, Inf)	0.0376728	0.395115	(1.07414424479248, Inf)	-0.715401	-1.42397	0.154902	0.708571
OR51B4	0.192574	1	(0.239793242670575, Inf)	0.100006	0.64364	(0.809880070136739, Inf)	-0.715401	-0.999974	0.0925684	0.284572
OR4D1	0.192574	1	(0.239793242670575, Inf)	0.69859	1	(0.146081386424948, Inf)	-0.715401	-0.155778	-0.506015	-0.559624
KIF1BP	0.0691652	1	(0.830614887185176, Inf)	0.715539	1	(0.280830508719684, Inf)	-1.16011	-0.145367	-0.646373	-1.01475
JAM3	0.192574	1	(0.239793242670575, Inf)	0.0376728	0.395115	(1.07414424479248, Inf)	-0.715401	-1.42397	0.154902	0.708571
PIM2	0.19313	1	(0.239024674585093, Inf)	0.912875	1	(0.02101804803043, Inf)	-0.714151	-0.0395887	-0.719745	-0.674563
PAQR3	0.19313	1	(0.239024674585093, Inf)	0.700257	1	(0.145613176853073, Inf)	-0.714151	-0.154743	-0.507127	-0.559409
OR7G1	0.19313	1	(0.239024674585093, Inf)	0.440819	1	(0.335056916817709, Inf)	-0.714151	-0.355739	-0.24769	-0.358412
OR6C3	0.19313	1	(0.239024674585093, Inf)	0.700257	1	(0.145613176853073, Inf)	-0.714151	-0.154743	-0.507127	-0.559409
OR5P3	0.19313	1	(0.239024674585093, Inf)	0.101011	0.645663	(0.807284300681172, Inf)	-0.714151	-0.995633	0.0921189	0.281481
OR52J3	0.19313	1	(0.239024674585093, Inf)	0.101011	0.645663	(0.807284300681172, Inf)	-0.714151	-0.995633	0.0921189	0.281481
OR4K1	0.19313	1	(0.239024674585093, Inf)	0.0125988	0.21048	(1.34617940956821, Inf)	-0.714151	-1.89967	0.180531	1.18552
OR2A5	0.19313	1	(0.239024674585093, Inf)	0.101011	0.645663	(0.807284300681172, Inf)	-0.714151	-0.995633	0.0921189	0.281481
OR1N1	0.19313	1	(0.239024674585093, Inf)	0.229773	0.910761	(0.559860821870653, Inf)	-0.714151	-0.638701	-0.0366434	-0.0754501
OR1L4	0.19313	1	(0.239024674585093, Inf)	0.229773	0.910761	(0.559860821870653, Inf)	-0.714151	-0.638701	-0.0366434	-0.0754501
OR14I1	0.19313	1	(0.239024674585093, Inf)	0.229773	0.910761	(0.559860821870653, Inf)	-0.714151	-0.638701	-0.0366434	-0.0754501
OR10G9	0.19313	1	(0.239024674585093, Inf)	0.700257	1	(0.145613176853073, Inf)	-0.714151	-0.154743	-0.507127	-0.559409
LRRIQ3	0.0697415	1	(0.826627935726688, Inf)	0.011789	0.20288	(1.26186615970735, Inf)	-1.15651	-1.92852	0.0579526	0.772016
AFTPH	0.0278166	1	(1.26734008012029, Inf)	0.205255	0.86889	(0.7394485472628, Inf)	-1.5557	-0.687705	-0.177439	-0.867991
TSR3	0.193684	1	(0.238261017477792, Inf)	0.442847	1	(0.333986447434904, Inf)	-0.712906	-0.353746	-0.249163	-0.359159
TAS2R9	0.193684	1	(0.238261017477792, Inf)	1	1	(0, Inf)	-0.712906	0	-0.806316	-0.712906
SGCZ	0.193684	1	(0.238261017477792, Inf)	0.913554	1	(0.0209508977172338, Inf)	-0.712906	-0.0392659	-0.71987	-0.67364
OR8H2	0.193684	1	(0.238261017477792, Inf)	0.913554	1	(0.0209508977172338, Inf)	-0.712906	-0.0392659	-0.71987	-0.67364
OR7D4	0.193684	1	(0.238261017477792, Inf)	0.038656	0.400291	(1.06728070329221, Inf)	-0.712906	-1.41278	0.155028	0.699878
OR6X1	0.193684	1	(0.238261017477792, Inf)	0.701916	1	(0.145147959035651, Inf)	-0.712906	-0.153715	-0.508232	-0.559191
OR6C68	0.193684	1	(0.238261017477792, Inf)	0.913554	1	(0.0209508977172338, Inf)	-0.712906	-0.0392659	-0.71987	-0.67364
OR6C1	0.193684	1	(0.238261017477792, Inf)	0.10202	0.646745	(0.804705117611903, Inf)	-0.712906	-0.991313	0.0916639	0.278408
OR52A1	0.193684	1	(0.238261017477792, Inf)	1	1	(0, Inf)	-0.712906	0	-0.806316	-0.712906
OR51F1	0.193684	1	(0.238261017477792, Inf)	0.0127999	0.211902	(1.34187851688588, Inf)	-0.712906	-1.89279	0.180884	1.17989
OR51B5	0.193684	1	(0.238261017477792, Inf)	0.000988615	0.0394639	(1.91774768095925, Inf)	-0.712906	-3.00497	0.192696	2.29207
OR4L1	0.193684	1	(0.238261017477792, Inf)	0.442847	1	(0.333986447434904, Inf)	-0.712906	-0.353746	-0.249163	-0.359159
OR2L8	0.193684	1	(0.238261017477792, Inf)	5.1313e-05	0.00446725	(2.51970079813767, Inf)	-0.712906	-4.28977	0.193633	3.57687
NTHL1	0.193684	1	(0.238261017477792, Inf)	0.701916	1	(0.145147959035651, Inf)	-0.712906	-0.153715	-0.508232	-0.559191
TKTL2	0.0701266	1	(0.823991164001882, Inf)	0.0284937	0.340509	(1.10622446145535, Inf)	-1.15412	-1.54525	0.0416329	0.391134
SDR9C7	0.194239	1	(0.2375022244285, Inf)	0.23308	0.914519	(0.556294829374661, Inf)	-0.711664	-0.632494	-0.0388417	-0.07917
OR5H15	0.194239	1	(0.2375022244285, Inf)	0.23308	0.914519	(0.556294829374661, Inf)	-0.711664	-0.632494	-0.0388417	-0.07917
OR4Q3	0.194239	1	(0.2375022244285, Inf)	0.0130033	0.213832	(1.33760501842446, Inf)	-0.711664	-1.88595	0.181235	1.17428
OR1J2	0.194239	1	(0.2375022244285, Inf)	0.703568	1	(0.144685704389041, Inf)	-0.711664	-0.152694	-0.509329	-0.55897
OR1G1	0.194239	1	(0.2375022244285, Inf)	0.914227	1	(0.0208841751130387, Inf)	-0.711664	-0.0389458	-0.719989	-0.672718
OR10K1	0.194239	1	(0.2375022244285, Inf)	0.0391537	0.40349	(1.06388172016071, Inf)	-0.711664	-1.40723	0.155085	0.695563
OR10G3	0.194239	1	(0.2375022244285, Inf)	0.23308	0.914519	(0.556294829374661, Inf)	-0.711664	-0.632494	-0.0388417	-0.07917
MGLL	0.194239	1	(0.2375022244285, Inf)	1	1	(0, Inf)	-0.711664	0	-0.805761	-0.711664
LCP1	0.0703194	1	(0.822679076161114, Inf)	0.368632	1	(0.531940860080354, Inf)	-1.15292	-0.433407	-0.298313	-0.719518
KCTD10	0.194239	1	(0.2375022244285, Inf)	0.00101046	0.0400025	(1.9116402042683, Inf)	-0.711664	-2.99548	0.193228	2.28382
CHRNA4	0.0703194	1	(0.822679076161114, Inf)	0.0287569	0.342464	(1.10446295753584, Inf)	-1.15292	-1.54126	0.0415625	0.388333
THAP11	0.194793	1	(0.236748249112854, Inf)	1	1	(0, Inf)	-0.710427	0	-0.805207	-0.710427
SLC25A11	0.194793	1	(0.236748249112854, Inf)	0.914896	1	(0.0208178761444259, Inf)	-0.710427	-0.0386285	-0.720103	-0.671799
RMDN1	0.194793	1	(0.236748249112854, Inf)	0.705211	1	(0.144226384692568, Inf)	-0.710427	-0.151681	-0.510419	-0.558747
PHOX2B	0.194793	1	(0.236748249112854, Inf)	0.104055	0.650268	(0.799595878769923, Inf)	-0.710427	-0.982738	0.0907379	0.27231
OR9I1	0.194793	1	(0.236748249112854, Inf)	0.914896	1	(0.0208178761444259, Inf)	-0.710427	-0.0386285	-0.720103	-0.671799
OR8D4	0.194793	1	(0.236748249112854, Inf)	0.234738	0.914519	(0.554528814043313, Inf)	-0.710427	-0.629416	-0.0399458	-0.0810116
OR5D14	0.194793	1	(0.236748249112854, Inf)	2.04087e-06	0.000338503	(3.12082176006864, Inf)	-0.710427	-5.69018	0.194791	4.97976
OR52K1	0.194793	1	(0.236748249112854, Inf)	0.0396554	0.407134	(1.06050431787448, Inf)	-0.710427	-1.4017	0.155137	0.691271
OR51G2	0.194793	1	(0.236748249112854, Inf)	0.104055	0.650268	(0.799595878769923, Inf)	-0.710427	-0.982738	0.0907379	0.27231
OR4K2	0.194793	1	(0.236748249112854, Inf)	0.705211	1	(0.144226384692568, Inf)	-0.710427	-0.151681	-0.510419	-0.558747
OR4D6	0.194793	1	(0.236748249112854, Inf)	0.705211	1	(0.144226384692568, Inf)	-0.710427	-0.151681	-0.510419	-0.558747
OR2Z1	0.194793	1	(0.236748249112854, Inf)	0.234738	0.914519	(0.554528814043313, Inf)	-0.710427	-0.629416	-0.0399458	-0.0810116
OR10T2	0.194793	1	(0.236748249112854, Inf)	0.104055	0.650268	(0.799595878769923, Inf)	-0.710427	-0.982738	0.0907379	0.27231
OR10A3	0.194793	1	(0.236748249112854, Inf)	0.914896	1	(0.0208178761444259, Inf)	-0.710427	-0.0386285	-0.720103	-0.671799
FAHD2B	0.194793	1	(0.236748249112854, Inf)	0.234738	0.914519	(0.554528814043313, Inf)	-0.710427	-0.629416	-0.0399458	-0.0810116
ART4	0.194793	1	(0.236748249112854, Inf)	0.446894	1	(0.331865898562302, Inf)	-0.710427	-0.349795	-0.252101	-0.360632
PCDHGA12	0.0284209	1	(1.25662261644062, Inf)	9.29305e-05	0.0070393	(1.79122890675801, Inf)	-1.54636	-4.03184	0.0283279	2.48548
ASB9	0.194977	1	(0.236497986693073, Inf)	0.705758	1	(0.144073925512131, Inf)	-0.710016	-0.151344	-0.51078	-0.558672
GRM7	0.0284715	1	(1.25573767093609, Inf)	0.00172054	0.0573621	(1.46282490182139, Inf)	-1.54559	-2.76433	0.026751	1.21875
SMPD1	0.0710924	1	(0.817472246565158, Inf)	0.374119	1	(0.528574145776048, Inf)	-1.14818	-0.42699	-0.303027	-0.721187
OR8J3	0.195346	1	(0.235999045792876, Inf)	0.0002539	0.0151709	(2.1949453713054, Inf)	-0.709195	-3.59534	0.195092	2.88614
OR6K3	0.195346	1	(0.235999045792876, Inf)	1.12819e-05	0.00133961	(2.80130764742304, Inf)	-0.709195	-4.94762	0.195335	4.23842
OR10H5	0.195346	1	(0.235999045792876, Inf)	0.448913	1	(0.330815690022548, Inf)	-0.709195	-0.347838	-0.253567	-0.361357
HNF1A	0.0710924	1	(0.817472246565158, Inf)	0.549526	1	(0.398532756032477, Inf)	-1.14818	-0.260012	-0.478433	-0.888165
DDX53	0.0710924	1	(0.817472246565158, Inf)	0.870498	1	(0.165407845011274, Inf)	-1.14818	-0.0602322	-0.799406	-1.08794
NOVA1	0.0711569	1	(0.817041317600179, Inf)	0.374577	1	(0.528295508904263, Inf)	-1.14778	-0.426459	-0.30342	-0.721324
ZDHHC17	0.0712861	1	(0.816180821215134, Inf)	1	1	(0, Inf)	-1.147	0	-0.928714	-1.147
FMR1	0.0712861	1	(0.816180821215134, Inf)	0.871178	1	(0.16514653719925, Inf)	-1.147	-0.0598932	-0.799892	-1.0871
TRMT10B	0.1959	1	(0.235254569307725, Inf)	0.450929	1	(0.32977210740418, Inf)	-0.707967	-0.345892	-0.25503	-0.362075
POLR3F	0.1959	1	(0.235254569307725, Inf)	1	1	(0, Inf)	-0.707967	0	-0.8041	-0.707967
OR8J1	0.1959	1	(0.235254569307725, Inf)	0.00404766	0.100746	(1.60543732872145, Inf)	-0.707967	-2.3928	0.191852	1.68483
OR5K2	0.1959	1	(0.235254569307725, Inf)	0.106109	0.655116	(0.794551109818693, Inf)	-0.707967	-0.974247	0.0897904	0.26628
OR52A5	0.1959	1	(0.235254569307725, Inf)	0.106109	0.655116	(0.794551109818693, Inf)	-0.707967	-0.974247	0.0897904	0.26628
OR4N4	0.1959	1	(0.235254569307725, Inf)	0.040671	0.409691	(1.05381343889736, Inf)	-0.707967	-1.39072	0.155229	0.682749
OR1K1	0.1959	1	(0.235254569307725, Inf)	0.238063	0.918823	(0.551030209538308, Inf)	-0.707967	-0.623308	-0.0421634	-0.0846584
NUDT6	0.1959	1	(0.235254569307725, Inf)	0.450929	1	(0.32977210740418, Inf)	-0.707967	-0.345892	-0.25503	-0.362075
GBP6	0.0714799	1	(0.814893469762113, Inf)	0.231865	0.912144	(0.662473147926309, Inf)	-1.14582	-0.634765	-0.160385	-0.511051
ZNF226	0.0289297	1	(1.2478288962416, Inf)	0.978975	1	(0.109731726431552, Inf)	-1.53866	-0.00922837	-0.950045	-1.52943
UNC5D	0.0290321	1	(1.24608490057949, Inf)	0.0207805	0.282126	(1.13422857624075, Inf)	-1.53712	-1.68234	0.00825152	0.145221
SLC5A6	0.0718681	1	(0.8123309116811, Inf)	0.0132453	0.215965	(1.24004143053002, Inf)	-1.14346	-1.87794	0.0586228	0.734475
RLBP1	0.196452	1	(0.234514775064619, Inf)	0.239729	0.921551	(0.549297410137244, Inf)	-0.706743	-0.620279	-0.043277	-0.0864639
RFPL3	0.196452	1	(0.234514775064619, Inf)	0.916869	1	(0.0206214810864596, Inf)	-0.706743	-0.0376925	-0.720417	-0.66905
OR52M1	0.196452	1	(0.234514775064619, Inf)	0.916869	1	(0.0206214810864596, Inf)	-0.706743	-0.0376925	-0.720417	-0.66905
OR51Q1	0.196452	1	(0.234514775064619, Inf)	0.239729	0.921551	(0.549297410137244, Inf)	-0.706743	-0.620279	-0.043277	-0.0864639
OR2T27	0.196452	1	(0.234514775064619, Inf)	0.916869	1	(0.0206214810864596, Inf)	-0.706743	-0.0376925	-0.720417	-0.66905
OR2G2	0.196452	1	(0.234514775064619, Inf)	0.00412313	0.10236	(1.60038878366258, Inf)	-0.706743	-2.38477	0.192329	1.67803
OR2F1	0.196452	1	(0.234514775064619, Inf)	0.452942	1	(0.328735088198506, Inf)	-0.706743	-0.343957	-0.25649	-0.362785
OR10A5	0.196452	1	(0.234514775064619, Inf)	0.239729	0.921551	(0.549297410137244, Inf)	-0.706743	-0.620279	-0.043277	-0.0864639
MAGEA4	0.196452	1	(0.234514775064619, Inf)	0.107144	0.656721	(0.792052521423037, Inf)	-0.706743	-0.970033	0.0893086	0.26329
HSD17B6	0.196452	1	(0.234514775064619, Inf)	1	1	(0, Inf)	-0.706743	0	-0.803548	-0.706743
GNB2L1	0.196452	1	(0.234514775064619, Inf)	0.452942	1	(0.328735088198506, Inf)	-0.706743	-0.343957	-0.25649	-0.362785
FAM166A	0.196452	1	(0.234514775064619, Inf)	0.107144	0.656721	(0.792052521423037, Inf)	-0.706743	-0.970033	0.0893086	0.26329
ANKRD9	0.196452	1	(0.234514775064619, Inf)	1	1	(0, Inf)	-0.706743	0	-0.803548	-0.706743
IGF1	0.196637	1	(0.234269209855128, Inf)	0.453612	1	(0.328390862975262, Inf)	-0.706336	-0.343315	-0.256976	-0.363021
ZNF790	0.0720625	1	(0.811055666921789, Inf)	0.380981	1	(0.524425212135733, Inf)	-1.14229	-0.419097	-0.308918	-0.723194
ANO4	0.0291859	1	(1.24347802840254, Inf)	0.334984	1	(0.627881824414483, Inf)	-1.53483	-0.474976	-0.305798	-1.05985
PRPS1L1	0.197005	1	(0.233779619029934, Inf)	0.917517	1	(0.0205568369451228, Inf)	-0.705523	-0.0373859	-0.720512	-0.668137
OR4D5	0.197005	1	(0.233779619029934, Inf)	0.108183	0.660333	(0.789569598158388, Inf)	-0.705523	-0.96584	0.0888215	0.260317
OR13C9	0.197005	1	(0.233779619029934, Inf)	0.711711	1	(0.142417903379808, Inf)	-0.705523	-0.147696	-0.514706	-0.557827
OR10H1	0.197005	1	(0.233779619029934, Inf)	0.0417029	0.415197	(1.04720645808922, Inf)	-0.705523	-1.37983	0.155302	0.674311
MDGA2	0.029263	1	(1.24217867832062, Inf)	0.136536	0.731332	(0.824102768878883, Inf)	-1.53368	-0.864754	-0.107273	-0.668926
GDPD3	0.197005	1	(0.233779619029934, Inf)	0.711711	1	(0.142417903379808, Inf)	-0.705523	-0.147696	-0.514706	-0.557827
C20ORF195	0.197005	1	(0.233779619029934, Inf)	0.108183	0.660333	(0.789569598158388, Inf)	-0.705523	-0.96584	0.0888215	0.260317
KRT76	0.0724517	1	(0.808517151532363, Inf)	0.959509	1	(0.0710975135808431, Inf)	-1.13995	-0.0179511	-0.887057	-1.122
CYFIP2	0.0124846	0.886357	(1.55301940344482, Inf)	0.542595	1	(0.542300811049653, Inf)	-1.90363	-0.265524	-0.53011	-1.6381
OR8K1	0.197557	1	(0.233049057720465, Inf)	0.0422249	0.417476	(1.04393393790769, Inf)	-0.704308	-1.37443	0.155332	0.670124
OR56B4	0.197557	1	(0.233049057720465, Inf)	0.24307	0.924376	(0.545864301323886, Inf)	-0.704308	-0.614268	-0.0455132	-0.0900393
OR13F1	0.197557	1	(0.233049057720465, Inf)	0.24307	0.924376	(0.545864301323886, Inf)	-0.704308	-0.614268	-0.0455132	-0.0900393
MAGEB2	0.197557	1	(0.233049057720465, Inf)	0.24307	0.924376	(0.545864301323886, Inf)	-0.704308	-0.614268	-0.0455132	-0.0900393
[truncated: 17,907 more rows]
