# Supplementary material for: Genetic profiling for diffuse type and genomically stable subtypes in gastric cancer
Source: Comput Struct Biotechnol J. 2020 Oct 29;18:3301–8. doi: 10.1016/j.csbj.2020.10.021 (PMC7666323; doi:10.1016/j.csbj.2020.10.021)
Supplement: Supplementary table 3 — Enrichment analyses of genes showing significant differences in GS to non-GS, and those in diffuse to non-diffuse types, using the Gene Ontology, KEGG, Reactome and WikiPathway databases. [file mmc6.xlsx]

## Sheet: Wikipathway
Term name	Term ID	Term size	GS vs Non-GS adjusted P	Diffuse vs Non-diffuse adjusted P
Chromosomal and microsatellite instability in colorectal cancer	WP:WP4216	73	2.54415e-05	0.136705
Pathogenic Escherichia coli infection	WP:WP2272	55	0.000873729	0.0779674
Pancreatic adenocarcinoma pathway	WP:WP4263	88	0.00359112	0.197595
H19 action Rb-E2F1 signaling and CDK-Beta-catenin activity	WP:WP3969	14	0.0042678	0.949207
Pathways Regulating Hippo Signaling	WP:WP4540	98	0.004951	0.000108447
MAP3K1 role in promoting and blocking gonadal determination	WP:WP4872	17	0.006369	1
Hepatitis B infection	WP:WP4666	152	0.0181506	0.573211
Integrated Breast Cancer Pathway	WP:WP1984	152	0.0181506	0.573211
Extracellular vesicle-mediated signaling in recipient cells	WP:WP2870	30	0.0202438	1
Epithelial to mesenchymal transition in colorectal cancer	WP:WP4239	159	0.0207167	0.000742312
Mechanoregulation and pathology of YAP/TAZ via Hippo and non-Hippo mechanisms	WP:WP4534	46	0.0477953	0.0545937
Ciliary landscape	WP:WP4352	215	0.0499701	1
Endometrial cancer	WP:WP4155	63	0.0894505	0.00160556
Wnt Signaling Pathway and Pluripotency	WP:WP399	102	0.23153	0.00678989
Hippo-Merlin Signaling Dysregulation	WP:WP4541	119	0.313011	0.0107242
VEGFA-VEGFR2 Signaling Pathway	WP:WP3888	428	0.354732	0.034042
MAPK Signaling Pathway	WP:WP382	246	1	0.0040946
ESC Pluripotency Pathways	WP:WP3931	116	1	0.00994374
Physiological and Pathological Hypertrophy of the Heart	WP:WP1528	25	1	0.0159967
Regulation of Actin Cytoskeleton	WP:WP51	149	1	0.0208028
Overview of leukocyte-intrinsic Hippo pathway functions	WP:WP4542	35	1	0.0315634
Neural Crest Cell Migration during Development	WP:WP4564	39	1	0.0392274
Neural Crest Cell Migration in Cancer	WP:WP4565	42	1	0.0455095

## Sheet: Reactome
Term name	Term ID	Term size	GS vs Non-GS adjusted P	Diffuse vs Non-diffuse adjusted P
Signal Transduction	REAC:R-HSA-162582	2713	1.86e-07	5.02e-07
GPCR downstream signalling	REAC:R-HSA-388396	1100	0.00039574	5.36668e-05
Signaling by GPCR	REAC:R-HSA-372790	1170	0.000624213	6.95601e-06
GPVI-mediated activation cascade	REAC:R-HSA-114604	35	0.00064157	1
InlA-mediated entry of Listeria monocytogenes into host cells	REAC:R-HSA-8876493	9	0.00492874	1
Signaling by NTRK1 (TRKA)	REAC:R-HSA-187037	77	0.00701219	1
Apoptotic cleavage of cell adhesion proteins	REAC:R-HSA-351906	11	0.00752274	1
Signaling by NTRKs	REAC:R-HSA-166520	97	0.0139843	1
TGF-beta receptor signaling in EMT (epithelial to mesenchymal transition)	REAC:R-HSA-2173791	15	0.0143338	0.0162005
Listeria monocytogenes entry into host cells	REAC:R-HSA-8876384	19	0.0232985	1
Innate Immune System	REAC:R-HSA-168249	1092	0.0416181	1
Olfactory Signaling Pathway	REAC:R-HSA-381753	393	0.0558207	0.00408564
G alpha (s) signalling events	REAC:R-HSA-418555	536	0.179223	0.0178065
Cell-cell junction organization	REAC:R-HSA-421270	64	0.268771	0.00484637
Cell junction organization	REAC:R-HSA-446728	91	0.538879	0.013916
Ion channel transport	REAC:R-HSA-983712	182	1	9.59565e-05
Stimuli-sensing channels	REAC:R-HSA-2672351	105	1	0.000411403
Transport of small molecules	REAC:R-HSA-382551	720	1	0.00604241
Cell-Cell communication	REAC:R-HSA-1500931	127	1	0.0374153
Cardiac conduction	REAC:R-HSA-5576891	138	1	0.0477961

## Sheet: KEGG
Term name	Term ID	Term size	GS vs Non-GS adjusted P	Diffuse vs Non-diffuse adjusted P
Pathways in cancer	KEGG:05200	529	7.3093e-06	1.16648e-05
Adherens junction	KEGG:04520	71	1.34394e-05	1.76e-07
Colorectal cancer	KEGG:05210	86	2.91294e-05	0.112783
Rap1 signaling pathway	KEGG:04015	210	0.00100842	0.0337969
Bacterial invasion of epithelial cells	KEGG:05100	73	0.00121271	1.98054e-05
Human cytomegalovirus infection	KEGG:05163	223	0.00127523	0.711988
Herpes simplex virus 1 infection	KEGG:05168	487	0.00169514	1
Gastric cancer	KEGG:05226	148	0.00991938	7.13327e-06
Hepatitis C	KEGG:05160	155	0.0113628	1
Hippo signaling pathway	KEGG:04390	157	0.0117987	9.56821e-06
Hepatitis B	KEGG:05161	162	0.0129357	0.387002
Olfactory transduction	KEGG:04740	437	0.0169319	0.00140669
Thyroid cancer	KEGG:05216	37	0.0182583	1
Kaposi sarcoma-associated herpesvirus infection	KEGG:05167	189	0.0203037	1
Proteoglycans in cancer	KEGG:05205	202	0.0246433	0.0301991
Autoimmune thyroid disease	KEGG:05320	49	0.0320536	1
Endometrial cancer	KEGG:05213	58	0.0448595	0.000747127
Pancreatic secretion	KEGG:04972	102	0.136855	0.00405479
Leukocyte transendothelial migration	KEGG:04670	113	0.167238	0.00549482
Axon guidance	KEGG:04360	180	0.412268	0.0215961
cGMP-PKG signaling pathway	KEGG:04022	165	1	0.000512978
Other types of O-glycan biosynthesis	KEGG:00514	47	1	0.0340337

## Sheet: GO_Biological process
Term name	Term ID	Term size	GS vs Non-GS adjusted P	Diffuse vs Non-diffuse adjusted P
response to stimulus	GO:0050896	9358	4.93e-12	5.17e-09
cellular process	GO:0009987	16941	2.95e-11	1.1e-12
signaling	GO:0023052	6835	1.99e-10	1.01e-07
cell communication	GO:0007154	6856	2.14e-10	1.36e-08
regulation of cellular process	GO:0050794	11382	1.2e-09	2.25e-10
biological regulation	GO:0065007	12626	2.53e-09	6.34e-11
cellular response to stimulus	GO:0051716	7761	3.91e-09	3.4e-09
regulation of biological process	GO:0050789	11969	4.83e-09	1.13e-10
signal transduction	GO:0007165	6289	2.72e-08	1.05293e-06
response to chemical	GO:0042221	4809	9.73e-07	5.22e-08
multicellular organismal process	GO:0032501	7904	2.7233e-06	4.17e-08
cell morphogenesis	GO:0000902	1068	0.000156539	0.0375465
response to external stimulus	GO:0009605	2879	0.000228406	0.138855
response to stress	GO:0006950	4112	0.000316	0.00481313
plasma membrane bounded cell projection organization	GO:0120036	1550	0.000329851	0.0060172
cell projection organization	GO:0030030	1588	0.000411862	0.00731765
system development	GO:0048731	5034	0.000708801	0.00999122
anatomical structure morphogenesis	GO:0009653	2827	0.00147265	0.000418954
neuron differentiation	GO:0030182	1412	0.00160901	0.000264211
intracellular signal transduction	GO:0035556	2886	0.00182904	0.0245039
cell adhesion	GO:0007155	1453	0.00203629	0.00356015
biological adhesion	GO:0022610	1460	0.00211828	0.00370234
organic substance metabolic process	GO:0071704	11268	0.0022947	0.123808
cell morphogenesis involved in differentiation	GO:0000904	769	0.00288837	0.0579303
multicellular organism development	GO:0007275	5616	0.00305419	0.00787568
locomotion	GO:0040011	1994	0.00322873	0.0059504
neuron development	GO:0048666	1149	0.00361189	0.00593688
cell differentiation	GO:0030154	4344	0.00396893	5.13823e-06
generation of neurons	GO:0048699	1578	0.00399972	6.8036e-05
regulation of response to stimulus	GO:0048583	4359	0.00413299	0.0487131
regulation of cell communication	GO:0010646	3732	0.00427772	0.00153268
regulation of signaling	GO:0023051	3773	0.00482569	0.000265289
cellular developmental process	GO:0048869	4422	0.00489052	6.80316e-06
metabolic process	GO:0008152	11830	0.00549708	0.0764231
developmental process	GO:0032502	6644	0.00567406	2.98716e-06
positive regulation of cellular component organization	GO:0051130	1224	0.00575126	0.0888891
neurogenesis	GO:0022008	1683	0.00674558	0.000130243
small GTPase mediated signal transduction	GO:0007264	561	0.00674702	1
cell-cell adhesion	GO:0098609	876	0.00679006	0.118885
nitrogen compound metabolic process	GO:0006807	10110	0.00687769	0.0862965
cell development	GO:0048468	2212	0.00809781	2.43103e-05
response to indole-3-methanol	GO:0071680	5	0.00907123	0.010306
cellular response to indole-3-methanol	GO:0071681	5	0.00907123	0.010306
anatomical structure development	GO:0048856	6117	0.00931844	0.000174773
organonitrogen compound metabolic process	GO:1901564	6911	0.00971233	0.400219
localization	GO:0051179	6919	0.00986596	6.40908e-06
movement of cell or subcellular component	GO:0006928	2275	0.0103624	0.00030983
cell motility	GO:0048870	1795	0.0113313	0.00233536
localization of cell	GO:0051674	1795	0.0113313	0.00233536
regulation of biological quality	GO:0065008	4100	0.0119699	0.000771614
G protein-coupled receptor signaling pathway	GO:0007186	1356	0.0121424	0.168258
sensory perception	GO:0007600	960	0.0123174	0.0189702
positive regulation of epithelial to mesenchymal transition	GO:0010718	50	0.0126043	1
primary metabolic process	GO:0044238	10599	0.0147956	0.171083
positive regulation of biological process	GO:0048518	6370	0.0156821	1.3438e-06
response to wounding	GO:0009611	654	0.0161281	0.29901
regulation of localization	GO:0032879	2970	0.0167698	9.55885e-05
neuron projection development	GO:0031175	1019	0.0181089	0.0278189
nervous system development	GO:0007399	2448	0.0196253	7.96932e-05
positive regulation of cell differentiation	GO:0045597	1033	0.0197722	0.00271099
positive regulation of protein phosphorylation	GO:0001934	1037	0.02027	0.000217381
positive regulation of cell projection organization	GO:0031346	396	0.0205679	1
tissue morphogenesis	GO:0048729	689	0.0216436	1
animal organ development	GO:0048513	3680	0.0221458	0.00796248
Ras protein signal transduction	GO:0007265	403	0.0223728	1
cell-cell junction organization	GO:0045216	191	0.0226555	0.822165
regulation of plasma membrane bounded cell projection organization	GO:0120035	696	0.0229109	1
regulation of cell projection organization	GO:0031344	706	0.0248249	1
positive regulation of phosphorylation	GO:0042327	1113	0.0318996	2.89565e-05
immune system process	GO:0002376	3199	0.0335325	1
cell surface receptor signaling pathway	GO:0007166	3209	0.0345157	0.00175464
response to mechanical stimulus	GO:0009612	215	0.0360219	1
cell migration	GO:0016477	1631	0.0457181	0.00907441
positive regulation of phosphorus metabolic process	GO:0010562	1183	0.0470415	5.12504e-05
positive regulation of phosphate metabolic process	GO:0045937	1183	0.0470415	5.12504e-05
response to alcohol	GO:0097305	247	0.0618727	0.00286425
detection of stimulus involved in sensory perception	GO:0050906	503	0.0643775	0.00527909
system process	GO:0003008	2238	0.0646485	1.41e-09
positive regulation of protein modification process	GO:0031401	1265	0.0718701	9.56625e-05
positive regulation of cellular process	GO:0048522	5798	0.105634	1.15877e-05
positive regulation of multicellular organismal process	GO:0051240	1861	0.115607	0.0259674
regulation of cellular component organization	GO:0051128	2442	0.126599	0.0346947
regulation of nervous system development	GO:0051960	971	0.145442	0.00171249
cell-cell signaling	GO:0007267	1926	0.146737	0.00437644
regulation of cell differentiation	GO:0045595	1943	0.155939	0.00473122
nervous system process	GO:0050877	1439	0.160836	2.02233e-06
regulation of cell development	GO:0060284	991	0.162566	0.0232696
response to organic cyclic compound	GO:0014070	996	0.167089	0.00206867
positive regulation of developmental process	GO:0051094	1469	0.182747	3.29109e-05
positive regulation of catalytic activity	GO:0043085	1479	0.19057	0.00411329
regulation of signal transduction	GO:0009966	3232	0.205213	0.0121032
regulation of protein phosphorylation	GO:0001932	1502	0.209603	0.000465519
protein phosphorylation	GO:0006468	2038	0.216662	0.00721353
detection of stimulus	GO:0051606	674	0.25386	0.0277472
cellular component organization	GO:0016043	6374	0.292976	5.79392e-05
regulation of cellular metabolic process	GO:0031323	6386	0.298875	0.00895646
cell junction organization	GO:0034330	699	0.300471	0.00239299
regulation of multicellular organismal process	GO:0051239	3393	0.305215	0.00048806
regulation of developmental process	GO:0050793	2802	0.357186	0.00279565
positive regulation of cellular protein metabolic process	GO:0032270	1649	0.371175	0.00108812
negative regulation of biological process	GO:0048519	5708	0.374235	1.25164e-06
detection of chemical stimulus involved in sensory perception of smell	GO:0050911	395	0.376322	0.0278176
cellular component organization or biogenesis	GO:0071840	6559	0.396182	9.36414e-05
regulation of multicellular organismal development	GO:2000026	2230	0.399888	0.00210474
regulation of phosphorylation	GO:0042325	1670	0.400815	0.00122
cell junction assembly	GO:0034329	421	0.479154	0.00189659
ion transport	GO:0006811	1726	0.489315	0.000167763
sensory perception of smell	GO:0007608	425	0.496595	0.039463
negative regulation of cellular process	GO:0048523	5088	0.504001	1.5e-07
cellular component assembly	GO:0022607	2952	0.525209	0.00479539
synapse organization	GO:0050808	436	0.546904	0.0445709
positive regulation of protein metabolic process	GO:0051247	1759	0.548439	0.00194739
detection of chemical stimulus involved in sensory perception	GO:0050907	443	0.58076	0.0480795
regulation of nitrogen compound metabolic process	GO:0051171	5997	0.608214	0.0182435
regulation of catalytic activity	GO:0050790	2406	0.665249	0.0305495
positive regulation of molecular function	GO:0044093	1835	0.706638	0.00284422
regulation of neurogenesis	GO:0050767	856	0.759588	0.00903296
regulation of phosphate metabolic process	GO:0019220	1871	0.793377	0.000375167
regulation of phosphorus metabolic process	GO:0051174	1873	0.798434	0.000379169
transport	GO:0006810	5355	0.80437	0.00424443
regulation of primary metabolic process	GO:0080090	6180	0.813976	0.0266646
phosphorylation	GO:0016310	2492	0.83949	0.0412515
cellular component biogenesis	GO:0044085	3190	0.923671	0.0105994
regulation of protein modification process	GO:0031399	1921	0.92779	0.000487311
establishment of localization	GO:0051234	5479	0.988975	0.00107985
response to oxygen-containing compound	GO:1901700	1748	1	1.46711e-06
cellular response to oxygen-containing compound	GO:1901701	1239	1	5.7428e-06
cellular response to chemical stimulus	GO:0070887	3421	1	9.24712e-06
inorganic ion transmembrane transport	GO:0098660	882	1	5.52188e-05
positive regulation of cellular metabolic process	GO:0031325	3428	1	7.59477e-05
positive regulation of nitrogen compound metabolic process	GO:0051173	3258	1	0.000297934
neural precursor cell proliferation	GO:0061351	157	1	0.000306491
cellular response to organic substance	GO:0071310	2810	1	0.000391073
positive regulation of metabolic process	GO:0009893	3911	1	0.000421671
head development	GO:0060322	808	1	0.000431974
response to organic substance	GO:0010033	3438	1	0.000572433
ion transmembrane transport	GO:0034220	1183	1	0.000654512
regulation of transmembrane transport	GO:0034762	586	1	0.00074165
transmembrane transport	GO:0055085	1632	1	0.000990687
positive regulation of macromolecule metabolic process	GO:0010604	3620	1	0.001065
positive regulation of kinase activity	GO:0033674	620	1	0.00108028
regulation of molecular function	GO:0065009	3083	1	0.00111939
metal ion transport	GO:0030001	925	1	0.00119254
response to oxygen levels	GO:0070482	400	1	0.00141049
response to endogenous stimulus	GO:0009719	1718	1	0.00157527
sodium ion transport	GO:0006814	224	1	0.00177409
establishment or maintenance of cell polarity	GO:0007163	228	1	0.00193511
positive regulation of transferase activity	GO:0051347	701	1	0.00243857
cell death	GO:0008219	2283	1	0.00264304
regulation of ion transport	GO:0043269	715	1	0.00277849
central nervous system development	GO:0007417	1044	1	0.00293198
cellular response to endogenous stimulus	GO:0071495	1459	1	0.00368173
negative regulation of developmental process	GO:0051093	1083	1	0.00384367
response to organonitrogen compound	GO:0010243	1087	1	0.00394951
animal organ morphogenesis	GO:0009887	1093	1	0.00411293
brain development	GO:0007420	763	1	0.00426051
reproductive process	GO:0022414	1490	1	0.00436875
reproduction	GO:0000003	1493	1	0.00444075
regulation of protein metabolic process	GO:0051246	2944	1	0.00466316
regulation of ion transmembrane transport	GO:0034765	496	1	0.00487199
regulation of cellular component movement	GO:0051270	1137	1	0.00549703
response to nitrogen compound	GO:1901698	1171	1	0.00682121
negative regulation of neurogenesis	GO:0050768	301	1	0.00750537
cell population proliferation	GO:0008283	2048	1	0.00753115
cation transport	GO:0006812	1207	1	0.00850938
positive regulation of cellular component biogenesis	GO:0044089	557	1	0.00944656
chemical homeostasis	GO:0048878	1226	1	0.00953492
cellular response to stress	GO:0033554	2115	1	0.00999075
negative regulation of nervous system development	GO:0051961	326	1	0.0110454
response to abiotic stimulus	GO:0009628	1252	1	0.0111068
sodium ion transmembrane transport	GO:0035725	150	1	0.0112817
regulation of kinase activity	GO:0043549	920	1	0.0144162
negative regulation of apoptotic process	GO:0043066	922	1	0.01462
negative regulation of cell development	GO:0010721	349	1	0.0153487
regulation of cellular protein metabolic process	GO:0032268	2754	1	0.0158175
negative regulation of programmed cell death	GO:0043069	944	1	0.0170234
inorganic anion transport	GO:0015698	169	1	0.018057
response to hormone	GO:0009725	955	1	0.018343
response to hypoxia	GO:0001666	363	1	0.0185476
response to decreased oxygen levels	GO:0036293	376	1	0.0219634
negative regulation of multicellular organismal process	GO:0051241	1387	1	0.0232672
regulation of transferase activity	GO:0051338	1028	1	0.0294287
muscle structure development	GO:0061061	684	1	0.0301366
negative regulation of cell death	GO:0060548	1036	1	0.0309236
forebrain development	GO:0030900	404	1	0.0309832
regulation of metal ion transport	GO:0010959	409	1	0.0328592
regulation of actin filament-based process	GO:0032970	409	1	0.0328592
regulation of cell motility	GO:2000145	1050	1	0.0336907
response to glucose	GO:0009749	205	1	0.0385114
regulation of transport	GO:0051049	1960	1	0.0390385
regulation of metabolic process	GO:0019222	7175	1	0.0421753
response to hexose	GO:0009746	210	1	0.0423126
regulation of locomotion	GO:0040012	1092	1	0.0432481
response to monosaccharide	GO:0034284	215	1	0.0463822
apoptotic process	GO:0006915	2004	1	0.0464414
negative regulation of cellular component organization	GO:0051129	742	1	0.0474896

## Sheet: GO_Cellular component
Term name	Term ID	Term size	GS vs Non-GS adjusted P	Diffuse vs Non-diffuse adjusted P
cellular_component	GO:0005575	18854	2.95e-15	4.44e-18
plasma membrane	GO:0005886	5611	2.54e-10	1.4e-12
cell periphery	GO:0071944	5731	3.94e-10	2.31e-12
membrane	GO:0016020	9727	2.6775e-06	1.37e-09
extracellular region	GO:0005576	4574	2.68298e-06	0.000303607
intrinsic component of membrane	GO:0031224	5839	1.55928e-05	1.29497e-06
membrane raft	GO:0045121	326	2.87359e-05	4.24575e-05
membrane microdomain	GO:0098857	327	2.92564e-05	4.32248e-05
extracellular space	GO:0005615	3547	3.4541e-05	0.0158891
membrane region	GO:0098589	340	3.67605e-05	5.42819e-05
integral component of membrane	GO:0016021	5689	6.39825e-05	5.42317e-06
intrinsic component of plasma membrane	GO:0031226	1696	7.41249e-05	0.00958162
plasma membrane bounded cell projection	GO:0120025	2217	9.94312e-05	2.47262e-06
organelle	GO:0043226	13825	0.000129152	4.21e-08
cell projection	GO:0042995	2305	0.000145593	3.90689e-06
intracellular	GO:0005622	14605	0.00039264	2.98e-08
integral component of plasma membrane	GO:0005887	1619	0.00048646	0.00691819
extrinsic component of membrane	GO:0019898	297	0.000505197	0.000696615
apical junction complex	GO:0043296	148	0.000818156	0.00105962
vesicle	GO:0031982	4006	0.000918543	0.0100424
flotillin complex	GO:0016600	8	0.00250395	0.00285359
lamellipodium	GO:0030027	201	0.00273237	0.00353142
actin-based cell projection	GO:0098858	214	0.00349207	0.00451098
cell junction	GO:0030054	2099	0.00386994	1.2958e-06
whole membrane	GO:0098805	1715	0.00643859	0.0103564
microvillus	GO:0005902	88	0.00682771	0.374357
membrane-bounded organelle	GO:0043227	12688	0.00692723	2.71e-08
synapse	GO:0045202	1356	0.0109712	0.0166645
cytoplasm	GO:0005737	11653	0.0228913	0.000405374
microvillus membrane	GO:0031528	24	0.0244915	1
intracellular organelle	GO:0043229	12870	0.0294071	2.44e-07
extracellular exosome	GO:0070062	2144	0.0302442	0.255948
catenin complex	GO:0016342	28	0.0334779	0.0381275
extracellular vesicle	GO:1903561	2245	0.0413058	0.0649162
extracellular organelle	GO:0043230	2250	0.0419299	0.0658826
extrinsic component of plasma membrane	GO:0019897	163	0.0423661	0.00155109
cell leading edge	GO:0031252	424	0.0485922	0.0622562
cell-cell junction	GO:0005911	497	0.0882961	3.82e-08
lateral plasma membrane	GO:0016328	63	0.17007	0.00304184
caveola	GO:0005901	82	0.286559	0.00671079
plasma membrane region	GO:0098590	1211	0.349331	4.49e-07
nucleus	GO:0005634	7494	0.479444	0.00179139
plasma membrane raft	GO:0044853	111	0.519473	0.0165339
anchoring junction	GO:0070161	833	0.581956	3.35876e-06
intracellular membrane-bounded organelle	GO:0043231	11085	1	2.29e-07
cytoskeleton	GO:0005856	2267	1	0.00181135
protein-containing complex	GO:0032991	5494	1	0.00283861
intracellular non-membrane-bounded organelle	GO:0043232	4965	1	0.00411499
non-membrane-bounded organelle	GO:0043228	4973	1	0.00418963
centriolar satellite	GO:0034451	95	1	0.0104115
somatodendritic compartment	GO:0036477	865	1	0.0109858
neuron projection	GO:0043005	1380	1	0.0185734
dendrite	GO:0030425	624	1	0.0238276
dendritic tree	GO:0097447	626	1	0.0241839
apical plasma membrane	GO:0016324	341	1	0.0272614
axon	GO:0030424	653	1	0.0294058

## Sheet: GO_Molecular function
Term name	Term ID	Term size	GS vs Non-GS adjusted P	Diffuse vs Non-diffuse adjusted P
binding	GO:0005488	15960	5.72e-13	2.62e-12
ion binding	GO:0043167	6310	2.09024e-06	0.00120435
protein binding	GO:0005515	12784	7.91654e-06	5.29e-08
molecular transducer activity	GO:0060089	1462	3.04635e-05	0.000592141
signaling receptor activity	GO:0038023	1462	3.04635e-05	0.000592141
metal ion binding	GO:0046872	4222	7.02763e-05	0.115412
transmembrane signaling receptor activity	GO:0004888	1245	8.96435e-05	0.000158192
cation binding	GO:0043169	4316	9.32698e-05	0.139011
GTPase activity	GO:0003924	328	0.00131079	1
GDP binding	GO:0019003	72	0.00599554	1
signaling receptor binding	GO:0005102	1643	0.0076169	0.517404
I-SMAD binding	GO:0070411	11	0.00786817	1
hydrolase activity	GO:0016787	2541	0.0271007	1
olfactory receptor activity	GO:0004984	396	0.0600945	0.0044533
cytoskeletal protein binding	GO:0008092	990	1	0.00365662
chloride channel activity	GO:0005254	74	1	0.00788015
transmembrane receptor protein kinase activity	GO:0019199	82	1	0.0107167
anion channel activity	GO:0005253	86	1	0.0123561
gamma-catenin binding	GO:0045295	13	1	0.0126618
inorganic molecular entity transmembrane transporter activity	GO:0015318	828	1	0.0137926
ion transmembrane transporter activity	GO:0015075	879	1	0.0191591
chloride transmembrane transporter activity	GO:0015108	100	1	0.0193684
intracellular chloride channel activity	GO:0061778	16	1	0.0194495
intracellular calcium activated chloride channel activity	GO:0005229	16	1	0.0194495
anion binding	GO:0043168	2847	1	0.0200171
identical protein binding	GO:0042802	1786	1	0.0219263
small molecule binding	GO:0036094	2576	1	0.0499853
