# Supplementary material for: Genetic profiling for diffuse type and genomically stable subtypes in gastric cancer
Source: Comput Struct Biotechnol J. 2020 Oct 29;18:3301–8. doi: 10.1016/j.csbj.2020.10.021 (PMC7666323; doi:10.1016/j.csbj.2020.10.021)
Supplement: Supplementary table 4 — Enrichment analyses of most significant genes in GS, non-GS, diffuse and non-diffuse types, using the Gene Ontology, KEGG, Reactome and WikiPathway databases. [file mmc7.xlsx]

## Sheet: WikiPathway
Term name	Term ID	Term size	GS adjusted P	Non-GS adjusted P	Diffuse adjusted P	Non-diffuse adjusted P
WIKIPATHWAYS	WP:000000	6954	6.73e-12	6.41e-20	2.03e-16	4.84e-17
Head and Neck Squamous Cell Carcinoma	WP:WP4674	73	2.8e-09	2.2e-07	4.01e-15	2.33e-07
Endometrial cancer	WP:WP4155	63	7.88e-08	0.000328444	1.16e-11	6.28322e-06
Epithelial to mesenchymal transition in colorectal cancer	WP:WP4239	159	1.94e-08	0.0125542	5.56e-10	0.000627697
DNA Damage Response (only ATM dependent)	WP:WP710	109	2.2148e-06	9.40971e-05	1.07e-09	2.64225e-06
Melanoma	WP:WP4685	68	1.26e-07	1.42e-07	1.92e-09	1.51e-07
Chromosomal and microsatellite instability in colorectal cancer	WP:WP4216	73	2.8e-09	0.0216881	2.2e-07	0.000613759
Pancreatic adenocarcinoma pathway	WP:WP4263	88	1.07e-08	0.0012466	1.22e-08	0.0012905
Integrated Breast Cancer Pathway	WP:WP1984	152	1.60414e-05	0.0105575	1.56e-08	0.0109201
Gastrin Signaling Pathway	WP:WP4659	114	0.000105241	1	7.66e-08	1
Signaling Pathways in Glioblastoma	WP:WP2261	82	0.0279465	4.48e-07	2.27472e-05	4.73e-07
ErbB Signaling Pathway	WP:WP673	90	0.00123324	7.88e-07	0.0013626	8.33e-07
GDNF/RET signalling axis	WP:WP4830	23	4.63955e-06	0.0591544	5.13073e-06	5.31595e-06
Non-small cell lung cancer	WP:WP4255	72	0.0190396	0.0208212	1.18144e-05	0.0213353
Extracellular vesicle-mediated signaling in recipient cells	WP:WP2870	30	1.4236e-05	0.100961	1.57417e-05	0.00152649
Hepatitis B infection	WP:WP4666	152	1.60414e-05	0.0105575	0.000482376	0.0109201
miRNA regulation of prostate cancer signaling pathways	WP:WP3981	33	2.11784e-05	0.00199387	2.34175e-05	0.00204408
IL-18 signaling pathway	WP:WP4754	272	0.84127	0.0950521	3.05782e-05	0.0981643
Thyroid hormones production and their peripheral downstream signalling effects regarding congenital hypothyroidism	WP:WP4746	95	0.0430269	4.75086e-05	0.0470398	0.00174646
Small cell lung cancer	WP:WP4658	95	0.0430269	0.0470398	4.75086e-05	0.0481877
Bladder Cancer	WP:WP2828	40	0.00327335	0.179139	5.18483e-05	0.181749
Pathways Regulating Hippo Signaling	WP:WP4540	98	0.00172645	0.0515083	5.54709e-05	0.00197425
ESC Pluripotency Pathways	WP:WP3931	116	1	1	0.000128034	0.0860793
Synaptic signaling pathways associated with autism spectrum disorder	WP:WP4539	50	0.257173	0.000129047	0.00702129	0.000133658
Hippo-Merlin Signaling Dysregulation	WP:WP4541	119	0.000130106	0.00408539	0.000145237	0.000151881
PI3K-Akt Signaling Pathway	WP:WP4172	340	0.00166873	0.0220669	0.000135472	0.00197793
Osteoblast differentiation	WP:WP4787	118	0.00357898	0.0883061	0.000139312	0.0904356
Copper homeostasis	WP:WP3286	52	0.277799	0.00789832	0.00789832	0.000156726
Ectoderm Differentiation	WP:WP2858	137	0.124146	0.000290324	0.00706647	0.000303531
Pathways Affected in Adenoid Cystic Carcinoma	WP:WP3651	65	0.014058	0.00037239	0.00037239	0.00038562
Mesodermal Commitment Pathway	WP:WP2857	145	1	0.00880176	1	0.000400635
RAC1/PAK1/p38/MMP2 Pathway	WP:WP3303	68	0.000403788	0.0175783	0.000446273	0.0180132
Regulation of Actin Cytoskeleton	WP:WP51	149	0.00885528	0.172399	0.000437697	0.0101128
Calcium Regulation in the Cardiac Cell	WP:WP536	150	0.16083	0.0100321	1	0.0004727
Breast cancer pathway	WP:WP4262	154	0.0100569	0.0111026	0.000514094	0.000537356
miRNA regulation of p53 pathway in prostate cancer	WP:WP3982	24	1	0.0644641	0.000747518	0.0654147
Focal Adhesion-PI3K-Akt-mTOR-signaling pathway	WP:WP3932	302	0.0114554	0.139536	0.000962979	0.0133063
Apoptosis	WP:WP254	84	0.706483	0.764511	0.00103661	0.775278
EGFR Tyrosine Kinase Inhibitor Resistance	WP:WP4806	84	0.706483	0.00103661	0.0328011	0.00107317
Androgen receptor signaling pathway	WP:WP138	88	0.0343893	0.83601	0.0012466	0.847748
G Protein Signaling Pathways	WP:WP35	91	0.823917	0.00142348	0.0414797	0.00147355
PI3K-AKT-mTOR signaling pathway and therapeutic opportunities	WP:WP3844	30	0.0932434	0.00148894	0.00148894	0.00152649
Gastric Cancer Network 2	WP:WP2363	31	0.0995702	1	0.00164653	1
Tumor suppressor activity of SMARCB1	WP:WP4204	31	0.0995702	0.10781	0.00164653	0.109392
Focal Adhesion	WP:WP306	197	0.0257757	1	0.00169137	1
Regucalcin in proximal tubule epithelial kidney cells	WP:WP4838	33	0.00182238	0.12216	0.00199387	0.123949
Disruption of postsynaptic signalling by CNV	WP:WP4875	33	1	0.00199387	1	0.00204408
Wnt Signaling Pathway and Pluripotency	WP:WP399	102	0.0529434	1	0.00223277	1
Senescence and Autophagy in Cancer	WP:WP615	105	1	0.0629675	0.00250228	0.0644962
mBDNF and proBDNF regulation of GABA neurotransmission	WP:WP4829	38	0.00280144	0.161795	0.00306486	0.164155
Neural Crest Cell Migration during Development	WP:WP4564	39	0.157354	0.170361	0.00331637	1
Kisspeptin/Kisspeptin Receptor System in the Ovary	WP:WP4871	39	0.157354	0.170361	0.00331637	0.172845
Thyroxine (Thyroid Hormone) Production	WP:WP1981	6	1	0.00357063	1	0.896929
Neural Crest Cell Migration in Cancer	WP:WP4565	42	0.182266	0.197326	0.00415123	1
Common Pathways Underlying Drug Addiction	WP:WP2636	42	1	0.00415123	1	0.0042553
Fragile X Syndrome	WP:WP4549	120	1	0.00422105	0.0926961	0.00436785
Integrated Cancer Pathway	WP:WP1971	44	1	0.216352	0.00477789	0.219494
MAPK Signaling Pathway	WP:WP382	246	0.059407	0.0655055	0.00487475	0.00508895
Envelope proteins and their potential roles in EDMD physiopathology	WP:WP4535	46	0.0049944	0.00546348	0.00546348	0.00560017
Mechanoregulation and pathology of YAP/TAZ via Hippo and non-Hippo mechanisms	WP:WP4534	46	0.0049944	1	0.00546348	1
TGF-beta Signaling Pathway	WP:WP366	132	0.00553964	1	0.00611736	1
Regulation of Microtubule Cytoskeleton	WP:WP2038	46	1	0.236209	0.236209	0.00560017
VEGFA-VEGFR2 Signaling Pathway	WP:WP3888	428	0.00598694	1	0.00672646	1
Netrin-UNC5B signaling Pathway	WP:WP4747	52	0.00722072	0.30072	0.00789832	0.305061
Endoderm Differentiation	WP:WP2853	140	1	0.144326	1	0.0079501
TGF-beta Receptor Signaling	WP:WP560	54	0.00808542	1	0.00884395	1
Pathogenic Escherichia coli infection	WP:WP2272	55	0.00854197	1	0.00934322	1
Mammary gland development pathway - Involution (Stage 4 of 4)	WP:WP2815	10	0.00984921	1	0.0106668	1
Insulin Signaling	WP:WP481	159	1	0.0125542	1	0.212227
Prader-Willi and Angelman Syndrome	WP:WP3998	61	1	0.0127275	0.41112	0.417014
Chemokine signaling pathway	WP:WP3929	164	1	0.0141385	1	0.0146219
Association Between Physico-Chemical Features and Toxicity Associated Pathways	WP:WP3680	66	0.0147104	1	0.0160881	0.486213
Oncostatin M Signaling Pathway	WP:WP2374	65	0.429921	0.465328	0.0153748	0.471979
Ras Signaling	WP:WP4223	183	0.0194777	0.308174	0.308174	0.022224
H19 action Rb-E2F1 signaling and CDK-Beta-catenin activity	WP:WP3969	14	0.0198343	1	0.0214797	1
Arrhythmogenic Right Ventricular Cardiomyopathy	WP:WP2118	74	0.553092	1	0.022578	1
Mammary gland development pathway - Embryonic development (Stage 1 of 4)	WP:WP2813	15	0.0228618	1	0.0247582	1
ERK Pathway in Huntington's Disease	WP:WP3853	15	1	0.0247582	1	0.0251257
Alzheimers Disease	WP:WP2059	83	0.028961	1	0.747089	1
MAP3K1 role in promoting and blocking gonadal determination	WP:WP4872	17	0.0295498	1	0.0320002	1
Canonical and Non-Canonical TGF-B signaling	WP:WP3874	17	0.0295498	1	0.0320002	1
MicroRNAs in cardiomyocyte hypertrophy	WP:WP1544	84	0.0299989	0.764511	0.0328011	0.775278
TGF-B Signaling in Thyroid Cells for Epithelial-Mesenchymal Transition	WP:WP3859	18	0.0332088	1	0.0359622	1
GPCRs, Other	WP:WP117	90	0.036731	0.872839	1	0.885075
TP53 Network	WP:WP1742	19	1	1	0.0401507	1
Apoptosis Modulation and Signaling	WP:WP1772	90	0.806642	1	0.0401592	1
Hematopoietic Stem Cell Gene Regulation by GABP alpha/beta Complex	WP:WP3657	20	1	0.0445649	0.0445649	0.045224
PKC-gamma calcium signaling pathway in ataxia	WP:WP4760	22	0.0499301	0.0540675	1	0.0548659

## Sheet: Reactome
Term name	Term ID	Term size	GS adjusted P	Non-GS adjusted P	Diffuse adjusted P	Non-diffuse adjusted P
REACTOME root term	REAC:0000000	10588	1.31e-22	7.94e-18	2.98e-22	1.03e-16
Signal Transduction	REAC:R-HSA-162582	2713	4.35e-17	3.4117e-06	4.49e-12	1.13e-07
Neuronal System	REAC:R-HSA-112316	399	1	3.43e-11	1	8.94e-10
GPCR downstream signalling	REAC:R-HSA-388396	1100	8.06e-07	0.126458	6.89469e-05	0.000568469
Signaling by GPCR	REAC:R-HSA-372790	1170	1.75485e-06	0.189238	0.000132271	0.00102339
Ion channel transport	REAC:R-HSA-983712	182	0.960856	0.0673875	6.36241e-06	0.976532
Signaling by Receptor Tyrosine Kinases	REAC:R-HSA-9006934	454	1.64622e-05	1	0.00287159	1
Cell-Cell communication	REAC:R-HSA-1500931	127	0.00061995	0.349381	1.99532e-05	0.0171291
Cell-cell junction organization	REAC:R-HSA-421270	64	0.00109468	1	2.08212e-05	0.0473135
RUNX3 regulates CDKN1A transcription	REAC:R-HSA-8941855	6	0.0113998	2.41512e-05	0.0114302	2.43291e-05
Myogenesis	REAC:R-HSA-525793	28	0.280756	1	3.77426e-05	1
Developmental Biology	REAC:R-HSA-1266738	1082	0.0029343	0.567508	5.78644e-05	0.587538
Adherens junctions interactions	REAC:R-HSA-418990	32	6.44339e-05	0.367742	6.59589e-05	0.00585023
Olfactory Signaling Pathway	REAC:R-HSA-381753	393	7.64816e-05	1	0.136827	1
Protein-protein interactions at synapses	REAC:R-HSA-6794362	86	1	9.24694e-05	1	0.00370469
GPVI-mediated activation cascade	REAC:R-HSA-114604	35	9.34752e-05	1	0.439751	1
Disease	REAC:R-HSA-1643685	1154	0.00509887	0.0325892	0.00011443	0.180875
Cell junction organization	REAC:R-HSA-446728	91	0.00445493	1	0.000122691	0.133623
Transcriptional regulation by RUNX3	REAC:R-HSA-8878159	94	0.00506442	0.00518006	0.000144263	0.00526712
Potassium Channels	REAC:R-HSA-1296071	99	1	0.000186779	1	0.00646134
Gene expression (Transcription)	REAC:R-HSA-74160	1472	0.00740829	0.000227366	0.00141206	0.00153518
Stimuli-sensing channels	REAC:R-HSA-2672351	105	0.199181	0.201571	0.00025024	1
RNA Polymerase II Transcription	REAC:R-HSA-73857	1339	0.00309996	0.000537958	0.000537958	0.00362143
Diseases of signal transduction by growth factor receptors and second messengers	REAC:R-HSA-5663202	366	0.00871183	0.0990047	0.000705182	0.00938358
G alpha (s) signalling events	REAC:R-HSA-418555	536	0.000774586	1	0.542593	0.0751033
Transport of small molecules	REAC:R-HSA-382551	720	1	0.000813229	0.0069308	0.0541584
Generic Transcription Pathway	REAC:R-HSA-212436	1218	0.00127618	0.00138653	0.00138653	0.00149628
Signaling by NTRK1 (TRKA)	REAC:R-HSA-187037	77	0.0022947	1	1	1
Immune System	REAC:R-HSA-168256	2146	0.0116413	1	0.00277169	0.781692
Deubiquitination	REAC:R-HSA-5688426	297	0.411955	0.420254	0.00280461	0.0029046
Apoptosis	REAC:R-HSA-109581	175	0.0567894	1	0.0030603	1
PI Metabolism	REAC:R-HSA-1483255	83	1	0.00316426	1	0.102021
Programmed Cell Death	REAC:R-HSA-5357801	178	0.0605983	1	0.0033223	1
Hemostasis	REAC:R-HSA-109582	671	0.00396	0.236631	0.00419471	0.243802
VEGFA-VEGFR2 Pathway	REAC:R-HSA-4420097	94	0.00506442	1	0.00518006	1
Post-translational protein modification	REAC:R-HSA-597592	1410	0.133868	1	0.00541333	0.642564
Signaling by NTRKs	REAC:R-HSA-166520	97	0.0057331	1	1	1
RHO GTPases activate IQGAPs	REAC:R-HSA-5626467	32	0.00573529	1	0.0058093	1
Metabolism of proteins	REAC:R-HSA-392499	2012	0.0273818	0.123161	0.00657244	0.0320614
Muscle contraction	REAC:R-HSA-397014	206	1	0.107798	0.00670742	1
Signaling by VEGF	REAC:R-HSA-194138	103	0.00726216	1	0.00742711	1
Loss of Function of SMAD2/3 in Cancer	REAC:R-HSA-3304349	5	0.00760784	1	0.00762822	1
Apoptotic cleavage of cellular proteins	REAC:R-HSA-111465	37	0.49005	1	0.00904721	1
Ovarian tumor domain proteases	REAC:R-HSA-5689896	38	0.516737	0.517934	0.00981117	0.00987955
Transcriptional Regulation by VENTX	REAC:R-HSA-8853884	38	0.516737	1	0.00981117	1
Signaling by TGF-beta Receptor Complex in Cancer	REAC:R-HSA-3304351	6	0.0113998	1	0.0114302	1
Voltage gated Potassium channels	REAC:R-HSA-1296072	43	1	0.661796	1	0.0143674
Signaling by ERBB2	REAC:R-HSA-1227986	46	0.754467	1	0.0174896	1
Platelet activation, signaling and aggregation	REAC:R-HSA-76002	257	0.0185983	1	0.0191841	1
G alpha (z) signalling events	REAC:R-HSA-418597	48	1	0.0198809	1	0.020017
Transmission across Chemical Synapses	REAC:R-HSA-112315	258	1	0.250276	1	0.0200325
Apoptotic execution phase	REAC:R-HSA-75153	51	0.924598	1	0.0238532	1
Synthesis of PIPs at the plasma membrane	REAC:R-HSA-1660499	52	1	0.025284	0.962661	0.959268
Intrinsic Pathway for Apoptosis	REAC:R-HSA-109606	53	1	1	0.0267696	1
Signaling by Rho GTPases	REAC:R-HSA-194315	449	0.0269074	1	0.248908	1
InlA-mediated entry of Listeria monocytogenes into host cells	REAC:R-HSA-8876493	9	0.027274	1	0.0273459	1
PI3K/AKT activation	REAC:R-HSA-198203	9	0.027274	1	0.0273459	1
Intracellular signaling by second messengers	REAC:R-HSA-9006925	288	1	0.0327314	0.0327314	0.0335457
Regulation of TP53 Activity	REAC:R-HSA-5633007	160	1	1	0.041168	1
Apoptotic cleavage of cell adhesion proteins	REAC:R-HSA-351906	11	0.0415817	1	0.0416903	1
TP53 Regulates Transcription of Death Receptors and Ligands	REAC:R-HSA-6803211	12	0.0498459	1	1	1

## Sheet: KEGG
Term name	Term ID	Term size	GS adjusted P	Non-GS adjusted P	Diffuse adjusted P	Non-diffuse adjusted P
KEGG root term	KEGG:00000	7747	4.29e-20	3.17e-17	4.5e-18	5.48e-17
Pathways in cancer	KEGG:05200	529	1.04e-11	1.25315e-05	5.78e-13	1.05298e-06
Endometrial cancer	KEGG:05213	58	3.13e-08	0.000147222	3.61e-12	2.58076e-06
Colorectal cancer	KEGG:05210	86	8.83e-11	0.000711769	6.49e-09	1.89186e-05
Gastric cancer	KEGG:05226	148	7.23e-09	0.00595782	1.82e-10	0.000277164
Hepatocellular carcinoma	KEGG:05225	166	6.12e-07	1.90138e-05	5.13e-10	7.04e-07
Adherens junction	KEGG:04520	71	1.09e-07	1	1.64e-09	1
Relaxin signaling pathway	KEGG:04926	128	0.0676277	1.08e-07	0.0698174	1.15e-07
Melanoma	KEGG:05218	72	0.000336059	0.000350855	1.27e-07	0.000363619
Bacterial invasion of epithelial cells	KEGG:05100	73	7.50777e-06	1	1.38e-07	1
Pancreatic cancer	KEGG:05212	76	1.65e-07	0.00043538	1.76e-07	0.000451195
Chronic myeloid leukemia	KEGG:05220	76	9.19953e-06	0.00043538	1.76e-07	0.000451195
Human papillomavirus infection	KEGG:05165	330	6.47112e-05	0.0120287	2.24e-07	0.00104737
Signaling pathways regulating pluripotency of stem cells	KEGG:04550	143	0.00500185	7.88766e-06	0.00521723	2.5e-07
Hepatitis B	KEGG:05161	162	5.17e-07	0.000411326	1.64732e-05	0.000430285
MicroRNAs in cancer	KEGG:05206	161	0.00789976	0.000399139	5.33e-07	1.67938e-05
MAPK signaling pathway	KEGG:04010	294	0.00669232	0.00051731	0.079114	1.86963e-06
Calcium signaling pathway	KEGG:04020	195	0.0164172	4.87788e-05	1	2.1326e-06
Proteoglycans in cancer	KEGG:05205	202	2.36134e-06	0.00119299	5.98913e-05	0.00124729
Viral carcinogenesis	KEGG:05203	202	0.0187641	0.253965	2.54171e-06	0.260063
Sphingolipid signaling pathway	KEGG:04071	119	0.00244889	0.00255514	2.64426e-06	0.00264647
Rap1 signaling pathway	KEGG:04015	210	3.0795e-06	0.282875	0.00143675	0.0234278
Human T-cell leukemia virus 1 infection	KEGG:05166	216	0.00156073	4.01652e-06	4.01652e-06	4.28929e-06
Human cytomegalovirus infection	KEGG:05163	223	4.63803e-06	0.000106252	4.9908e-06	0.000112242
PI3K-Akt signaling pathway	KEGG:04151	353	0.000101082	0.000108568	0.00144829	7.58593e-06
Glioma	KEGG:05214	75	0.0142222	0.000412976	9.08004e-06	0.000427983
Hepatitis C	KEGG:05160	155	1.1919e-05	0.120631	0.000331826	0.123598
Cellular senescence	KEGG:04218	156	0.00699735	0.0072974	1.31897e-05	0.00755458
Hippo signaling pathway	KEGG:04390	157	0.000335093	1	1.3696e-05	1
ErbB signaling pathway	KEGG:04012	84	0.0198608	1.60559e-05	0.0205149	1.68139e-05
Thyroid cancer	KEGG:05216	37	2.25196e-05	0.0959668	2.35219e-05	0.0974572
Olfactory transduction	KEGG:04740	437	3.25521e-05	1	0.00471469	1
Prostate cancer	KEGG:05215	97	0.00109769	0.00114564	3.29654e-05	0.00118693
Bladder cancer	KEGG:05219	41	0.00233551	0.117661	3.58889e-05	0.119483
Kaposi sarcoma-associated herpesvirus infection	KEGG:05167	189	3.81748e-05	0.000866714	0.000866714	0.000906329
AGE-RAGE signaling pathway in diabetic complications	KEGG:04933	100	0.00123772	0.0341693	3.83638e-05	0.0350331
Leukocyte transendothelial migration	KEGG:04670	113	0.0020003	1	7.03477e-05	1
Herpes simplex virus 1 infection	KEGG:05168	487	7.30334e-05	1	1	1
Cholinergic synapse	KEGG:04725	113	0.0471934	0.00208725	0.842084	7.36394e-05
Thyroid hormone signaling pathway	KEGG:04919	121	0.00261355	0.0593799	9.86188e-05	0.0608653
FoxO signaling pathway	KEGG:04068	129	0.00335399	0.000135154	0.000135154	0.000141447
Long-term depression	KEGG:04730	59	1	0.000157733	1	0.0001635
Apoptosis	KEGG:04210	136	0.000166152	0.00429587	0.000175175	0.00444842
Apelin signaling pathway	KEGG:04371	136	0.00411815	0.000175175	0.00429587	0.000183314
Breast cancer	KEGG:05224	147	0.00556466	0.00580396	0.000256279	0.000268146
Long-term potentiation	KEGG:04720	67	1	0.000263021	1	0.000272607
Retrograde endocannabinoid signaling	KEGG:04723	148	1	0.000264902	1	0.000277164
Non-small cell lung cancer	KEGG:05223	68	0.0106415	0.0109941	0.000279114	0.0112764
Central carbon metabolism in cancer	KEGG:05230	70	0.0115964	0.00031347	0.00031347	0.000324882
mTOR signaling pathway	KEGG:04150	154	0.114756	0.00694392	0.000321532	0.00718882
Platinum drug resistance	KEGG:01524	72	0.0126052	0.35502	0.000350855	0.360397
Wnt signaling pathway	KEGG:04310	160	0.000367412	0.00804323	0.000387237	0.000405096
p53 signaling pathway	KEGG:04115	73	0.356649	0.364638	0.000370735	0.370157
Arrhythmogenic right ventricular cardiomyopathy (ARVC)	KEGG:05412	77	0.0153713	1	0.000458668	1
EGFR tyrosine kinase inhibitor resistance	KEGG:01521	79	0.415535	0.000507987	0.0171258	0.000526419
Axon guidance	KEGG:04360	180	0.000650182	0.184007	0.000685079	0.0130638
Insulin secretion	KEGG:04911	86	1	0.000711769	0.500284	0.000737527
Longevity regulating pathway	KEGG:04211	87	0.0220168	0.000745148	0.0227411	0.000772104
Small cell lung cancer	KEGG:05222	92	0.0259345	0.026786	0.000929612	0.0274658
Endocrine resistance	KEGG:01522	96	0.029371	0.00109976	0.00109976	0.00113941
Focal adhesion	KEGG:04510	200	0.0180705	1	0.00113741	1
Circadian entrainment	KEGG:04713	97	1	0.00114564	1	0.00118693
Human immunodeficiency virus 1 infection	KEGG:05170	210	0.0217302	0.00143675	0.282875	0.00150199
C-type lectin receptor signaling pathway	KEGG:04625	104	0.0014443	0.719457	0.00150726	0.730102
cAMP signaling pathway	KEGG:04024	216	0.0241644	0.00164369	0.00164369	0.00171819
Aldosterone-regulated sodium reabsorption	KEGG:04960	37	0.0938274	0.0959668	0.00176761	0.0974572
Glutamatergic synapse	KEGG:04724	114	1	0.00216048	1	0.00223784
Neurotrophin signaling pathway	KEGG:04722	119	0.00244889	0.00255514	0.00255514	0.00264647
Natural killer cell mediated cytotoxicity	KEGG:04650	123	0.00278615	0.988101	0.988101	1
Fluid shear stress and atherosclerosis	KEGG:05418	137	0.00423683	0.0848429	0.00441961	0.0869485
Measles	KEGG:05162	138	0.00435797	1	0.0866273	1
Estrogen signaling pathway	KEGG:04915	137	1	0.00441961	1	0.00457649
Phospholipase D signaling pathway	KEGG:04072	147	0.00556466	0.00580396	0.00580396	0.00600921
Longevity regulating pathway - multiple species	KEGG:04213	60	0.24347	0.00757761	0.248959	0.00777297
Basal cell carcinoma	KEGG:05217	63	0.0084811	0.273836	0.00876267	0.00898826
cGMP-PKG signaling pathway	KEGG:04022	165	1	1	0.00905125	1
GnRH secretion	KEGG:04929	64	0.276159	0.282373	0.00918286	0.286674
Fc epsilon RI signaling pathway	KEGG:04664	67	0.30193	0.0105214	0.308713	0.0107917
Chemokine signaling pathway	KEGG:04062	187	0.198497	0.0145963	0.204778	0.0151046
Thyroid hormone synthesis	KEGG:04918	75	1	0.0146922	1	0.390036
Epstein-Barr virus infection	KEGG:05169	197	0.0170649	0.0177872	0.236849	0.0184042
Alzheimer disease	KEGG:05010	368	0.0188679	1	0.178111	0.183885
Regulation of actin cytoskeleton	KEGG:04810	213	0.0229242	0.294207	0.294207	0.0247132
Gap junction	KEGG:04540	88	1	0.0235162	1	0.0241142
PD-L1 expression and PD-1 checkpoint pathway in cancer	KEGG:05235	89	0.522713	0.0243081	0.0243081	0.0249259
GABAergic synapse	KEGG:04727	89	1	0.0243081	1	0.0249259
Morphine addiction	KEGG:05032	89	1	0.0243081	1	0.0249259
TGF-beta signaling pathway	KEGG:04350	93	0.026768	1	0.0276465	1
GnRH signaling pathway	KEGG:04912	93	1	0.0276465	1	0.0283478
Dilated cardiomyopathy (DCM)	KEGG:05414	95	0.592308	0.0294203	0.605433	0.0301658
Ras signaling pathway	KEGG:04014	231	0.0310935	0.367937	0.367937	0.0335043
Progesterone-mediated oocyte maturation	KEGG:04914	97	0.61637	0.0312654	0.630014	0.0320569
Chagas disease (American trypanosomiasis)	KEGG:05142	101	0.0340598	1	0.0351742	1
Amoebiasis	KEGG:05146	101	0.0340598	1	0.68048	1
Inflammatory mediator regulation of TRP channels	KEGG:04750	100	1	0.0341693	0.0341693	0.677609
Melanogenesis	KEGG:04916	101	0.665771	0.0351742	0.68048	0.0360629
T cell receptor signaling pathway	KEGG:04660	103	0.0360612	0.0372401	0.0372401	0.0381801
Pancreatic secretion	KEGG:04972	102	0.678385	0.693366	0.0361977	0.703639
Shigellosis	KEGG:05131	242	0.405388	1	0.0385424	1
Insulin resistance	KEGG:04931	108	1	0.0427395	0.0427395	0.784314

## Sheet: GO_Biological process
Term name	Term ID	Term size	GS adjusted P	Non-GS adjusted P	Diffuse adjusted P	Non-diffuse adjusted P
biological_process	GO:0008150	17915	8.23e-41	4.42e-43	3.7e-35	1.66e-45
cellular process	GO:0009987	16941	9.48e-40	9.62e-39	3.58e-33	8.02e-41
multicellular organismal process	GO:0032501	7904	3.53e-30	5.1e-32	1.29e-27	9.67e-39
multicellular organism development	GO:0007275	5616	5.11e-21	3.69e-29	4.31e-16	1.25e-34
anatomical structure development	GO:0048856	6117	2.25e-20	2.53e-28	1.94e-16	1.14e-33
developmental process	GO:0032502	6644	9.71e-20	1.95e-26	1.2e-17	1.38e-31
nervous system development	GO:0007399	2448	4.56e-22	2.03e-25	1.6e-18	1.88e-31
biological regulation	GO:0065007	12626	5.07e-25	5.69e-31	1.17e-21	3.86e-26
response to stimulus	GO:0050896	9358	5.89e-28	4.31e-17	1.24e-20	3.02e-21
system development	GO:0048731	5034	4.74e-20	6.24e-25	4.75e-16	9.59e-26
regulation of biological process	GO:0050789	11969	1.73e-23	4.86e-25	3.53e-21	1.24e-23
regulation of cellular process	GO:0050794	11382	7.81e-24	2.02e-23	1.61e-21	5.28e-24
signaling	GO:0023052	6835	4.8e-23	6.22e-19	3.95e-17	1.85e-23
cell communication	GO:0007154	6856	5.43e-22	5.77e-18	5.77e-18	2.15e-23
response to chemical	GO:0042221	4809	6.47e-18	4.58e-14	1.16e-22	1.12e-15
neurogenesis	GO:0022008	1683	2.28e-15	1.08e-18	2.26e-16	3.48e-22
cell adhesion	GO:0007155	1453	3.99e-18	1.24e-15	1.74e-14	1.42e-21
biological adhesion	GO:0022610	1460	4.51e-18	1.39e-15	1.94e-14	1.63e-21
cellular response to stimulus	GO:0051716	7761	2.57e-21	1.14e-15	2.21e-17	9.73e-21
signal transduction	GO:0007165	6289	8.34e-21	2.95e-14	2.95e-14	2.68e-20
generation of neurons	GO:0048699	1578	6.54e-15	4.41e-17	8.57e-15	1.5e-20
cell differentiation	GO:0030154	4344	1.16e-16	1.8e-16	2.02e-17	3.54e-20
cell development	GO:0048468	2212	4.88e-20	9.53e-19	9.53e-19	9.9e-20
cellular developmental process	GO:0048869	4422	2.16e-16	3.33e-16	3.82e-17	7.07e-20
neuron differentiation	GO:0030182	1412	7.06e-15	6.33e-16	9.15e-15	2.01e-19
regulation of biological quality	GO:0065008	4100	9.59e-09	2.56e-19	9.62e-13	2.72e-15
system process	GO:0003008	2238	2.06e-13	2.72e-12	1.35e-18	3.5e-13
anatomical structure morphogenesis	GO:0009653	2827	7.94e-18	1.3e-14	1.16e-17	1.78e-15
cell-cell adhesion via plasma-membrane adhesion molecules	GO:0098742	276	4.53e-14	5.26e-14	1.56657e-06	3.28e-17
homophilic cell adhesion via plasma membrane adhesion molecules	GO:0007156	167	3.77e-10	4.19e-10	0.0158594	4.77e-17
animal organ development	GO:0048513	3680	2.63e-14	5.27e-17	3.79e-14	7.03e-16
cell-cell adhesion	GO:0098609	876	6.07e-17	8.53e-12	1.32e-10	1.86e-15
cellular component organization	GO:0016043	6374	7.72e-17	1.31e-16	9.77e-16	2.11e-16
neuron development	GO:0048666	1149	1.12e-15	2.31e-14	3.48e-13	1.06e-16
neuron projection development	GO:0031175	1019	2.56e-14	3.21e-14	5.17e-13	1.28e-16
cellular component organization or biogenesis	GO:0071840	6559	2.44e-16	4.12e-16	2.98e-15	6.63e-16
plasma membrane bounded cell projection organization	GO:0120036	1550	3.07e-16	1.08e-11	1.08e-11	7.09e-15
cell morphogenesis	GO:0000902	1068	1.01e-12	1.25e-12	2.44e-10	3.59e-16
cellular component morphogenesis	GO:0032989	808	3.01e-11	6.17e-15	2.14e-12	3.64e-16
response to organic substance	GO:0010033	3438	7.26504e-06	2.9e-12	5.24e-16	4.84e-13
cell projection organization	GO:0030030	1588	5.54e-16	1.76e-11	1.76e-11	1.25e-14
regulation of multicellular organismal process	GO:0051239	3393	1.0181e-06	3.23e-15	2.89e-14	4.49e-15
response to endogenous stimulus	GO:0009719	1718	4.93e-07	7.09e-08	4.96e-15	9.43e-09
neuron projection morphogenesis	GO:0048812	674	5.39e-10	9.32e-14	3.58e-11	5.05e-15
plasma membrane bounded cell projection morphogenesis	GO:0120039	688	4.15e-11	1.33e-13	4.91e-11	7.38e-15
cell projection morphogenesis	GO:0048858	691	4.44e-11	1.44e-13	5.25e-11	7.99e-15
regulation of developmental process	GO:0050793	2802	2.07e-08	1.01e-14	8.79e-13	1.35e-14
cell part morphogenesis	GO:0032990	711	6.86e-11	2.36e-13	8.11e-11	1.35e-14
localization	GO:0051179	6919	1.26e-10	1.89e-10	2.36e-14	1.47e-12
cell junction assembly	GO:0034329	421	1.78e-07	1.81e-11	9.82e-09	2.72e-14
cellular response to chemical stimulus	GO:0070887	3421	2.06e-07	1.02e-09	3.68e-14	2.56e-11
negative regulation of cellular process	GO:0048523	5088	7.5785e-06	5.13e-10	4.1e-14	1.16e-10
brain development	GO:0007420	763	4.57e-08	2.38e-10	2.38e-10	4.91e-14
cellular response to organic substance	GO:0071310	2810	0.000177504	2.78e-08	1.04e-13	8.54e-11
animal organ morphogenesis	GO:0009887	1093	1.57e-12	5.13e-08	1.29e-13	5.79e-08
head development	GO:0060322	808	9.69e-08	5.66e-10	3.6e-11	1.4e-13
regulation of nervous system development	GO:0051960	971	9.25e-08	2.07e-13	4.91e-11	2.46e-13
regulation of multicellular organismal development	GO:2000026	2230	6.57e-07	2.51e-13	2.5e-12	3.15e-12
cellular response to endogenous stimulus	GO:0071495	1459	2.3034e-05	2.65935e-05	2.53e-13	3.74883e-06
movement of cell or subcellular component	GO:0006928	2275	1.73e-08	0.00735313	4.09e-13	1.89e-07
metabolic process	GO:0008152	11830	3.6899e-06	1.3e-09	4.1e-13	1.54e-07
forebrain development	GO:0030900	404	1.15e-07	2.61e-10	2.61e-10	4.2e-13
cell morphogenesis involved in neuron differentiation	GO:0048667	611	4.04e-08	7.94e-12	1.54e-10	4.36e-13
behavior	GO:0007610	617	0.0138135	4.45e-13	1.07597e-05	5.12e-13
primary metabolic process	GO:0044238	10599	1.44818e-06	7.75e-09	5.07e-13	8.04e-07
positive regulation of cellular process	GO:0048522	5798	1.43e-08	3.8e-09	3.26e-12	7.36e-13
central nervous system development	GO:0007417	1044	2.64949e-06	1.67e-10	2.16e-09	9.7e-13
circulatory system development	GO:0072359	1203	1.68e-08	2e-08	1.17e-11	1.03e-12
cell morphogenesis involved in differentiation	GO:0000904	769	2.27e-10	1.62e-11	1.62e-11	1.06e-12
response to external stimulus	GO:0009605	2879	1.31e-12	1.84445e-06	4.58e-08	5.56e-08
organic substance metabolic process	GO:0071704	11268	2.76336e-06	8.61e-10	1.36e-12	1.07e-07
cellular metabolic process	GO:0044237	10857	3.98337e-05	1.86e-08	1.45e-12	4.63e-07
negative regulation of biological process	GO:0048519	5708	9.13534e-05	7.47e-11	1.94e-12	1.04e-10
positive regulation of biological process	GO:0048518	6370	3.91e-08	5.47e-08	1.99e-12	1.76e-11
nitrogen compound metabolic process	GO:0006807	10110	4.75515e-06	2.73e-08	2.06e-12	6.7e-07
macromolecule metabolic process	GO:0043170	9774	4.28e-07	1.83e-09	2.77e-12	1.25e-08
cell junction organization	GO:0034330	699	2.82353e-06	6.26e-11	2.4e-07	3.95e-12
cell surface receptor signaling pathway	GO:0007166	3209	1.95985e-06	1.54e-09	2.15e-10	4.76e-12
cellular macromolecule metabolic process	GO:0044260	8402	1.17924e-06	4.58e-09	6.54e-12	1.33e-07
tissue development	GO:0009888	2124	2.82e-07	6.7e-10	7.91e-12	6.8e-09
transport	GO:0006810	5355	4.6e-08	3.81e-10	1.02e-11	5.19e-10
axon development	GO:0061564	532	2.07921e-06	8.29e-09	2.09e-11	4.82e-10
establishment of localization	GO:0051234	5479	8.34e-08	2.09e-11	2.09e-11	1.76e-10
synapse assembly	GO:0007416	185	1.42341e-06	2.71e-11	1.54592e-06	2.92e-11
nervous system process	GO:0050877	1439	2.81e-09	3.41e-09	2.85e-11	3.41e-11
synapse organization	GO:0050808	436	2.58e-07	2.92e-11	2.89e-07	7.54e-10
regulation of localization	GO:0032879	2970	2.66132e-06	5.48e-07	3.23e-11	3.17e-10
morphogenesis of an epithelium	GO:0002009	560	2.31e-07	0.000670626	4.39e-11	0.000704593
tissue morphogenesis	GO:0048729	689	7.39e-10	3.32549e-05	5.02e-11	2.93926e-06
telencephalon development	GO:0021537	267	2.52476e-05	4.44e-08	1.17109e-06	5.06e-11
response to organic cyclic compound	GO:0014070	996	1.32e-07	0.069026	7.55e-11	1
regulation of cell development	GO:0060284	991	1.23e-07	1.21e-08	1.43e-07	8.03e-11
heart development	GO:0007507	589	2.57e-08	4.63e-07	2.93e-08	1.02e-10
regulation of neurogenesis	GO:0050767	856	2.44295e-06	1.86e-08	2.37e-07	1.05e-10
response to oxygen-containing compound	GO:1901700	1748	0.0454534	0.0504464	1.21e-10	0.0104382
axonogenesis	GO:0007409	487	1.32312e-05	2.75e-09	1.31e-10	1.46e-10
cellular component assembly	GO:0022607	2952	1.65e-10	1.62e-09	7.66e-08	2.74e-10
organonitrogen compound metabolic process	GO:1901564	6911	6.92447e-06	2.24832e-06	1.82e-10	4.66345e-05
protein metabolic process	GO:0019538	5955	7.03e-07	4.21739e-06	2.76e-10	2.24872e-05
positive regulation of developmental process	GO:0051094	1469	3.66e-07	3.67791e-06	4.7e-10	5.46e-08
response to hormone	GO:0009725	955	0.00631259	0.0498395	5.26e-10	0.000926956
reproductive process	GO:0022414	1490	3.03845e-05	0.296684	6.09e-10	0.0616567
reproduction	GO:0000003	1493	3.11989e-05	0.30153	6.31e-10	0.0627879
positive regulation of macromolecule metabolic process	GO:0010604	3620	9.39478e-05	1.49e-07	1.49e-07	7.64e-10
positive regulation of metabolic process	GO:0009893	3911	0.00036008	7.87e-07	1.42e-07	8.15e-10
cell-cell signaling	GO:0007267	1926	0.0046517	4.83e-07	8.33e-10	7.2e-08
regulation of cell differentiation	GO:0045595	1943	4.65e-07	8.69e-09	9.9e-10	1.19e-09
G protein-coupled receptor signaling pathway	GO:0007186	1356	1e-09	0.13766	0.695982	0.000640317
gland development	GO:0048732	450	9.74981e-05	0.000106658	1.02e-09	4.34e-07
cellular component biogenesis	GO:0044085	3190	1.02e-09	9.21e-09	3.71e-07	1.69e-09
negative regulation of cell development	GO:0010721	349	0.000198214	6.04e-07	1.1e-09	1.27392e-05
locomotion	GO:0040011	1994	7.15e-07	0.177635	1.65e-09	9.92e-07
negative regulation of transcription by RNA polymerase II	GO:0000122	878	1	2.65e-08	0.000379238	2.24e-09
cell population proliferation	GO:0008283	2048	5.10398e-05	5.9813e-05	2.79e-09	2.12e-07
cellular response to oxygen-containing compound	GO:1901701	1239	0.0594406	0.359692	2.91e-09	0.0112585
regulation of gene expression	GO:0010468	5035	0.00664736	1.25e-08	7.7533e-06	2.96e-09
negative regulation of developmental process	GO:0051093	1083	0.000338804	4.47737e-05	3.85e-09	5.4e-07
negative regulation of cell differentiation	GO:0045596	768	0.000901746	9.96956e-05	4.03e-09	0.000106775
positive regulation of multicellular organismal process	GO:0051240	1861	0.00312502	1.48518e-05	2.72e-07	4.6e-09
positive regulation of gene expression	GO:0010628	2326	0.00842791	2.4e-07	1.64716e-06	5.17e-09
regulation of molecular function	GO:0065009	3083	0.00337076	1.12806e-06	6.48153e-06	5.34e-09
intracellular signal transduction	GO:0035556	2886	5.47e-09	6.15493e-05	0.0003178	3.75e-07
negative regulation of neurogenesis	GO:0050768	301	0.00116958	3.34429e-06	5.53e-09	7.21251e-05
epithelium development	GO:0060429	1324	7.43e-08	0.000450251	8.69e-09	6.57445e-05
tube development	GO:0035295	1149	0.000634416	1.02271e-05	9.75e-09	1.20992e-06
regulation of signaling	GO:0023051	3773	1.57446e-06	3.65e-07	1.05e-08	7.91e-08
regulation of transport	GO:0051049	1960	0.00569066	4.67443e-06	6.46e-07	1.21e-08
muscle structure development	GO:0061061	684	0.00031378	1.84e-07	1.25e-08	2.02e-07
negative regulation of nervous system development	GO:0051961	326	0.00011771	6.69667e-06	1.31e-08	7.06023e-06
regulation of neuron differentiation	GO:0045664	682	0.00312098	2.41739e-06	0.00033677	1.33e-08
anterograde trans-synaptic signaling	GO:0098916	718	1	2.37e-08	5.05341e-05	3.65e-07
chemical synaptic transmission	GO:0007268	718	1	2.37e-08	5.05341e-05	3.65e-07
trans-synaptic signaling	GO:0099537	727	1	2.79e-08	5.73251e-05	4.25e-07
synaptic signaling	GO:0099536	746	1	3.92e-08	7.43931e-05	5.81e-07
negative regulation of transcription, DNA-templated	GO:0045892	1268	1	4.52e-08	3.50408e-05	5.04e-07
regulation of cell communication	GO:0010646	3732	6.67824e-06	1.58977e-06	4.96e-08	6.18e-08
regulation of macromolecule metabolic process	GO:0060255	6649	0.00707372	8.12e-07	8.12e-07	5.17e-08
morphogenesis of a branching epithelium	GO:0061138	188	4.81178e-05	0.0281079	5.22e-08	0.0284352
regulation of response to stimulus	GO:0048583	4359	2.33e-07	0.000160786	5.59e-08	3.8e-07
cellular protein metabolic process	GO:0044267	5363	0.000401999	3.07172e-05	6.5e-08	3.77686e-05
gene expression	GO:0010467	5997	0.111243	2.44e-07	2.11083e-05	6.69e-08
regulation of protein modification process	GO:0031399	1921	0.00451416	2.36289e-05	3.41664e-06	6.88e-08
sensory perception	GO:0007600	960	7.9e-08	0.331301	0.00010432	0.00766324
tube morphogenesis	GO:0035239	952	0.00614023	9.52987e-05	8.18e-08	0.000102942
negative regulation of nucleic acid-templated transcription	GO:1903507	1320	1	8.41e-08	5.76244e-05	8.98e-07
negative regulation of RNA biosynthetic process	GO:1902679	1322	1	8.61e-08	5.87111e-05	9.18e-07
response to lipid	GO:0033993	956	1	1	8.67e-08	1
axon guidance	GO:0007411	284	0.000792559	0.000850128	4.41616e-05	8.68e-08
neuron projection guidance	GO:0097485	286	0.000830743	0.00089106	4.66213e-05	9.3e-08
morphogenesis of a branching structure	GO:0001763	204	8.42327e-05	0.0416083	1.08e-07	0.0420838
positive regulation of nitrogen compound metabolic process	GO:0051173	3258	0.000365643	3.24788e-06	5.67e-07	1.15e-07
detection of stimulus	GO:0051606	674	1.35e-07	1	0.02815	1
response to nitrogen compound	GO:1901698	1171	9.77521e-05	0.0403564	1.41e-07	0.246126
protein modification process	GO:0036211	4216	0.000307785	8.60795e-05	1.41e-07	4.70258e-06
cellular protein modification process	GO:0006464	4216	0.000307785	8.60795e-05	1.41e-07	4.70258e-06
growth	GO:0040007	1019	0.000176636	0.000198219	2.1e-07	2.39718e-05
positive regulation of cellular component organization	GO:0051130	1224	2.29e-07	0.00137924	0.00137924	3.02e-07
negative regulation of RNA metabolic process	GO:0051253	1414	1	2.42e-07	0.000134086	2.4024e-06
regulation of nitrogen compound metabolic process	GO:0051171	5997	0.00340197	4.99458e-06	2.44e-07	1.45404e-06
developmental growth	GO:0048589	701	3.55533e-05	3.28728e-06	2.49e-07	3.56453e-06
positive regulation of molecular function	GO:0044093	1835	0.00265265	1.20784e-05	0.000514966	2.49e-07
adult behavior	GO:0030534	148	0.00837983	2.62e-07	1	2.74e-07
positive regulation of cellular metabolic process	GO:0031325	3428	0.000176279	8.50524e-06	2.73e-07	3.33e-07
regulation of cellular metabolic process	GO:0031323	6386	0.00327573	5.39509e-06	2.77e-07	1.62208e-06
regulation of synapse organization	GO:0050807	229	0.00388048	3.02e-07	0.000198884	8.64998e-06
response to abiotic stimulus	GO:0009628	1252	3.17e-07	0.00174573	3.72e-07	0.00187717
reproductive structure development	GO:0048608	443	0.0148854	1	3.42e-07	0.172172
regulation of membrane potential	GO:0042391	446	1	3.67e-07	0.175333	6.76279e-06
reproductive system development	GO:0061458	447	0.0157769	1	3.75e-07	0.180821
cellular response to nitrogen compound	GO:1901699	727	0.000547865	0.048247	3.87e-07	0.0500178
branching morphogenesis of an epithelial tube	GO:0048754	156	1.32711e-05	0.0113906	3.99e-07	0.0115283
epithelial tube morphogenesis	GO:0060562	335	7.73943e-06	0.000157127	4.07e-07	0.000163824
regulation of phosphorylation	GO:0042325	1670	0.000874436	2.22811e-05	2.22811e-05	4.29e-07
macromolecule modification	GO:0043412	4429	0.000736251	4.94888e-05	4.37e-07	2.73764e-06
regulation of metabolic process	GO:0019222	7175	0.0290307	5.96099e-06	1.43866e-06	4.46e-07
regulation of synapse structure or activity	GO:0050803	240	0.00508549	4.58e-07	0.000273414	1.24776e-05
regulation of signal transduction	GO:0009966	3232	6.51682e-05	0.000384025	4.83e-07	3.32101e-06
response to organonitrogen compound	GO:0010243	1087	0.124419	0.134841	5.09e-07	0.140579
regulation of primary metabolic process	GO:0080090	6180	0.00594334	1.0251e-05	5.35e-07	3.07471e-06
regulation of cellular component organization	GO:0051128	2442	3.12675e-06	3.77996e-06	5.79e-07	4.38904e-06
response to alcohol	GO:0097305	247	0.098446	1	5.9e-07	1
ion transport	GO:0006811	1726	1	0.0014687	6.33e-07	0.00160427
metal ion transport	GO:0030001	925	1	0.00523339	6.46e-07	0.00552963
regulation of protein phosphorylation	GO:0001932	1502	0.000244931	3.89544e-05	3.89544e-05	6.88e-07
negative regulation of nucleobase-containing compound metabolic process	GO:0045934	1515	1	6.91e-07	0.000309906	6.38386e-06
homeostatic process	GO:0042592	1968	0.0303314	4.98037e-06	0.0012409	7.99e-07
cellular response to organic cyclic compound	GO:0071407	624	0.000134658	1	8.9e-07	1
negative regulation of cellular macromolecule biosynthetic process	GO:2000113	1546	1	9.38e-07	0.000395594	8.48953e-06
pallium development	GO:0021543	178	0.0205418	1.13901e-06	0.000952618	1.19028e-06
regulation of synapse assembly	GO:0051963	109	0.0579154	1.16141e-06	0.0602966	5.32364e-05
localization of cell	GO:0051674	1795	0.000339018	1	1.17706e-06	0.000429844
cell motility	GO:0048870	1795	0.000339018	1	1.17706e-06	0.000429844
organelle organization	GO:0006996	3988	0.00836286	0.00252092	1.19283e-06	0.00289092
negative regulation of multicellular organismal process	GO:0051241	1387	0.151929	0.00501651	1.62341e-06	0.000116305
synaptic membrane adhesion	GO:0099560	28	0.024298	1.82665e-06	1	0.00024611
striated muscle tissue development	GO:0014706	396	0.00051719	3.58556e-05	2.04087e-06	3.77631e-05
cellular response to organonitrogen compound	GO:0071417	673	0.0258281	0.22381	2.08302e-06	0.0288974
cell migration	GO:0016477	1631	0.0230057	1	2.09865e-06	0.0049422
cation transport	GO:0006812	1207	1	0.000156847	2.11559e-06	0.000170713
anatomical structure formation involved in morphogenesis	GO:0048646	1211	0.000143926	0.000162916	2.21234e-06	2.46463e-06
negative regulation of macromolecule biosynthetic process	GO:0010558	1649	1	2.47353e-06	0.000855655	2.0918e-05
negative regulation of gene expression	GO:0010629	2382	1	2.47454e-06	0.0127577	1.78973e-05
regulation of phosphate metabolic process	GO:0019220	1871	0.00332587	0.000106592	0.000106592	2.58439e-06
regulation of phosphorus metabolic process	GO:0051174	1873	0.0033674	0.000108155	0.000108155	2.62799e-06
positive regulation of synapse assembly	GO:0051965	67	1	2.70695e-06	0.350037	0.000173046
regulation of transferase activity	GO:0051338	1028	0.0120242	0.000217802	0.000217802	2.75936e-06
muscle tissue development	GO:0060537	415	0.000736429	5.35367e-05	3.19689e-06	5.63689e-05
embryo development	GO:0009790	1060	3.21545e-06	0.00239319	0.000302221	0.00255188
regulation of cell junction assembly	GO:1901888	203	0.0386713	3.21696e-06	0.00205056	3.36053e-06
regulation of plasma membrane bounded cell projection organization	GO:0120035	696	3.30577e-05	0.00401466	0.0354044	3.29073e-06
regulation of cell projection organization	GO:0031344	706	3.82155e-05	0.004508	0.0391875	3.85871e-06
sensory organ development	GO:0007423	565	3.88464e-06	1	5.90502e-05	0.00816862
biosynthetic process	GO:0009058	6307	0.0275198	6.64088e-05	3.96773e-06	0.00111695
inorganic ion transmembrane transport	GO:0098660	882	1	0.0267497	3.97555e-06	0.0279719
cognition	GO:0050890	306	1	7.84858e-05	0.0215855	4.07173e-06
positive regulation of nervous system development	GO:0051962	564	5.25899e-05	5.80819e-05	4.26043e-06	4.57702e-06
negative regulation of cellular biosynthetic process	GO:0031327	1713	1	4.36534e-06	0.00134341	3.54662e-05
positive regulation of protein modification process	GO:0031401	1265	0.000237219	0.000268295	3.40254e-05	4.43307e-06
response to mechanical stimulus	GO:0009612	215	4.65441e-06	0.00286144	0.0534865	0.0540896
peptidyl-amino acid modification	GO:0018193	1285	0.080687	0.00228676	4.91614e-06	4.54569e-05
enzyme linked receptor protein signaling pathway	GO:0007167	1086	0.704711	0.000391166	4.62398e-05	5.53718e-06
negative regulation of biosynthetic process	GO:0009890	1741	1	5.55422e-06	0.00026377	4.4361e-05
regulation of cellular macromolecule biosynthetic process	GO:2000112	3970	0.0292988	5.60048e-06	0.000563181	0.000150464
regulation of cellular protein metabolic process	GO:0032268	2754	0.0613108	0.000154197	2.84462e-05	5.77874e-06
embryonic organ development	GO:0048568	447	5.86764e-06	0.0168835	0.0168835	0.00144814
regulation of cell population proliferation	GO:0042127	1760	0.00162684	0.0104066	6.5238e-06	0.000334678
positive regulation of phosphorylation	GO:0042327	1113	5.42673e-05	6.15198e-05	6.84743e-06	7.55064e-06
regulation of kinase activity	GO:0043549	920	0.230905	0.000601542	0.00498889	7.18109e-06
protein phosphorylation	GO:0006468	2038	7.21796e-06	0.000338687	8.56472e-06	9.76421e-06
positive regulation of protein metabolic process	GO:0051247	1759	0.001616	0.0018352	0.000300806	7.31818e-06
cell death	GO:0008219	2283	0.00132051	0.617014	7.87153e-06	5.5255e-05
transmembrane receptor protein tyrosine kinase signaling pathway	GO:0007169	753	1	0.00759087	0.00083052	7.90117e-06
embryonic morphogenesis	GO:0048598	606	8.01059e-06	0.00129049	0.0130877	0.000120294
modulation of chemical synaptic transmission	GO:0050804	457	1	8.01076e-06	0.20023	0.00170801
regulation of trans-synaptic signaling	GO:0099177	458	1	8.17874e-06	0.202625	0.00173606
urogenital system development	GO:0001655	335	0.408853	0.0359454	8.48095e-06	0.0366772
organic cyclic compound metabolic process	GO:1901360	6138	0.158912	8.71359e-06	0.00052967	0.000173722
negative regulation of metabolic process	GO:0009892	3441	1	9.1327e-06	0.00103316	1.08414e-05
regulation of transcription, DNA-templated	GO:0006355	3445	0.00384599	9.3343e-06	0.00023073	5.59386e-05
cardiac muscle tissue development	GO:0048738	234	0.0043954	9.80742e-06	0.00466704	1.02405e-05
organic substance biosynthetic process	GO:1901576	6225	0.0219631	0.000706926	1.21806e-05	0.00297465
cellular localization	GO:0051641	3497	5.1043e-05	1.23629e-05	0.000296132	7.28696e-05
negative regulation of macromolecule metabolic process	GO:0010605	3200	1	1.27405e-05	0.00662045	1.49888e-05
regulation of macromolecule biosynthetic process	GO:0010556	4136	0.0516563	1.27605e-05	0.00112669	0.000313466
regulation of cellular component biogenesis	GO:0044087	989	1.36063e-05	0.000143793	0.00122164	1.68766e-05
regulation of nucleic acid-templated transcription	GO:1903506	3520	0.00526806	1.39759e-05	0.000330192	8.17807e-05
regulation of RNA biosynthetic process	GO:2001141	3525	0.00537803	1.43517e-05	0.000338059	8.38471e-05
positive regulation of phosphorus metabolic process	GO:0010562	1183	0.000109954	0.000124514	1.47483e-05	1.62453e-05
positive regulation of phosphate metabolic process	GO:0045937	1183	0.000109954	0.000124514	1.47483e-05	1.62453e-05
ion transmembrane transport	GO:0034220	1183	1	0.000965563	1.47483e-05	0.00103935
cellular aromatic compound metabolic process	GO:0006725	5905	0.256096	1.47913e-05	0.000885809	7.49742e-05
neural precursor cell proliferation	GO:0061351	157	0.0111741	0.248819	1.49073e-05	0.249191
developmental process involved in reproduction	GO:0003006	990	0.00865668	1	1.56392e-05	0.421107
regulation of protein metabolic process	GO:0051246	2944	0.00789209	0.000431053	1.58627e-05	1.85021e-05
protein localization	GO:0008104	2934	0.00166782	0.001951	0.00871769	1.74433e-05
metanephros development	GO:0001656	91	0.000757697	0.0296194	1.75249e-05	0.000807849
detection of stimulus involved in sensory perception	GO:0050906	503	1.79553e-05	1	0.0360351	1
chemotaxis	GO:0006935	653	0.00218725	0.0224357	1.92404e-05	2.06424e-05
taxis	GO:0042330	655	0.00224279	0.0229339	1.98513e-05	2.12972e-05
heart morphogenesis	GO:0003007	259	1.99356e-05	0.00835961	0.00835961	2.25747e-05
positive regulation of cellular protein metabolic process	GO:0032270	1649	0.000752176	0.000855655	0.000131299	2.0918e-05
positive regulation of cell differentiation	GO:0045597	1033	2.27068e-05	1	2.5773e-05	0.0953555
chemical homeostasis	GO:0048878	1226	1	2.30446e-05	0.00140294	0.000204129
positive regulation of protein phosphorylation	GO:0001934	1037	2.37601e-05	0.000239098	0.000239098	0.000257942
transcription, DNA-templated	GO:0006351	3624	0.00803293	2.40372e-05	0.000116558	0.000136181
cardiovascular system development	GO:0072358	840	0.0167241	0.132758	2.43712e-05	0.0023515
positive regulation of response to stimulus	GO:0048584	2478	2.4563e-05	0.0876011	0.000166429	0.000990307
learning or memory	GO:0007611	265	1	2.58362e-05	0.144051	2.69648e-05
negative regulation of cellular metabolic process	GO:0031324	2740	1	2.61409e-05	2.61409e-05	3.0208e-05
regulation of cellular biosynthetic process	GO:0031326	4289	0.0847445	2.62844e-05	0.00206763	0.000596273
sensory organ morphogenesis	GO:0090596	269	2.67522e-05	1	0.154557	0.0106016
presynapse assembly	GO:0099054	47	1	2.78259e-05	0.121291	0.00209352
synaptic vesicle clustering	GO:0097091	17	1	2.89084e-05	0.66585	2.90049e-05
cellular response to hormone stimulus	GO:0032870	681	1	1	2.95285e-05	0.246998
response to steroid hormone	GO:0048545	389	0.0780411	1	3.07714e-05	1
nucleic acid-templated transcription	GO:0097659	3674	0.00978325	3.09816e-05	0.000148081	0.00017287
phosphorylation	GO:0016310	2492	0.000153613	0.000957148	3.20509e-05	3.67252e-05
cellular biosynthetic process	GO:0044249	6111	0.04994	0.000483715	3.24694e-05	0.00208093
positive regulation of cell projection organization	GO:0031346	396	3.27502e-05	1	1	0.928628
RNA biosynthetic process	GO:0032774	3688	0.0103318	3.32373e-05	0.000158227	0.000184673
prostate gland development	GO:0030850	49	1	1	3.45029e-05	1
muscle cell differentiation	GO:0042692	397	0.0873495	0.0078109	3.66388e-05	0.00804866
regulation of growth	GO:0040008	696	0.257945	0.0354044	3.68537e-05	0.0367203
positive regulation of cell junction assembly	GO:1901890	103	1	3.70104e-05	1	3.7887e-05
presynapse organization	GO:0099172	50	1	3.82876e-05	0.146097	0.00269295
regulation of biosynthetic process	GO:0009889	4373	0.110041	3.85433e-05	0.00285042	0.000837908
response to oxygen levels	GO:0070482	400	0.00766164	1	3.9079e-05	1
establishment of localization in cell	GO:0051649	2810	0.295142	3.96817e-05	0.0214302	0.0235621
organic cyclic compound biosynthetic process	GO:1901362	4388	0.00952555	0.000181911	4.1229e-05	0.000889573
regulation of nucleobase-containing compound metabolic process	GO:0019219	4062	0.00283192	4.25594e-05	0.00019326	5.06672e-05
supramolecular fiber organization	GO:0097435	707	0.0041843	0.0395839	4.32135e-05	0.0410485
negative regulation of nitrogen compound metabolic process	GO:0051172	2545	1	4.47423e-05	0.000247182	5.12241e-05
regulation of ion transport	GO:0043269	715	1	0.0428773	4.84354e-05	0.000549776
lung morphogenesis	GO:0060425	53	0.00326478	1	5.1659e-05	1
cellular response to growth factor stimulus	GO:0071363	723	0.325512	0.0463978	5.42125e-05	0.0481035
cation transmembrane transport	GO:0098655	904	1	0.000506034	5.43679e-05	0.000540858
nucleic acid metabolic process	GO:0090304	5153	0.105949	5.57299e-05	0.000897213	0.000275311
regulation of RNA metabolic process	GO:0051252	3795	0.0155353	5.62542e-05	0.000259853	6.63924e-05
neuromuscular process	GO:0050905	111	1	0.00214246	5.8002e-05	0.0648866
transcription by RNA polymerase II	GO:0006366	2314	1	0.000340599	5.96572e-05	6.77147e-05
regulation of cell adhesion	GO:0030155	735	0.000605273	0.383487	6.40319e-05	0.0540386
embryonic organ morphogenesis	GO:0048562	305	7.05934e-05	0.277898	0.277898	0.00141329
central nervous system neuron differentiation	GO:0021953	198	0.580073	7.37417e-05	7.37417e-05	7.62035e-05
response to indole-3-methanol	GO:0071680	5	7.61799e-05	1	7.85836e-05	1
cellular response to indole-3-methanol	GO:0071681	5	7.61799e-05	1	7.85836e-05	1
regulation of cellular component movement	GO:0051270	1137	0.953163	1	7.87785e-05	0.0330788
response to growth factor	GO:0070848	751	0.410052	0.00743001	7.95774e-05	0.000858851
heterocycle biosynthetic process	GO:0018130	4226	0.0197426	9.00042e-05	0.000391922	0.000459282
aromatic compound biosynthetic process	GO:0019438	4235	0.0203677	9.36782e-05	0.000407001	0.000476882
branching involved in ureteric bud morphogenesis	GO:0001658	60	0.00539032	0.00561555	9.74406e-05	0.250174
cellular macromolecule biosynthetic process	GO:0034645	4944	0.0578816	0.000100781	0.00041224	0.000490062
cellular nitrogen compound biosynthetic process	GO:0044271	4945	0.18336	0.000101189	0.00592178	0.00188561
transmembrane transport	GO:0055085	1632	1	0.0257334	0.000114842	0.027512
neuroblast proliferation	GO:0007405	62	0.00615132	0.00640818	0.000115157	0.00642575
negative regulation of cell population proliferation	GO:0008285	783	0.00107412	0.0813687	0.00012108	0.000129648
regulation of catalytic activity	GO:0050790	2406	0.00261621	0.00301198	0.00301198	0.000121493
forebrain generation of neurons	GO:0021872	63	0.00656032	0.00683417	0.000124924	0.000126595
RNA metabolic process	GO:0016070	4653	0.250007	0.000129264	0.00210635	0.000631644
aging	GO:0007568	327	1	0.0313821	0.000130605	0.0320246
inorganic cation transmembrane transport	GO:0098662	791	1	0.0112695	0.000134076	0.0118001
macromolecule localization	GO:0033036	3307	0.000463721	0.00247734	0.0104317	0.0001347
programmed cell death	GO:0012501	2150	0.00324063	1	0.00069112	0.000135094
stem cell proliferation	GO:0072089	128	0.00411384	0.00432771	0.000135898	0.0043817
visual perception	GO:0007601	219	0.000136725	1	1	1
blood vessel development	GO:0001568	793	0.0826049	0.606277	0.000137513	0.0120405
actin filament-based process	GO:0030029	796	0.0012462	1	0.000142816	0.635419
regulation of transcription by RNA polymerase II	GO:0006357	2159	1	0.000730449	0.000730449	0.000143375
regulation of system process	GO:0044057	622	1	0.000144241	0.137451	0.0016794
protein-containing complex subunit organization	GO:0043933	1938	0.000148247	0.135796	0.0289008	0.61478
sensory perception of light stimulus	GO:0050953	222	0.00015	1	1	1
muscle system process	GO:0003012	471	1	0.0236512	0.000156954	0.0243454
ureteric bud morphogenesis	GO:0060675	66	0.00790848	0.00823828	0.000158229	0.00826043
T cell activation	GO:0042110	477	0.000159736	1	0.000174673	0.257282
mesonephric tubule morphogenesis	GO:0072171	67	0.00840031	0.0087505	0.000170771	0.00877392
regulation of protein kinase activity	GO:0045859	810	0.646474	0.00160443	0.103115	0.000182
cell-cell junction assembly	GO:0007043	135	0.00534357	1	0.00562083	0.000190849
negative regulation of neuron differentiation	GO:0045665	228	1	0.000193058	0.00401784	0.00410578
response to stress	GO:0006950	4112	0.000196801	0.0554187	0.000240687	0.0175501
response to cytokine	GO:0034097	1224	1	0.00943983	0.32868	0.000200354
macromolecule biosynthetic process	GO:0009059	5118	0.0297686	0.000200448	0.000200448	0.000936449
heterocycle metabolic process	GO:0046483	5860	0.22916	0.000202399	0.00272561	0.000246759
cell activation	GO:0001775	1469	0.00806712	1	0.000213371	1
vasculature development	GO:0001944	831	0.0153514	0.801597	0.000219544	0.0174757
positive regulation of neurogenesis	GO:0050769	496	0.0002221	1	0.00301603	0.0339042
response to wounding	GO:0009611	654	0.0210291	1	0.000229151	0.192595
cell growth	GO:0016049	496	0.294916	1	0.000242801	1
regulation of ion transmembrane transport	GO:0034765	496	1	0.0329491	0.00301603	0.000255339
positive regulation of signal transduction	GO:0009967	1740	0.00142193	0.0482446	0.000261839	0.00176399
apoptotic process	GO:0006915	2004	0.0073406	1	0.000270191	0.000300846
immune system process	GO:0002376	3199	0.00027299	0.102911	0.00659176	1
muscle contraction	GO:0006936	361	1	0.604349	0.000277782	0.609959
nephron tubule morphogenesis	GO:0072078	74	0.0125027	0.000282307	0.000282307	0.0130564
startle response	GO:0001964	29	1	0.000284227	0.000284227	0.00028513
nephron development	GO:0072006	145	0.175995	0.00797444	0.000284904	0.183447
response to hypoxia	GO:0001666	363	0.0531273	1	0.000289695	1
nucleobase-containing compound biosynthetic process	GO:0034654	4161	0.0561067	0.00029744	0.00124673	0.00144387
eye development	GO:0001654	365	0.00420192	1	0.000302045	0.0592163
response to carbohydrate	GO:0009743	244	1	1	0.000305791	1
nephron epithelium morphogenesis	GO:0072088	76	0.0139067	0.000322947	0.000322947	0.0145218
visual system development	GO:0150063	369	0.00451444	1	0.000328105	0.0629163
regulation of postsynaptic membrane potential	GO:0060078	149	1	0.000334648	1	0.000342353
nephron morphogenesis	GO:0072028	78	0.0154238	0.000368088	0.000368088	0.0161051
renal tubule morphogenesis	GO:0061333	78	0.0154238	0.000368088	0.000368088	0.0161051
dendrite development	GO:0016358	251	1	0.00698431	0.00037024	0.00713488
sensory system development	GO:0048880	375	0.00501949	1	0.000370808	0.0688125
regulation of protein kinase B signaling	GO:0051896	250	1	0.109465	1	0.00037214
regulation of anatomical structure size	GO:0090066	522	1	1	0.000372906	1
negative regulation of cell communication	GO:0010648	1527	0.331838	0.0132755	0.0132755	0.000373463
positive regulation of biosynthetic process	GO:0009891	2054	0.212155	0.0109915	0.000376093	0.0023208
response to decreased oxygen levels	GO:0036293	376	0.0646248	1	0.000378369	1
negative regulation of signaling	GO:0023057	1531	0.33888	0.0136281	0.0136281	0.000385403
regulation of striated muscle tissue development	GO:0016202	154	0.222026	0.0106971	0.000406657	0.0108267
nucleobase-containing compound metabolic process	GO:0006139	5684	0.422452	0.000414006	0.00539404	0.000499339
regulation of locomotion	GO:0040012	1092	0.128841	1	0.000414745	0.0234225
wound healing	GO:0042060	529	0.0464645	1	0.000416913	0.448634
Wnt signaling pathway	GO:0016055	529	0.416918	1	0.000416913	0.448634
cellular nitrogen compound metabolic process	GO:0034641	6463	0.916347	0.000426952	0.00511567	0.000522401
cell-cell signaling by wnt	GO:0198738	531	0.425422	1	0.000430287	0.457761
phosphatidylinositol 3-kinase signaling	GO:0014065	155	1	0.0110396	1	0.000432174
nerve development	GO:0021675	81	0.59509	1	0.000445024	1
regulation of cellular component size	GO:0032535	385	1	1	0.000452593	1
regulation of muscle tissue development	GO:1901861	157	0.239143	0.0117503	0.000455657	0.0118922
positive regulation of transferase activity	GO:0051347	701	0.0345617	0.00425517	0.00425517	0.000459085
proteolysis	GO:0006508	1819	0.310191	1	0.000460886	1
regulation of muscle organ development	GO:0048634	158	0.245055	0.0121189	0.000473028	0.012265
detection of chemical stimulus involved in sensory perception of smell	GO:0050911	395	0.000507404	1	0.910049	1
regulation of neuroblast proliferation	GO:1902692	34	0.000529246	0.0454493	0.000551548	0.0451164
neuron migration	GO:0001764	163	1	1	0.287369	0.000581223
small GTPase mediated signal transduction	GO:0007264	561	0.000623225	1	1	1
cellular response to cytokine stimulus	GO:0071345	1129	1	0.0295677	0.179651	0.000635958
regulation of cellular protein localization	GO:1903827	557	0.00655688	1	0.000641293	0.59026
presynaptic active zone organization	GO:1990709	9	1	0.000657005	1	0.000652394
cytoskeleton organization	GO:0007010	1385	0.000662739	1	0.00494311	0.0316779
positive regulation of cellular component biogenesis	GO:0044089	557	0.00655688	0.0688349	0.0688349	0.000673804
positive regulation of cell-cell adhesion	GO:0022409	278	0.000686743	1	0.180348	1
cell fate commitment	GO:0045165	279	0.000703503	0.183405	0.000754657	0.000778943
protein kinase B signaling	GO:0043491	275	1	0.171409	1	0.000707011
muscle organ development	GO:0007517	409	0.00885943	0.000714388	0.000714388	0.00074403
regulation of metal ion transport	GO:0010959	409	1	1	0.000714388	1
cardiac chamber development	GO:0003205	172	0.000733211	0.353046	0.0182957	0.000796883
positive regulation of muscle cell apoptotic process	GO:0010661	37	1	1	0.000782555	1
connective tissue development	GO:0061448	281	0.180644	0.18964	0.000791701	1
protein-containing complex assembly	GO:0065003	1657	0.000796807	0.690126	0.150625	0.72135
positive regulation of cell development	GO:0010720	579	0.000810468	1	0.0093978	0.0902806
response to inorganic substance	GO:0010035	575	0.649829	0.000835444	0.00893477	0.0864384
lung development	GO:0030324	176	0.000839038	1	0.000891617	1
hematopoietic or lymphoid organ development	GO:0048534	962	0.0008396	0.335999	0.0527496	1
regulation of neural precursor cell proliferation	GO:2000177	93	0.000844632	0.919777	0.000888967	0.912379
lymphocyte activation	GO:0046649	756	0.00719705	1	0.000860989	0.46627
developmental maturation	GO:0021700	284	1	0.0141404	0.199297	0.000877424
sensory perception of smell	GO:0007608	425	0.000880824	1	0.134666	1
cellular response to alcohol	GO:0097306	93	0.892609	1	0.000888967	1
mononuclear cell proliferation	GO:0032943	289	0.000890912	1	0.216225	1
kidney development	GO:0001822	286	0.196185	0.205941	0.00089106	0.208063
phosphate-containing compound metabolic process	GO:0006796	3380	0.0121131	0.0140696	0.00341796	0.000892447
positive regulation of macromolecule biosynthetic process	GO:0010557	1921	0.112847	0.0263493	0.000917096	0.00556891
regulation of leukocyte differentiation	GO:1902105	288	1	1	0.000933636	1
nephron tubule development	GO:0072080	94	0.0323344	0.000937711	0.000937711	0.0337486
positive regulation of neuron projection development	GO:0010976	292	0.000954704	1	1	1
respiratory tube development	GO:0030323	180	0.000957081	1	0.001017	1
regulation of transmembrane transport	GO:0034762	586	1	0.09472	0.000977645	0.00102677
kidney morphogenesis	GO:0060993	95	0.0337144	0.000988544	0.000988544	0.035188
positive regulation of cell population proliferation	GO:0008284	969	0.328623	0.00787526	0.00100077	0.0582781
positive regulation of histone modification	GO:0031058	95	0.949902	0.97879	0.97879	0.00100133
phosphorus metabolic process	GO:0006793	3406	0.0134528	0.0156191	0.00382473	0.00100625
regulation of anatomical structure morphogenesis	GO:0022603	1201	0.00101078	1	0.00113115	0.29714
regulation of cell-cell adhesion	GO:0022407	437	0.00108549	1	0.0145847	1
renal tubule development	GO:0061326	97	0.0366037	0.00109673	0.00109673	0.0382016
renal system development	GO:0072001	296	0.230331	0.241753	0.00112146	0.244211
epithelial cell differentiation	GO:0030855	789	0.00115077	1	0.0110435	0.602722
ureteric bud development	GO:0001657	99	0.00115361	0.0413073	0.00121407	0.0012297
detection of chemical stimulus involved in sensory perception	GO:0050907	443	0.00120222	1	0.168991	1
mesonephric tubule development	GO:0072164	100	0.0012128	0.0429753	0.00127633	0.00129275
mesonephric epithelium development	GO:0072163	100	0.0012128	0.0429753	0.00127633	0.00129275
positive regulation of chromosome organization	GO:2001252	185	0.448183	0.466148	1	0.00122056
regulation of heart morphogenesis	GO:2000826	42	0.00126488	1	0.0863776	1
gastrulation	GO:0007369	189	0.00127298	0.505644	0.0288349	0.0291704
pattern specification process	GO:0007389	448	0.00130755	0.179666	0.179666	0.0014725
regulation of cardiac muscle tissue development	GO:0055024	101	1	0.0013411	0.0446921	0.00135833
positive regulation of cell communication	GO:0010647	1982	0.00646882	0.036542	0.00135556	0.00149214
positive regulation of catalytic activity	GO:0043085	1479	0.00138193	0.00962857	0.00962857	0.00168853
positive regulation of signaling	GO:0023056	1988	0.0066969	0.0377107	0.00140757	0.00154924
immune system development	GO:0002520	1016	0.00143098	0.485192	0.0804543	1
cerebral cortex cell migration	GO:0021795	43	0.0899523	1	0.00145143	1
cell-cell junction organization	GO:0045216	191	0.0288587	1	0.0303329	0.00147041
mesonephros development	GO:0001823	104	0.00147395	0.0501452	0.00155108	0.00157095
leukocyte proliferation	GO:0070661	313	0.00151807	1	0.313375	1
secretion	GO:0046903	1721	1	0.210199	1	0.00155045
phosphatidylinositol-mediated signaling	GO:0048015	193	0.0303418	0.0318909	0.54749	0.00156243
regulation of cellular localization	GO:0060341	1027	0.00158884	0.0130774	0.00176248	0.00188028
positive regulation of kinase activity	GO:0033674	620	0.126204	0.0154404	0.134724	0.00163548
cellular response to lipid	GO:0071396	624	1	1	0.00164276	1
positive regulation of cellular biosynthetic process	GO:0031328	2020	0.18146	0.0445161	0.00171657	0.009887
negative regulation of cell death	GO:0060548	1036	0.00172923	0.552651	0.00191795	0.0974953
inositol lipid-mediated signaling	GO:0048017	197	0.0334859	0.0351936	0.591765	0.00176065
regulation of cell death	GO:0010941	1753	0.224984	1	0.00176301	0.260526
negative regulation of response to stimulus	GO:0048585	1743	0.214011	0.234866	0.00937711	0.00180003
camera-type eye development	GO:0043010	323	0.00187146	1	0.00200628	0.029884
respiratory system development	GO:0060541	203	0.00193037	1	0.00205056	1
cell surface receptor signaling pathway involved in cell-cell signaling	GO:1905114	637	1	1	0.00194632	0.019483
positive regulation of organelle organization	GO:0010638	644	0.00195176	1	0.17054	1
positive regulation of chromatin organization	GO:1905269	109	1	1	1	0.00198289
inner ear development	GO:0048839	204	0.00198632	1	1	0.675934
synaptic vesicle cycle	GO:0099504	202	1	0.00199254	1	0.00203689
carbohydrate metabolic process	GO:0005975	640	1	1	0.00202289	1
multi-organism reproductive process	GO:0044703	1043	0.09073	0.0983928	0.00204711	1
regulation of neuron death	GO:1901214	324	0.350447	1	0.00204789	0.371285
detection of chemical stimulus	GO:0009593	478	0.00212022	1	0.255528	1
nephron epithelium development	GO:0072009	111	0.0621953	0.00214246	0.00214246	0.0648866
response to glucose	GO:0009749	205	1	0.687928	0.00217076	0.688528
response to exogenous dsRNA	GO:0043330	48	0.00218276	1	1	1
regulation of cell motility	GO:2000145	1050	0.56342	1	0.00218387	0.108025
calcium-dependent cell-cell adhesion via plasma membrane cell adhesion molecules	GO:0016339	48	1	0.129226	1	0.00228098
regeneration	GO:0031099	207	0.686308	1	0.00229665	1
regulation of T cell activation	GO:0050863	334	0.00233741	1	0.0025054	1
positive regulation of intracellular signal transduction	GO:1902533	1054	0.0983263	0.106613	0.106613	0.00241603
chordate embryonic development	GO:0043009	656	0.0214958	1	0.00247684	0.196256
response to hexose	GO:0009746	210	1	0.75342	0.00249663	0.754028
positive regulation of transcription, DNA-templated	GO:0045893	1545	0.0733352	0.014928	0.00252472	0.00273372
positive regulation of T cell activation	GO:0050870	213	0.00255211	1	0.0511521	0.795398
limbic system development	GO:0021761	115	1	0.00255251	1	0.00258481
positive regulation of epithelial to mesenchymal transition	GO:0010718	50	0.00257713	1	0.146097	1
leukocyte activation	GO:0045321	1308	0.495795	1	0.00274707	1
sensory perception of chemical stimulus	GO:0007606	497	0.00283158	1	0.0333761	1
response to monosaccharide	GO:0034284	215	1	0.823251	0.00286144	0.823863
cerebral cortex development	GO:0021987	119	0.00287234	0.00302204	0.00302204	0.00306011
metal ion homeostasis	GO:0055065	669	1	0.00290802	1	0.0276919
regulation of protein localization	GO:0032880	1095	0.00295242	1	0.0227528	0.0239801
embryo development ending in birth or egg hatching	GO:0009792	674	0.0261043	1	0.00309032	0.231824
cranial nerve development	GO:0021545	52	0.159411	1	0.00314869	1
divalent metal ion transport	GO:0070838	500	0.0324357	1	0.00320073	1
regulation of cell morphogenesis	GO:0022604	506	0.00323388	0.347391	0.0374288	0.353622
forebrain neuron differentiation	GO:0021879	53	1	0.174003	0.174003	0.00341124
bone development	GO:0060348	222	0.0593115	0.928614	0.00344428	0.92922
vesicle-mediated transport in synapse	GO:0099003	223	1	0.00353492	1	0.00361254
potassium ion transmembrane transport	GO:0071805	223	1	0.00353492	0.944413	0.0643741
divalent inorganic cation transport	GO:0072511	507	0.0354491	1	0.00354717	1
multicellular organismal homeostasis	GO:0048871	505	0.324934	0.0369593	1	0.00358302
chondrocyte differentiation	GO:0002062	124	0.0958871	1	0.00370179	1
actin cytoskeleton organization	GO:0030036	698	0.00377026	1	0.0361354	1
multi-organism process	GO:0051704	1112	0.147876	0.160203	0.00379261	1
response to dsRNA	GO:0043331	55	0.0037932	1	1	1
regulation of neuron projection development	GO:0010975	519	0.00390035	0.0439933	0.00421546	0.00438336
regulation of body fluid levels	GO:0050878	511	0.0372725	0.0398504	0.366237	0.00390928
negative regulation of signal transduction	GO:0009968	1355	0.125353	0.136826	0.00395036	0.00424115
gland morphogenesis	GO:0022612	126	1	1	0.00400514	1
regulation of developmental growth	GO:0048638	359	1	0.0529362	0.00403647	0.594678
lymphocyte differentiation	GO:0030098	363	0.00405258	1	0.056309	1
ear development	GO:0043583	231	0.00408019	1	1	1
regulation of immune system process	GO:0002682	1618	0.0212507	1	0.00418841	1
cardiac chamber morphogenesis	GO:0003206	129	0.00427433	1	1	0.00455251
neuron death	GO:0070997	363	0.591048	1	0.00434203	0.625534
positive regulation of leukocyte cell-cell adhesion	GO:1903039	234	0.0043954	1	0.0800373	1
regulation of chromosome organization	GO:0033044	362	1	0.612036	0.612036	0.00439588
protein modification by small protein conjugation or removal	GO:0070647	1132	1	1	0.0044976	1
blood vessel morphogenesis	GO:0048514	706	1	1	0.004508	1
cell differentiation involved in kidney development	GO:0061005	57	0.209837	1	0.00456582	0.214674
negative regulation of apoptotic process	GO:0043066	922	0.00462925	1	0.00508546	0.260331
hemopoiesis	GO:0030097	922	0.00462925	1	0.0378863	1
positive regulation of nucleobase-containing compound metabolic process	GO:0045935	1905	0.104203	0.0241313	0.00464353	0.00505816
intracellular steroid hormone receptor signaling pathway	GO:0030518	130	1	1	0.00467038	1
left ventricular cardiac muscle tissue morphogenesis	GO:0003220	2	1	0.00497408	1	0.00488861
telencephalon cell migration	GO:0022029	58	0.221027	1	0.00489796	1
response to metal ion	GO:0010038	370	0.644931	0.00492328	0.676238	0.0050751
positive regulation of nucleic acid-templated transcription	GO:1903508	1647	0.129909	0.0281655	0.00508278	0.00549497
positive regulation of RNA biosynthetic process	GO:1902680	1648	0.130611	0.0283345	0.00511644	0.00553128
leukocyte differentiation	GO:0002521	533	0.0487419	1	0.00512776	1
skeletal system development	GO:0001501	534	0.0493255	0.463591	0.00519888	0.471724
digestive tract development	GO:0048565	133	0.125936	1	0.00522399	1
odontogenesis	GO:0042476	133	0.125936	1	0.00522399	1
negative regulation of morphogenesis of an epithelium	GO:1905331	17	1	1	0.00526884	0.654301
response to ethanol	GO:0045471	134	1	1	0.00541956	1
synaptic vesicle localization	GO:0097479	60	1	0.00561555	1	0.00563109
regulation of cell aging	GO:0090342	60	1	0.00561555	0.00561555	0.00563109
negative regulation of striated muscle tissue development	GO:0045843	60	1	0.252101	0.00561555	0.250174
developmental growth involved in morphogenesis	GO:0060560	242	1	1	0.00566324	1
negative regulation of programmed cell death	GO:0043069	944	0.00570045	1	0.00626018	0.30553
muscle cell proliferation	GO:0033002	244	1	1	0.00593757	1
negative regulation of muscle organ development	GO:0048635	61	1	0.26483	0.00600218	0.262803
forebrain cell migration	GO:0021885	61	0.256907	1	0.00600218	1
MAPK cascade	GO:0000165	940	0.267382	0.04406	0.00603056	0.0063705
positive regulation of neuron differentiation	GO:0045666	387	0.00617197	1	0.0803584	0.83689
vocalization behavior	GO:0071625	18	0.733149	0.00631518	0.748291	0.00627016
T cell differentiation	GO:0030217	249	0.00628407	1	0.00667102	1
positive regulation of cardiac muscle cell apoptotic process	GO:0010666	18	1	0.748291	0.00631518	0.735305
positive regulation of striated muscle cell apoptotic process	GO:0010663	18	1	0.748291	0.00631518	0.735305
response to peptide	GO:1901652	546	1	0.0606863	0.0606863	0.0063613
embryonic digit morphogenesis	GO:0042733	62	0.269657	1	0.00640818	1
negative regulation of cellular component organization	GO:0051129	742	0.381144	0.0557423	0.00674187	0.00706439
monovalent inorganic cation transport	GO:0015672	554	1	0.0665283	0.00680824	0.573597
cellular response to steroid hormone stimulus	GO:0071383	250	1	1	0.0068262	1
negative regulation of muscle tissue development	GO:1901862	63	1	0.291527	0.00683417	0.289289
cellular macromolecule localization	GO:0070727	1993	0.00689242	0.1768	0.1768	0.0416282
response to estradiol	GO:0032355	141	1	1	0.00695509	1
blood circulation	GO:0008015	556	0.543736	0.574758	0.0069902	1
kidney epithelium development	GO:0072073	143	0.00708433	0.0074511	0.0074511	0.0075425
signal transduction by protein phosphorylation	GO:0023014	959	0.0474173	0.0514852	0.0071904	0.00759357
cardiac muscle contraction	GO:0060048	142	1	1	0.00719974	1
cation homeostasis	GO:0055080	749	1	0.00727209	1	0.0617268
in utero embryonic development	GO:0001701	393	0.0825902	1	0.00731064	1
animal organ formation	GO:0048645	65	0.00743829	1	0.00774858	1
regulation of animal organ morphogenesis	GO:2000027	257	0.00753375	1	0.00799676	1
potassium ion transport	GO:0006813	255	1	0.00764683	1	0.121477
regulation of nervous system process	GO:0031644	144	1	0.00770928	1	0.00780375
digestive system development	GO:0055123	144	0.171349	1	0.00770928	1
negative regulation of growth	GO:0045926	256	1	0.122426	0.00782021	1
adherens junction organization	GO:0034332	66	0.00790848	1	0.00823828	0.332173
Ras protein signal transduction	GO:0007265	403	0.00804489	1	1	1
inorganic ion homeostasis	GO:0098771	761	1	0.00826463	1	0.0690262
cellular response to peptide	GO:1901653	402	1	0.0991569	0.00847603	0.00873342
stem cell differentiation	GO:0048863	261	1	0.134105	1	0.0089228
circulatory system process	GO:0003013	575	0.649829	0.686725	0.00893477	1
dendrite morphogenesis	GO:0048813	149	1	0.00910746	0.00910746	0.00921844
positive regulation of RNA metabolic process	GO:0051254	1739	0.209752	0.0479754	0.00914842	0.00987641
regulation of cell migration	GO:0030334	987	1	1	0.00925161	0.412613
positive regulation of cell activation	GO:0050867	416	0.00989543	1	1	1
response to drug	GO:0042493	413	1	1	0.0101067	1
regulation of histone modification	GO:0031056	153	1	0.225296	0.225296	0.0104887
multicellular organism growth	GO:0035264	155	0.0104979	1	1	1
positive regulation of leukocyte differentiation	GO:1902107	155	1	1	0.0110396	1
positive regulation of transport	GO:0051050	1008	1	0.0757044	0.011117	0.0117318
chromosome organization	GO:0051276	1247	1	0.377205	0.011247	0.392345
positive regulation of cell morphogenesis involved in differentiation	GO:0010770	158	0.0115247	1	1	1
regulation of cell growth	GO:0001558	422	1	1	0.0116279	1
regulation of histone methylation	GO:0031060	72	1	0.43324	0.43324	0.0117031
mesenchyme development	GO:0060485	278	0.0118011	0.180348	0.180348	0.0127878
positive regulation of cell adhesion	GO:0045785	429	0.0120875	1	0.0129386	1
T cell differentiation in thymus	GO:0033077	74	0.455814	0.469797	0.0130227	0.0130564
intracellular receptor signaling pathway	GO:0030522	280	1	1	0.0130442	1
cardiac septum morphogenesis	GO:0060411	75	0.0131909	1	0.488799	0.484974
positive regulation of cell aging	GO:0090343	23	1	0.0136258	0.0136258	0.0135279
angiogenesis	GO:0001525	610	1	1	0.0137266	1
lymphocyte proliferation	GO:0046651	286	0.0138693	1	0.205941	1
regulation of stem cell proliferation	GO:0072091	76	0.0139067	0.508292	0.0144848	0.504308
presynaptic active zone assembly	GO:1904071	3	1	0.0149065	1	0.0146502
negative regulation of ion transport	GO:0043271	165	1	1	0.0149592	1
heart contraction	GO:0060047	287	1	1	0.0150105	1
endocardial cushion formation	GO:0003272	24	0.0150819	1	1	1
multicellular organismal response to stress	GO:0033555	77	1	0.52828	0.0152595	1
cellular response to stress	GO:0033554	2115	1	1	0.0152988	1
outflow tract morphogenesis	GO:0003151	78	0.0154238	1	0.548768	1
subpallium development	GO:0021544	24	1	0.0155541	1	0.0154421
vesicle-mediated transport	GO:0016192	2149	0.0162118	0.356009	0.0841271	0.0902551
protein deubiquitination	GO:0016579	290	1	1	0.219739	0.016258
interspecies interaction between organisms	GO:0044419	2155	0.0167279	1	1	1
regulation of intracellular signal transduction	GO:1902531	1860	0.0167299	1	0.01875	0.0202047
ion homeostasis	GO:0050801	832	1	0.0168599	0.807344	0.128601
lens development in camera-type eye	GO:0002088	79	0.552839	1	1	0.0169429
second-messenger-mediated signaling	GO:0019932	448	1	0.017129	1	0.0176376
heart process	GO:0003015	297	1	1	0.0182299	1
calcium ion transport	GO:0006816	454	0.182493	1	0.0186653	1
cellular chemical homeostasis	GO:0055082	845	1	0.0190669	0.138327	0.14316
regulation of organelle organization	GO:0033043	1321	0.101564	1	0.0192731	0.598108
regulation of cell activation	GO:0050865	649	0.0198995	1	0.178899	1
cell differentiation involved in metanephros development	GO:0072202	26	1	1	0.0199337	1
striated muscle cell differentiation	GO:0051146	302	1	0.0200374	0.0200374	0.0204547
positive regulation of immune system process	GO:0002684	1092	0.0202802	1	0.0222227	1
regulation of ERK1 and ERK2 cascade	GO:0070372	304	1	0.27369	1	0.0212324
positive regulation of protein kinase B signaling	GO:0051897	177	1	0.393883	1	0.021263
regulation of apoptotic process	GO:0042981	1601	0.484117	1	0.0212827	0.550789
regulation of cell morphogenesis involved in differentiation	GO:0010769	309	0.0215039	1	0.0228089	1
striated muscle cell proliferation	GO:0014855	84	1	0.682515	0.0215694	0.6771
outflow tract septum morphogenesis	GO:0003148	27	0.0217199	1	1	1
positive regulation of excitatory postsynaptic potential	GO:2000463	27	1	0.0223991	1	0.022237
exploration behavior	GO:0035640	27	1	1	0.0223991	1
protein modification by small protein removal	GO:0070646	307	1	1	0.286463	0.0224436
negative regulation of ion transmembrane transporter activity	GO:0032413	85	1	1	0.0226066	1
striated muscle contraction	GO:0006941	180	1	1	0.0227921	1
hippocampus development	GO:0021766	86	1	0.02368	0.731344	0.0237374
positive regulation of animal organ morphogenesis	GO:0110110	87	0.0238046	1	0.756578	0.750548
steroid hormone mediated signaling pathway	GO:0043401	182	1	1	0.0240404	1
regulation of secretion	GO:0051046	866	1	1	1	0.0242173
gliogenesis	GO:0042063	313	1	0.313375	0.0245268	0.316488
regulation of morphogenesis of an epithelium	GO:1905330	183	1	1	0.0246842	1
macromolecule methylation	GO:0043414	314	1	0.0249722	1	0.025488
regulation of programmed cell death	GO:0043067	1629	0.555306	1	0.0252697	0.631264
regulation of cell size	GO:0008361	184	1	1	0.0253414	1
epithelial tube branching involved in lung morphogenesis	GO:0060441	29	0.0270702	1	0.027916	1
positive regulation of axonogenesis	GO:0050772	90	0.0272261	1	0.83562	1
regulation of epithelial to mesenchymal transition	GO:0010717	91	0.028443	1	0.0296194	1
regulation of axonogenesis	GO:0050770	189	0.486183	1	0.0288349	1
positive regulation of Rac protein signal transduction	GO:0035022	4	1	1	1	0.0292691
carbohydrate derivative metabolic process	GO:1901135	1128	1	1	0.0293446	1
hormone secretion	GO:0046879	322	1	1	1	0.0293673
negative regulation of protein modification by small protein conjugation or removal	GO:1903321	91	1	1	0.0296194	1
odontogenesis of dentin-containing tooth	GO:0042475	91	0.837583	1	0.0296194	1
establishment of protein localization	GO:0045184	2245	1	0.0297856	1	0.0322756
ERK1 and ERK2 cascade	GO:0070371	323	1	0.362472	1	0.029884
positive regulation of histone acetylation	GO:0035066	30	1	1	1	0.030756
regulation of leukocyte cell-cell adhesion	GO:1903037	330	0.031154	1	0.033035	1
cellular protein localization	GO:0034613	1982	0.0326657	0.167838	0.167838	0.0393037
positive regulation of apoptotic process	GO:0043065	689	1	1	0.0329431	1
hormone transport	GO:0009914	329	1	1	1	0.0331404
positive regulation of DNA-templated transcription, initiation	GO:2000144	31	0.0332233	1	1	1
regulation of hemopoiesis	GO:1903706	497	1	1	0.0333761	1
cell cycle process	GO:0022402	1403	1	1	0.0336159	1
regulation of histone H3-K4 methylation	GO:0051569	31	1	1	1	0.0340109
T cell proliferation	GO:0042098	198	0.0343101	1	0.0360594	1
positive regulation of cellular protein localization	GO:1903829	333	0.397719	1	0.0347574	0.035466
regulation of muscle cell apoptotic process	GO:0010660	95	1	1	0.035107	1
positive regulation of programmed cell death	GO:0043068	698	1	1	0.0361354	1
negative regulation of transporter activity	GO:0032410	96	1	1	0.0365881	1
embryonic skeletal system morphogenesis	GO:0048704	97	0.0366037	1	1	1
regulation of chromatin organization	GO:1902275	199	1	0.614839	0.0369417	0.0373664
ERBB2 signaling pathway	GO:0038128	32	1	0.0377605	1	0.0374848
hydrogen peroxide catabolic process	GO:0042744	32	1	0.0377605	1	1
positive regulation of hemopoiesis	GO:1903708	200	0.602583	1	0.0378407	1
negative regulation of cation transmembrane transport	GO:1904063	97	1	1	0.0381146	1
regulation of lymphocyte activation	GO:0051249	515	0.0391726	1	0.0418796	1
small molecule metabolic process	GO:0044281	1996	1	1	0.0393201	1
negative regulation of cell morphogenesis involved in differentiation	GO:0010771	98	1	1	0.0396874	1
positive regulation of peptidyl-lysine acetylation	GO:2000758	33	1	1	1	0.0411844
positive regulation of neuron death	GO:1901216	99	1	1	0.0413073	1
regulation of presynapse assembly	GO:1905606	33	1	0.0414878	1	1
muscle cell apoptotic process	GO:0010657	100	1	1	0.0429753	1
female pregnancy	GO:0007565	206	0.673867	1	0.0435982	1
locomotory behavior	GO:0007626	207	1	0.0446206	0.713614	0.0451286
regulation of presynapse organization	GO:0099174	34	1	0.0454493	1	1
positive regulation of lymphocyte activation	GO:0051251	355	0.0469128	1	0.559749	1
endocardial cushion morphogenesis	GO:0003203	35	0.048151	1	1	1
divalent inorganic cation homeostasis	GO:0072507	527	1	0.0484853	1	0.439652
regulation of synaptic transmission, GABAergic	GO:0032228	35	1	1	0.0496519	1
regulation of hormone levels	GO:0010817	527	1	0.43203	1	0.0498688

## Sheet: GO_Cellular component
Term name	Term ID	Term size	GS adjusted P	Non-GS adjusted P	Diffuse adjusted P	Non-diffuse adjusted P
cellular_component	GO:0005575	18854	1.05e-39	6.35e-42	1.42e-38	2.63e-46
cellular anatomical entity	GO:0110165	18679	1.89e-38	2.13e-37	6.07e-39	4.68e-41
plasma membrane	GO:0005886	5611	6.59e-34	9.09e-26	1.05e-23	6.81e-31
cell periphery	GO:0071944	5731	2.13e-33	2.23e-26	2.75e-23	1.56e-31
membrane	GO:0016020	9727	7.27e-28	2e-25	1.79e-23	4.86e-27
intrinsic component of membrane	GO:0031224	5839	3.48e-23	5.16e-20	7.54e-14	1.22e-23
integral component of membrane	GO:0016021	5689	9.96e-21	1.3e-18	7.96e-12	3.72e-23
intrinsic component of plasma membrane	GO:0031226	1696	4.16e-15	3.24e-17	5.66e-08	2.24e-19
integral component of plasma membrane	GO:0005887	1619	2.16e-13	1.84e-15	1.70882e-06	9.53e-19
organelle	GO:0043226	13825	6.4e-12	1.72e-18	4.82e-16	1.74e-16
cell junction	GO:0030054	2099	8.63917e-06	4.12e-18	7.09e-14	5.88e-18
intracellular	GO:0005622	14605	1.65e-11	3.83e-17	5.73e-18	5.58e-16
intracellular organelle	GO:0043229	12870	4.17e-08	1.51e-14	4.33e-16	1.65e-13
synapse	GO:0045202	1356	0.00264147	4.34e-16	1.39e-07	1.36e-12
membrane-bounded organelle	GO:0043227	12688	2.47e-08	7.51e-15	1.28e-15	8.37e-14
intracellular membrane-bounded organelle	GO:0043231	11085	0.000783204	5.32e-11	2.34e-15	9.09e-11
protein-containing complex	GO:0032991	5494	4.79128e-06	9.32e-15	5.28e-10	9.94e-14
plasma membrane region	GO:0098590	1211	2.32e-08	2.35e-10	2.71e-08	1.49e-13
cytoplasm	GO:0005737	11653	1.02e-09	1.66e-09	7.1e-13	1.45e-10
synaptic membrane	GO:0097060	392	0.0096679	8.03e-13	0.0101962	2.48e-11
plasma membrane bounded cell projection	GO:0120025	2217	1.91e-12	3.6839e-06	1.9e-10	1.49e-08
cell projection	GO:0042995	2305	4.57e-12	1.67e-07	4.2e-10	5.43e-10
nucleus	GO:0005634	7494	0.00258624	6.85e-09	5.91e-11	1.88e-07
intrinsic component of synaptic membrane	GO:0099240	173	0.0021248	7.06e-11	1	3.3e-09
membrane protein complex	GO:0098796	1290	0.00165999	6.12e-07	3.96174e-05	7.5e-11
plasma membrane protein complex	GO:0098797	681	0.18675	2.81e-07	0.00358185	1.04e-10
presynaptic active zone	GO:0048786	77	1	1.52e-10	0.062433	8.2e-07
glutamatergic synapse	GO:0098978	363	0.00630735	2.06e-10	0.0066547	2.25656e-06
intrinsic component of presynaptic membrane	GO:0098889	84	0.0786271	3.12e-10	1	2.38e-08
extracellular region	GO:0005576	4574	5.02e-10	5.27e-07	1.07e-07	3.19246e-06
postsynapse	GO:0098794	642	0.002185	6.36e-10	0.000245271	7.54e-10
presynapse	GO:0098793	535	1	1.05e-09	0.413443	3.34e-07
presynaptic membrane	GO:0042734	158	0.0290933	1.29e-09	0.500812	5.82e-08
integral component of synaptic membrane	GO:0099699	160	0.00145455	1.45e-09	1	1.63e-09
cytoskeleton	GO:0005856	2267	4.39228e-06	0.0684419	2.37e-09	0.000974377
intracellular non-membrane-bounded organelle	GO:0043232	4965	0.00016783	6.73e-07	5.54e-09	8.89e-07
non-membrane-bounded organelle	GO:0043228	4973	0.000172737	6.97e-07	5.77e-09	9.21e-07
cell-cell junction	GO:0005911	497	0.00033617	0.00394445	7.88e-09	2.37804e-06
integral component of presynaptic membrane	GO:0099056	75	0.0563044	9.56e-09	1	1.06e-08
postsynaptic membrane	GO:0045211	286	0.00164659	1.03e-08	0.00173913	1.17e-08
anchoring junction	GO:0070161	833	0.00185773	0.000243735	1.96e-08	2.77e-07
dendrite	GO:0030425	624	0.768925	1.05e-07	0.000194144	1.98972e-05
dendritic tree	GO:0097447	626	0.120623	1.09e-07	0.000199326	2.04941e-05
postsynaptic specialization	GO:0099572	369	0.684582	1.22e-07	1	2.59866e-06
neuron projection	GO:0043005	1380	1.03466e-05	1.50513e-06	8.49005e-05	2.14e-07
integral component of postsynaptic membrane	GO:0099055	123	0.000401403	3.21e-07	1	3.55e-07
extrinsic component of membrane	GO:0019898	297	3.22e-07	0.000135557	3.52e-07	3.96e-07
somatodendritic compartment	GO:0036477	865	0.623551	3.72e-07	0.000341275	4.41378e-05
intrinsic component of postsynaptic membrane	GO:0098936	129	0.000507454	4.48e-07	1	4.95e-07
postsynaptic specialization membrane	GO:0099634	129	0.27379	4.48e-07	1	1.83776e-05
vesicle	GO:0031982	4006	6.34e-07	0.00124625	0.00124625	0.00039179
GABA-ergic synapse	GO:0098982	77	0.0608536	7.5e-07	1	8.2e-07
membrane microdomain	GO:0098857	327	1.43065e-05	1	8.13e-07	1
membrane region	GO:0098589	340	1.92778e-05	1	1.13954e-06	1
postsynaptic density	GO:0014069	343	1	1.22956e-06	1	2.47483e-05
nuclear lumen	GO:0031981	4773	0.327853	1.31353e-06	0.000100555	0.000126301
asymmetric synapse	GO:0032279	349	0.560697	1.42851e-06	0.579296	2.82448e-05
cytosol	GO:0005829	5161	0.000334022	0.000109144	1.57616e-06	0.0180169
extrinsic component of plasma membrane	GO:0019897	163	6.34741e-05	0.00166631	2.28423e-06	2.52127e-06
neuron to neuron synapse	GO:0098984	372	0.704649	2.47708e-06	0.00762646	4.58708e-05
adherens junction	GO:0005912	169	0.00189717	0.00198561	8.3053e-05	3.23664e-06
postsynaptic density membrane	GO:0098839	101	1	3.88696e-06	1	0.000171378
intrinsic component of presynaptic active zone membrane	GO:0098945	19	1	5.55014e-06	1	0.103576
membrane-enclosed lumen	GO:0031974	5890	0.213603	6.78237e-06	9.95447e-05	0.000448716
intracellular organelle lumen	GO:0070013	5890	0.213603	6.78237e-06	9.95447e-05	0.000448716
organelle lumen	GO:0043233	5890	0.213603	6.78237e-06	9.95447e-05	0.000448716
cell leading edge	GO:0031252	424	6.97456e-06	1	0.000110687	0.159335
extracellular space	GO:0005615	3547	7.79058e-06	0.000815971	4.42912e-05	0.0137709
lamellipodium	GO:0030027	201	0.000216352	1	9.6599e-06	1
membrane raft	GO:0045121	326	1.39747e-05	1	1.50774e-05	1
whole membrane	GO:0098805	1715	0.000142292	1	2.57103e-05	1
catenin complex	GO:0016342	28	2.79456e-05	0.216195	2.89932e-05	3.10513e-05
chromosome	GO:0005694	1750	1	0.000204204	3.32961e-05	0.00133319
integral component of postsynaptic specialization membrane	GO:0099060	78	0.0632145	4.35013e-05	1	0.00203196
presynaptic active zone membrane	GO:0048787	31	1	4.43899e-05	1	0.27808
cytoplasmic side of plasma membrane	GO:0009898	155	0.0270245	4.99299e-05	4.99299e-05	5.45266e-05
flotillin complex	GO:0016600	8	5.0471e-05	1	5.18249e-05	1
endomembrane system	GO:0012505	4561	0.0696882	0.00241356	0.00819775	5.53771e-05
intrinsic component of postsynaptic specialization membrane	GO:0098948	82	0.073248	5.59374e-05	1	0.00247912
Schaffer collateral - CA1 synapse	GO:0098685	86	1	7.10333e-05	1	0.0915381
obsolete cell	GO:0005623	1132	0.0200908	7.17495e-05	0.00357448	0.0240925
cell surface	GO:0009986	914	0.00386689	0.000556478	0.854769	7.60449e-05
cytoplasmic side of membrane	GO:0098562	181	0.0489571	0.00012415	0.00012415	0.000135531
nuclear envelope	GO:0005635	482	1	0.000288276	1	0.0343429
nucleoplasm	GO:0005654	3999	1	0.000311311	0.00121421	0.00146779
actin-based cell projection	GO:0098858	214	0.00031133	1	0.0956008	1
endoplasmic reticulum	GO:0005783	1815	0.583785	0.0394304	0.00857976	0.000364468
intercalated disc	GO:0014704	52	0.728113	1	0.000372118	1
integral component of postsynaptic density membrane	GO:0099061	53	0.755881	0.000401996	1	0.0217877
integral component of presynaptic active zone membrane	GO:0099059	15	1	0.000417627	1	0.063871
receptor complex	GO:0043235	503	0.303164	0.00425869	0.0397631	0.000439009
cation channel complex	GO:0034703	225	1	0.00785051	1	0.000479903
intrinsic component of postsynaptic density membrane	GO:0099146	57	0.871831	0.000539597	1	0.0270851
catalytic complex	GO:1902494	1391	1	0.000610554	1	0.00415855
lateral plasma membrane	GO:0016328	63	1	1	0.000807674	0.036499
apical junction complex	GO:0043296	148	0.0226142	1	0.00104155	1
supramolecular fiber	GO:0099512	995	0.00107403	0.271043	0.0498472	0.295661
supramolecular polymer	GO:0099081	1003	0.00115187	0.283748	0.0526007	0.309486
microtubule organizing center	GO:0005815	779	1	1	0.00117839	1
centrosome	GO:0005813	590	0.605642	1	0.00127368	1
chromatin	GO:0000785	1245	1	0.00799866	0.00130929	0.00897985
side of membrane	GO:0098552	605	0.100876	0.00152833	0.0136677	0.00169447
cell body	GO:0044297	598	1	0.0127091	0.0997893	0.00155746
cell-cell contact zone	GO:0044291	75	1	1	0.00162375	1
nuclear chromosome	GO:0000228	1292	1	0.00185239	0.0109015	0.00210137
supramolecular complex	GO:0099080	1310	0.00191652	0.0122301	0.299533	0.328759
nuclear chromatin	GO:0000790	1061	1	0.00204917	0.013253	0.00230682
leading edge membrane	GO:0031256	174	0.0021849	1	1	0.0466148
caveola	GO:0005901	82	0.00223434	1	0.00231645	1
ion channel complex	GO:0034702	302	0.331915	0.0313678	1	0.00258074
axon	GO:0030424	653	0.0206758	0.0219611	0.00265149	0.0029377
cell cortex	GO:0005938	314	0.0027953	0.395453	0.00295125	0.421951
microvillus	GO:0005902	88	0.00295708	1	1	1
extracellular vesicle	GO:1903561	2245	0.0139556	0.0626685	0.00352011	0.0177022
extracellular organelle	GO:0043230	2250	0.0142725	0.0639428	0.00360793	0.0181015
transmembrane transporter complex	GO:1902495	324	0.428727	0.0434539	1	0.00383652
cell projection membrane	GO:0031253	336	0.00409272	1	0.0513888	0.53904
transporter complex	GO:1990351	332	0.468314	0.0486307	1	0.00439982
cytoplasmic vesicle	GO:0031410	2385	0.006111	1	0.376206	0.419899
intracellular vesicle	GO:0097708	2388	0.0061955	1	0.379941	0.424049
neuronal cell body	GO:0043025	526	1	0.050542	1	0.0062165
plasma membrane raft	GO:0044853	111	0.00738392	1	0.00765236	1
methyltransferase complex	GO:0034708	110	1	0.00738573	1	1
microtubule cytoskeleton	GO:0015630	1248	0.206849	1	0.00816173	1
extracellular exosome	GO:0070062	2144	0.00874024	0.0411832	0.00970893	0.0111209
cytoskeleton of presynaptic active zone	GO:0048788	6	1	0.00878051	1	0.0092124
nuclear body	GO:0016604	791	0.0665738	0.0103254	0.419452	0.0772052
transferase complex	GO:1990234	797	1	0.0108855	1	0.0807734
organelle membrane	GO:0031090	3548	0.981448	0.129509	0.0117702	0.437804
apical part of cell	GO:0045177	409	0.986072	0.0128885	0.12587	0.0140251
ciliary tip	GO:0097542	46	0.0130903	1	1	1
focal adhesion	GO:0005925	414	1	0.13295	0.01378	0.0149942
Z disc	GO:0030018	131	0.286165	0.293398	0.0146053	0.310562
cell-substrate junction	GO:0030055	421	1	0.143359	0.0151102	0.01644
presynaptic cytoskeleton	GO:0099569	8	1	0.0163557	1	0.0171598
transcription regulator complex	GO:0005667	432	1	1	0.0174059	1
I band	GO:0031674	143	0.367828	0.377071	0.0205132	0.399071
juxtaparanode region of axon	GO:0044224	10	1	0.0262305	1	0.0275196
neuron projection membrane	GO:0032589	61	0.0305004	1	1	1
nuclear membrane	GO:0031965	305	1	0.0328425	1	0.37961
Schmidt-Lanterman incisure	GO:0043220	12	1	1	0.0383904	1
envelope	GO:0031975	1227	1	0.0395551	1	1
organelle envelope	GO:0031967	1227	1	0.0395551	1	1
actin cytoskeleton	GO:0015629	512	0.0415421	0.34138	0.0437392	0.0475287
main axon	GO:0044304	70	1	1	1	0.0498974

## Sheet: GO_Molecular function
Term name	Term ID	Term size	GS adjusted P	Non-GS adjusted P	Diffuse adjusted P	Non-diffuse adjusted P
molecular_function	GO:0003674	18130	4.59e-41	3.3e-45	6.26e-40	7.52e-44
binding	GO:0005488	15960	1.01e-31	8.94e-42	9.47e-35	2.76e-35
protein binding	GO:0005515	12784	7.29e-19	4.23e-29	1.64e-18	1.52e-23
ion binding	GO:0043167	6310	9.61e-18	3.54e-22	2.91e-20	6.81e-23
metal ion binding	GO:0046872	4222	3e-13	1.35e-21	7.37e-15	2.05e-22
cation binding	GO:0043169	4316	5.74e-13	3.2e-21	1.87e-15	4.96e-22
calcium ion binding	GO:0005509	717	1.46e-11	9.57e-13	9.81132e-05	6e-18
molecular transducer activity	GO:0060089	1462	4.89e-13	0.00157981	0.00903291	7.24e-07
signaling receptor activity	GO:0038023	1462	4.89e-13	0.00157981	0.00903291	7.24e-07
organic cyclic compound binding	GO:0097159	6355	0.000159817	1.21e-11	1.91e-09	2.64e-09
transmembrane signaling receptor activity	GO:0004888	1245	4.2e-11	0.00204287	0.0687362	6.71e-07
heterocyclic compound binding	GO:1901363	6270	0.000429916	4.48e-11	1.29e-09	8.82e-09
small molecule binding	GO:0036094	2576	0.0011753	0.0244606	4.25e-08	0.0268146
anion binding	GO:0043168	2847	0.000202473	0.00107778	4.43e-08	0.00121864
cytoskeletal protein binding	GO:0008092	990	0.00161923	0.410873	2.85e-07	0.0789576
RNA polymerase II transcription regulatory region sequence-specific DNA binding	GO:0000977	832	1	4.04583e-06	0.000376229	4.06e-07
double-stranded DNA binding	GO:0003690	1022	1	3.7721e-05	0.00231133	4.8e-07
protein-containing complex binding	GO:0044877	1249	4.74676e-06	0.0128204	6.19e-07	0.00227627
transcription regulatory region sequence-specific DNA binding	GO:0000976	888	1	8.2531e-06	0.000672419	8.84e-07
regulatory region nucleic acid binding	GO:0001067	889	1	8.355e-06	0.000679169	8.96e-07
sequence-specific double-stranded DNA binding	GO:1990837	930	1	1.36419e-05	0.00101202	1.53059e-06
G protein-coupled receptor activity	GO:0004930	838	3.94652e-06	1	0.872036	0.0253423
sequence-specific DNA binding	GO:0043565	1221	1	4.03818e-06	0.0105969	3.65266e-05
DNA-binding transcription factor activity, RNA polymerase II-specific	GO:0000981	1021	1	4.14389e-06	0.0154062	4.59922e-06
transcription regulator activity	GO:0140110	1718	1	6.08749e-06	0.0381727	4.61064e-05
structural molecule activity	GO:0005198	692	0.0465729	7.09535e-05	0.0489621	6.98769e-06
carbohydrate derivative binding	GO:0097367	2270	4.16249e-05	0.0269928	8.22881e-06	0.0293921
catalytic activity	GO:0003824	5837	0.0404769	3.43694e-05	8.67207e-06	0.0536348
DNA-binding transcription factor activity	GO:0003700	1300	1	8.7992e-06	0.0179056	9.83765e-06
chromatin binding	GO:0003682	560	0.0124663	0.0131303	1.00215e-05	0.00143538
inorganic cation transmembrane transporter activity	GO:0022890	610	1	2.2208e-05	0.00253115	2.39722e-05
nucleotide binding	GO:0000166	2164	0.00327888	0.0166514	2.43077e-05	0.0181608
nucleoside phosphate binding	GO:1901265	2165	0.00329592	0.0167299	2.44684e-05	0.0182461
purine ribonucleotide binding	GO:0032555	1910	0.000790155	0.00457416	2.60251e-05	0.00500815
purine nucleotide binding	GO:0017076	1923	0.000854583	0.00491211	2.85347e-05	0.0053771
ribonucleotide binding	GO:0032553	1926	0.000870102	0.00499315	2.91444e-05	0.00546556
DNA binding	GO:0003677	2485	0.222981	3.20035e-05	0.000841344	0.000945409
cation channel activity	GO:0005261	342	1	3.39312e-05	0.0869819	0.000566618
gated channel activity	GO:0022836	343	1	3.46957e-05	0.00756573	0.000577657
cation transmembrane transporter activity	GO:0008324	652	1	4.10801e-05	0.00409178	4.43158e-05
identical protein binding	GO:0042802	1786	0.0495073	6.73514e-05	0.000404563	7.5615e-05
adenyl ribonucleotide binding	GO:0032559	1557	0.322923	0.0778215	7.94375e-05	0.0828327
adenyl nucleotide binding	GO:0030554	1568	0.339197	0.0823068	8.6445e-05	0.0875926
protein domain specific binding	GO:0019904	713	1	0.0587783	9.32344e-05	0.00817212
olfactory receptor activity	GO:0004984	396	9.67407e-05	1	0.169741	1
purine ribonucleoside triphosphate binding	GO:0035639	1845	0.000528636	0.00317319	0.000101717	0.00347771
nucleic acid binding	GO:0003676	4338	1	0.000114756	0.00625038	0.00202394
beta-catenin binding	GO:0008013	87	0.00445267	0.139511	0.00011744	0.00465943
ion channel activity	GO:0005216	437	1	0.00021659	0.00268938	0.00281627
enzyme binding	GO:0019899	2242	0.334198	0.000221508	0.096604	0.00126686
nucleoside-triphosphatase activity	GO:0017111	807	0.000263776	0.723275	0.723275	1
calmodulin binding	GO:0005516	200	0.000331121	1	1	0.1176
ATP binding	GO:0005524	1499	0.247289	0.0574255	0.000333408	0.0611754
inorganic molecular entity transmembrane transporter activity	GO:0015318	828	1	0.000360336	0.000360336	0.000387699
channel activity	GO:0015267	479	1	0.000429416	0.00485942	0.00508566
passive transmembrane transporter activity	GO:0022803	480	1	0.000436119	0.00492489	0.00515409
pyrophosphatase activity	GO:0016462	860	0.000466506	0.990823	0.990823	1
hydrolase activity, acting on acid anhydrides, in phosphorus-containing anhydrides	GO:0016818	864	0.00048623	1	1	1
hydrolase activity, acting on acid anhydrides	GO:0016817	864	0.00048623	1	1	1
ion transmembrane transporter activity	GO:0015075	879	1	0.000614253	0.000614253	0.000660396
signaling receptor binding	GO:0005102	1643	0.000823423	0.00507056	0.00507056	0.00100347
cell adhesion molecule binding	GO:0050839	535	0.00933657	0.00097193	0.645088	0.00102741
catalytic activity, acting on a protein	GO:0140096	2221	1	0.00101395	0.00487488	0.0955749
growth factor receptor binding	GO:0070851	136	1	0.0263541	1	0.00110625
DNA-binding transcription repressor activity, RNA polymerase II-specific	GO:0001227	251	1	0.00128789	1	0.00133779
DNA-binding transcription repressor activity	GO:0001217	252	1	0.00131759	1	0.00136862
protein tyrosine kinase activity	GO:0004713	145	1	0.0337713	0.612121	0.00151351
monovalent inorganic cation transmembrane transporter activity	GO:0015077	401	1	0.00153776	1	0.0186943
GDP binding	GO:0019003	72	0.00209614	1	1	1
actin binding	GO:0003779	432	0.243126	1	0.00249614	1
RNA polymerase II cis-regulatory region sequence-specific DNA binding	GO:0000978	607	1	0.0217693	0.168397	0.00257906
metal ion transmembrane transporter activity	GO:0046873	442	1	0.00289489	0.0307791	0.00303126
transmembrane transporter activity	GO:0022857	1059	1	0.0031456	0.0031456	0.00337287
cis-regulatory region sequence-specific DNA binding	GO:0000987	633	1	0.0282621	0.209656	0.00349112
histone acetyltransferase binding	GO:0035035	29	0.359753	0.00514764	0.361931	0.00519623
voltage-gated potassium channel activity	GO:0005249	91	1	0.00546174	1	0.160533
GTPase activity	GO:0003924	328	0.0056315	0.72274	1	0.734378
cadherin binding	GO:0045296	329	0.714011	0.0727672	0.0727672	0.00621382
voltage-gated ion channel activity	GO:0005244	201	1	0.00714661	1	0.00735021
voltage-gated channel activity	GO:0022832	202	1	0.00731867	1	0.00752707
disordered domain specific binding	GO:0097718	35	0.523939	0.527077	0.00915567	0.526547
ligand-gated cation channel activity	GO:0099094	106	1	0.00996514	1	1
transporter activity	GO:0005215	1214	1	0.0100959	0.0100959	0.0108005
actinin binding	GO:0042805	39	1	0.653655	0.0127245	0.652969
molecular function regulator	GO:0098772	1839	1	0.0151894	0.284306	0.016461
potassium channel activity	GO:0005267	126	1	0.019588	1	0.412721
transition metal ion binding	GO:0046914	1102	1	0.753665	0.0275886	0.781876
ligand-gated ion channel activity	GO:0015276	138	1	0.0278881	1	1
ligand-gated channel activity	GO:0022834	138	1	0.0278881	1	1
peroxidase activity	GO:0004601	52	1	0.0303049	1	1
protein phosphatase binding	GO:0019903	141	1	0.0303095	1	0.030872
voltage-gated cation channel activity	GO:0022843	144	1	0.0328802	1	0.0334892
protein kinase binding	GO:0019901	656	1	0.252346	0.0352495	0.036798
oxidoreductase activity, acting on peroxide as acceptor	GO:0016684	56	1	0.0378336	1	1
protein self-association	GO:0043621	57	1	0.0398887	1	0.0402514
ubiquitin protein ligase binding	GO:0031625	291	1	0.0411753	1	0.475207
RNA polymerase II transcription factor binding	GO:0001085	59	0.0435074	1	0.0442142	1
I-SMAD binding	GO:0070411	11	0.0496587	1	0.0499692	1
